# Supplementary material for: Analysis of the association between codon optimality and mRNA stability in Schizosaccharomyces pombe
Source: BMC Genomics. 2016 Nov 8;17:895. doi: 10.1186/s12864-016-3237-6 (PMC5101800; doi:10.1186/s12864-016-3237-6)
Supplement: Additional file 13: Table S1. — Spearman's correlation coefficients and Spearman's partial correlations controlling for mRNA abundance to assess an association between codon optimality and mRNA half-lives. (XLS 31 kb) [file 12864_2016_3237_MOESM13_ESM.xls]

## Sheet: pcor_hl_sc.txt
Table S1 Spearman's correlation coefficients and Spearman's partial correlations controlling for mRNA abundance to assess an association between codon optimality and mRNA half-lives.
		Correlation	P value	Partial correlation	P value
S. cerevisiae
Cramer (1)	tAI	0.587034	0	0.256498	5.78576e-62
	Percent optimal codons (cTE)	0.579564	0	0.239798	3.70617e-54
	Percent optimal codons (nTE)	0.531799	3.96062e-295	0.254896	3.44159e-61
Cramer (2)	tAI	0.446537	7.49304e-185	0.23424	2.64334e-48
	Percent optimal codons (cTE)	0.449423	1.64516e-187	0.237301	1.45176e-49
	Percent optimal codons (nTE)	0.410855	5.01626e-154	0.254608	4.93416e-57
Gresham	tAI	0.208412	2.73591e-44	0.0977198	8.80887e-11
	Percent optimal codons (cTE)	0.193802	2.01843e-38	0.0817443	5.89949e-08
	Percent optimal codons (nTE)	0.271301	6.03826e-75	0.197935	5.32415e-40
Coller (1)	tAI	0.285595	1.91067e-71	0.210261	5.32215e-29
	Percent optimal codons (cTE)	0.285244	2.88407e-71	0.20589	7.51388e-28
	Percent optimal codons (nTE)	0.239242	4.7299e-50	0.156676	1.17075e-16
S. pombe
Mata (5)	tAI	0.402419	2.41917e-180	0.118638	5.2282e-16
	Percent optimal codons (cTE)	0.337861	2.3028e-124	0.0565056	0.000118007
	Percent optimal codons (nTE)	0.293962	3.15575e-93	0.0151832	0.301231
Gagneur	tAI	0.388948	4.83429e-147	0.0749124	1.7402e-06
	Percent optimal codons (cTE)	0.287157	4.52471e-78	-0.0379537	0.0155224
	Percent optimal codons (nTE)	0.224645	1.05564e-47	-0.0985171	3.0825e-10
