# Supplementary material for: Analysis of the association between codon optimality and mRNA stability in Schizosaccharomyces pombe
Source: BMC Genomics. 2016 Nov 8;17:895. doi: 10.1186/s12864-016-3237-6 (PMC5101800; doi:10.1186/s12864-016-3237-6)
Supplement: Additional file 20: Table S2. — Spearman's correlation coefficients and Spearman's partial correlations controlling for mRNA abundance to assess an association between codon optimality and mRNA synthesis rates. (XLS 31 kb) [file 12864_2016_3237_MOESM20_ESM.xls]

## Sheet: pcor_hl_sc.txt
Table S2 Spearman's correlation coefficients and Spearman's partial correlations controlling for mRNA abundance to assess an association between codon optimality and mRNA synthesis rates.
		Correlation	P value	Partial correlation	P value
S. cerevisiae
Cramer (1)	tAI	0.454333	5.13962e-206	-0.122332	5.32906e-15
	Percent optimal codons (cTE)	0.466414	1.82507e-218	-0.101413	9.53543e-11
	Percent optimal codons (nTE)	0.373978	5.83134e-135	-0.120264	1.52165e-14
Cramer (2)	tAI	0.27805	4.01883e-68	-0.188109	1.83975e-31
	Percent optimal codons (cTE)	0.276211	3.2601e-67	-0.19448	1.49244e-33
	Percent optimal codons (nTE)	0.184737	2.15811e-30	-0.220061	1.0568e-42
Gresham	tAI	0.474459	4.7028e-245	-0.0302385	0.0452812
	Percent optimal codons (cTE)	0.48193	7.06963e-254	0.00911469	0.546282
	Percent optimal codons (nTE)	0.314076	5.4767e-101	-0.0980378	7.76509e-11
Coller (1)	tAI	0.371145	4.53611e-91	-0.16599	1.55884e-18
	Percent optimal codons (cTE)	0.406087	2.56732e-110	-0.15988	2.72823e-17
	Percent optimal codons (nTE)	0.409915	1.43353e-112	-0.103662	4.67721e-08
S. pombe
Mata (5)	tAI	0.598532	0	-0.0373568	0.0109495
	Percent optimal codons (cTE)	0.569272	0	0.0257185	0.0798911
	Percent optimal codons (nTE)	0.552082	0	0.0666058	5.62912e-06
Gagneur	tAI	0.305967	6.70971e-89	-0.0161648	0.302835
	Percent optimal codons (cTE)	0.239311	4.4276e-54	-0.0730065	3.17e-06
	Percent optimal codons (nTE)	0.204389	1.28188e-39	-0.0943306	1.6821e-09
