# Supplementary material for: Analysis of the association between codon optimality and mRNA stability in Schizosaccharomyces pombe
Source: BMC Genomics. 2016 Nov 8;17:895. doi: 10.1186/s12864-016-3237-6 (PMC5101800; doi:10.1186/s12864-016-3237-6)
Supplement: Additional file 21: Table S3. — tAIg values, percent optimal codons, mRNA half-lives synthesis rates, and abundance in S. cerevisiae. (XLS 3062 kb) [file 12864_2016_3237_MOESM21_ESM.xls]

## Sheet: Legend
Table S3 tAIg values, percent optimal codons, mRNA half-lives, synthesis rates, and abundance in S. cerevisiae.

## Sheet: Key
Column	Name	Description
A	Gene ID
B	tAIg
C	cTE	Percent optimal codons based on the cTE classification.
D	nTE	Percent optimal codons based on the nTE classification.
E	HL - Young	mRNA half-lives [min] in the "Young" dataset. See also Table 1.
F	HL - Brown (1)	mRNA half-lives [min] in the "Brown (1)" dataset. See also Table 1.
G	HL - Brown (2)	mRNA half-lives [min] in the "Brown (2)" dataset. See also Table 1.
H	HL - Hughes	mRNA half-lives [min] in the "Hughes" dataset. See also Table 1.
I	HL - Peltz	mRNA half-lives [min] in the "Peltz" dataset. See also Table 1.
J	HL - Pilpel	mRNA half-lives [min] in the "Pilpel" dataset. See also Table 1.
K	HL - Perez-Ortin	mRNA half-lives [min] computed from the "Pelez-Ortin" dataset. See also Table 1.
L	HL - Crame (1)	mRNA half-lives [min] in the "Cramer (1)" dataset. See also Table 1.
M	HL - Weis	mRNA half-lives [min] in the "Weis" dataset. See also Table 1.
N	HL - Cramer (2)	mRNA half-lives [min] in the "Cramer (2)" dataset. See also Table 1.
O	HL - Struhl	mRNA half-lives [min] in the "Struhl" dataset. See also Table 1.
P	HL - Gresham	mRNA half-lives [min] in the "Gresham" dataset. See also Table 1.
Q	HL - Coller (1)	mRNA half-lives [min] in the "Coller (1)" dataset. See also Table 1.
R	HL - Coller (2)	mRNA half-lives [min] in the "Coller (2)" dataset. See also Table 1.
S	SR - Young	mRNA synthesis rates [RNA/min] in the "Young" dataset. See also Table 1.
T	SR - Brown (1)	mRNA synthesis rates [RNA/min] computed from the "Brown (1)" dataset. See also Table 1.
U	SR - Brown (2)	mRNA synthesis rates [RNA/min] computed from the "Brown (2)" dataset. See also Table 1.
V	SR - Hughes	mRNA synthesis rates [RNA/min] computed from the "Hughes" dataset. See also Table 1.
W	SR - Peltz	mRNA synthesis rates [RNA/min] computed from the "Peltz" dataset. See also Table 1.
X	SR - Pilpel	mRNA synthesis rates [RNA/min] computed from the "Pilpel" dataset. See also Table 1.
Y	SR - Perez-Ortin	mRNA synthesis rates [RNA/min] in the "Pelez-Ortin" dataset. See also Table 1.
Z	SR - Cramer (1)	mRNA synthesis rates [RNA/min] in the "Cramer (1)" dataset. See also Table 1.
AA	SR - Weis	mRNA synthesis rates [RNA/min] computed from the "Weis" dataset. See also Table 1.
AB	SR - Cramer (2)	mRNA synthesis rates [RNA/min] in the "Cramer (2)" dataset. See also Table 1.
AC	SR - Struhl	mRNA synthesis rates [RNA/min] computed from the "Struhl" dataset. See also Table 1.
AD	SR - Gresham	mRNA synthesis rates [RNA/min] in the "Gresham" dataset. See also Table 1.
AE	SR - Coller (1)	mRNA synthesis rates [RNA/min] computed from the "Coller (1)" dataset. See also Table 1.
AF	SR - Coller (2)	mRNA synthesis rates [RNA/min] computed from the "Coller (2)" dataset. See also Table 1.
AG	AB - Cramer (1)	mRNA abundance [RNA/cell] in the "Cramer (1)" dataset.
AH	AB - Cramer (2)	mRNA abundance [RNA/cell] in the "Cramer (2)" dataset.
AI	AB - Gresham	mRNA abundance [RNA/cell] in the "Gresham" dataset.
AJ	AB - Young	mRNA abundance [RNA/cell] in the "Young" dataset.
AK	AB - Perez-Ortin	mRNA abundance [RNA/cell] in the "Perez-Ortin" dataset.
AL	AB - Ito (1)	mRNA abundance [RNA/cell] in the rich nutrient YPD medium taken from a study by Ito and colleagues [71].
AM	AB - Ito (2)	mRNA abundance [RNA/cell] in the minimal nutrient SC medium taken from a study by Ito and colleagues [71].

## Sheet: Table
Gene ID	tAIg	cTE	nTE	HL - Young	HL - Brown (1)	HL - Brown (2)	HL - Hughes	HL - Peltz	HL - Pilpel	HL - Perez-Ortin	HL - Crame (1)	HL - Weis	HL - Cramer (2)	HL - Struhl	HL - Gresham	HL - Coller (1)	HL - Coller (2)	SR - Young	SR - Brown (1)	SR - Brown (2)	SR - Hughes	SR - Peltz	SR - Pilpel	SR - Perez-Ortin	SR - Cramer (1)	SR - Weis	SR - Cramer (2)	SR - Struhl	SR - Gresham	SR - Coller (1)	SR - Coller (2)	AB - Cramer (1)	AB - Cramer (2)	AB - Gresham	AB - Young	AB - Perez-Ortin	AB - Ito (1)	AB - Ito (2)
YAL001C	0.342334	41.2931	43.0172	11	27	19	16	40.2079	42.9774	3.02453	10.35	21	11.2277	25	7.3	10.8	2.7	0.0756161	0.0906828	0.128865	0.153027	0.0608943	0.0569703	0.0721233	0.329867	0.454476	0.180431	0.0979374	0.262	0.226707	0.906828	4.92553	2.81516	2.577	1.2	0.314708	3.53235	12.0781
YAL002W	0.341991	44.741	43.4851	13	54	20	46	19.3807	NA	7.45568	5.11	17	7.904	45	6	NA	NA	0.0426552	0.0243671	0.0657913	0.0286049	0.0678936	NA	0.0528725	0.330933	0.38964	0.173809	0.0292406	0.305	NA	NA	2.4397	1.74772	2.49	0.8	0.56871	1.89834	8.58345
YAL003W	0.625093	84.9515	69.9029	14	NA	18	NA	1268.57	45.5845	9.56239	37.46	32	NA	NA	NA	43.4	7.1	3.7826	NA	NA	NA	NA	NA	1.05727	3.84747	NA	NA	NA	NA	NA	NA	207.93	NA	NA	76.4	14.5857	NA	NA
YAL005C	0.60485	87.2274	71.028	18	NA	30	NA	44.8129	67.0048	31.2159	127.65	17	NA	72	8.1	NA	NA	2.06404	NA	1.50348	NA	1.00651	0.673153	0.444053	0.253067	6.26486	NA	0.626452	5.045	NA	NA	46.6048	NA	54.54	53.6	19.998	65.0721	138.01
YAL007C	0.417486	57.2093	54.4186	14	22	13	14	24.5964	32.0983	16.4369	41.44	17	NA	28	24.8	10.1	4	0.435693	NA	NA	NA	NA	NA	0.0461754	0.514133	NA	NA	NA	0.309	NA	NA	30.7376	NA	8.841	8.8	1.09498	NA	NA
YAL008W	0.360651	42.4242	50	16	42	15	59	181.012	NA	18.9704	23.48	12	17.3428	40	25.7	27.5	12.5	0.207944	0.128489	0.35977	0.091467	0.0298132	NA	0.0269325	0.0578667	2.74234	0.0845674	0.134914	0.169	0.196238	0.431724	1.9602	2.11637	4.984	4.8	0.737101	7.78558	43.9595
YAL009W	0.313433	43.2432	49.0347	12	NA	NA	NA	16.4232	25.8659	23.1331	17.99	21	14.0944	30	18.2	4.4	2.4	0.138629	NA	NA	NA	0.170382	0.108181	0.0335821	0.0930667	0.341434	0.176078	0.0932737	0.085	0.635957	1.16592	2.41546	3.24317	1.882	2.4	1.12077	4.03697	9.07394
YAL010C	0.310268	38.5396	38.3367	12	16	17	NA	20.5187	27.1842	NA	6.35	16	6.62717	26	6.6	5.8	2.3	0.0693147	0.0895261	0.0842599	NA	0.0698103	0.052693	0.0202097	0.194133	0.167545	0.152318	0.055093	0.148	0.246969	0.622791	1.77848	1.5657	1.322	1.2	NA	2.06654	3.49469
YAL011W	0.356374	46.88	46.88	16	NA	18	NA	51.9371	NA	16.6794	7.24	17	8.7831	29	6.5	4.8	1.9	0.0693147	NA	0.0555201	NA	0.0192417	NA	0.0636136	0.228267	0.0834943	0.187902	0.0344607	0.277	0.2082	0.52598	2.38427	2.32949	2.424	1.6	1.53075	1.44177	1.83931
YAL012W	0.482905	77.1574	66.7513	21	47	18	35	59.9653	NA	149.742	35.97	25	NA	24	9.1	55.9	5.5	1.17505	0.626196	1.63507	0.840891	0.490804	NA	0.0876647	1.30293	1.55681	NA	1.2263	2.666	0.526497	5.35113	67.6141	NA	32.23	35.6	18.9383	42.4602	48.1287
YAL013W	0.322642	46.9136	54.321	13	14	19	30	27.3555	NA	34.8361	5.31	21	7.37392	29	8.1	4.3	3.7	0.127966	0.159422	0.117469	0.0743969	0.081589	NA	0.141306	0.5056	0.110735	0.388041	0.0769623	0.271	0.519048	0.603218	3.87326	4.09704	2.935	2.4	7.10171	3.21996	2.9429
YAL014C	0.325044	41.9608	46.2745	20	19	14	NA	21.8984	50.6782	10.3475	9.93	19	10.3746	NA	14.4	8.9	4.4	0.152492	0.290166	0.393796	NA	0.25176	0.108787	0.115291	0.896267	0.574561	0.575697	NA	0.237	0.619454	1.25299	12.8399	8.21166	4.302	4.4	1.72111	7.95379	13.9788
YAL015C	0.34376	44.8622	48.3709	31	126	16	24	38.3282	NA	NA	15.5	16	16.0102	41	9.5	7.1	4.7	0.0626068	0.00951773	0.0749521	0.0499681	0.0312885	NA	NA	0.0821333	0.217514	0.133084	0.0292496	0.345	0.168906	0.255156	1.83665	2.84935	4.298	2.8	NA	1.73013	4.53697
YAL016W	0.386465	48.9764	44.7244	27	39	14	14	19.261	70.5121	5.60968	19.88	17	19.6578	44	10.8	28.3	6.9	0.338872	0.158873	0.442574	0.442574	0.321688	0.0878721	0.119561	0.892	1.00193	0.648332	0.140819	0.472	0.218941	0.897977	25.5833	15.2565	6.64	13.2	0.967612	8.939	22.0717
YAL017W	0.341543	41.5192	42.3304	29	71	19	NA	109.208	NA	13.5759	11.08	15	6.68245	69	8.1	NA	NA	0.0382426	0.0086799	0.0324354	NA	0.00564311	NA	0.0598081	0.330133	0.0654456	0.24077	0.00893149	0.224	NA	NA	5.2772	2.40267	2.425	1.6	1.17139	0.889094	1.28752
YAL019W	0.380003	47.2149	46.0654	15	15	10	NA	40.4062	12.2849	6.24208	13.71	15	15.154	10	8.2	10.4	2.6	0.166355	0.240957	0.361436	NA	0.0894506	0.29421	0.10429	0.293333	0.258666	0.247983	0.361436	0.307	0.347534	1.39014	5.80194	4.98607	3.376	3.6	0.939179	5.21442	5.08876
YAL020C	0.283724	34.2342	47.4474	13	40	15	18	78.5655	NA	10.3159	11.76	23	18.5862	NA	10.6	8	2.5	0.149293	NA	NA	NA	NA	NA	0.0520502	0.237333	NA	0.226999	NA	0.099	NA	NA	4.02662	5.63332	1.366	2.8	0.774644	NA	NA
YAL021C	0.360989	47.9092	50.2987	15	22	12	NA	18.0207	20.8815	31.6483	NA	16	7.64213	32	9	NA	NA	0.240291	0.118106	0.216528	NA	0.144186	0.124433	0.123508	NA	0.173424	0.231698	0.0811981	0.238	NA	NA	NA	2.55015	2.832	5.2	5.63922	3.74861	3.61731
YAL022C	0.336347	47.0019	55.5126	12	15	10	10	7.25878	20.7998	22.6597	17.22	17	16.975	28	11.5	5.8	2.5	0.207944	0.250951	0.376426	0.376426	0.518581	0.180976	0.0376586	0.364533	0.384074	0.226789	0.134438	0.146	0.649011	1.5057	9.05618	4.8451	2.175	3.6	1.2311	5.43068	8.46083
YAL023C	0.412109	57.8393	61.2648	14	20	12	36	20.3666	35.7237	19.4101	33.61	14	27.1352	16	9.6	12.7	4.2	0.534714	NA	NA	NA	NA	NA	0.178674	0.637867	NA	0.416027	NA	0.885	NA	NA	30.9295	13.9125	11.15	10.8	5.00339	NA	NA
YAL024C	0.323992	40.6969	39.4425	15	25	13	NA	10.1072	27.3736	15.2171	6.91	19	5.99303	25	3.5	4.8	4.4	0.0369678	0.0159898	0.0307496	NA	0.0395505	0.0146033	0.065123	0.226667	0.0126	0.208486	0.0159898	0.304	0.0832801	0.0908511	2.25965	1.78762	1.491	0.8	1.42969	0.57671	0.306552
YAL025C	0.431314	54.902	50.3268	10	NA	5	NA	6.15701	4.56389	54.8132	6.79	16	7.41988	8	6.1	2.5	1.1	0.693147	NA	1.96541	NA	1.59608	2.15322	0.295046	0.5448	0.311575	0.334835	1.22838	1.072	3.93082	8.93369	5.33681	4.14375	8.901	10	23.3319	14.1774	6.4989
YAL026C	0.391664	50.4797	47.3801	19	40	NA	14	48.5053	20.0195	NA	14.61	14	23.7051	NA	9.5	6.3	2.6	0.102148	0.0553813	NA	0.158232	0.0456703	0.110655	NA	0.225067	0.159303	0.14006	NA	0.491	0.351627	0.85202	4.7439	3.44408	6.122	2.8	NA	3.19593	2.9429
YAL027W	0.340799	42.5287	42.1456	18	33	13	47	12.1707	41.2053	5.82782	5.75	18	7.7293	28	18.6	4.8	2.5	0.0924196	0.0585485	0.148623	0.0411085	0.15875	0.0468895	0.0514791	0.156267	0.121636	0.136768	0.0690035	0.072	0.402521	0.77284	1.29631	1.49682	1.628	2.4	0.432824	2.78743	2.82028
YAL028W	0.321558	40.7197	44.3182	29	43	15	38	20.3666	NA	7.72609	NA	21	6.32026	69	9.9	NA	NA	0.0191213	0.00735964	0.0210976	0.00832801	0.0155384	NA	0.124924	NA	0.0945865	0.0837641	0.00458644	0.139	NA	NA	NA	0.799011	1.798	0.8	1.39245	0.456562	2.51373
YAL029C	0.365496	47.3827	45.6832	18	28	7	15	29.9613	77.4385	23.8339	13.57	14	14.5305	30	6.6	22	3.1	0.154033	0.110049	0.440195	0.205424	0.102845	0.0397911	0.0583015	0.849867	0.162622	0.484321	0.102712	0.512	0.140062	0.993989	16.6382	9.20768	4.592	4	2.0047	4.44547	3.00421
YAL030W	0.307698	46.1538	45.2991	24	41	15	36	49.5234	NA	11.5616	33.42	21	37.6203	54	35.9	28.5	12.4	0.184839	0.296559	0.810593	0.337747	0.245518	NA	0.0625142	0.239733	2.15242	0.29953	0.225165	0.16	0.426628	0.980556	11.5587	11.3669	6.097	6.4	1.04273	17.5416	57.2026
YAL031C	0.333488	43.4211	47.7632	23	18	13	NA	53.4364	NA	16.1307	3.86	17	6.32701	48	6.4	6.9	3.3	0.0482189	0.0768028	0.106342	NA	0.0258709	NA	0.0517709	0.4048	0.311712	0.182155	0.028801	0.208	0.200355	0.418924	2.25425	1.65741	1.814	1.6	1.2048	1.99445	6.86676
YAL032C	0.357069	49.6042	48.0211	18	31	9	NA	183.651	NA	87.3111	7.1	20	6.70451	36	9	10.9	4.2	0.0154033	0.0521172	0.179515	NA	0.00879733	NA	0.0606958	0.222133	0.17098	0.143382	0.0448787	0.144	0.148223	0.384675	2.27534	1.54072	1.72	0.4	7.64545	2.33087	4.35304
YAL033W	0.274222	41.0405	47.3988	10	9	7	12	9.34026	9.17727	40.9713	15.37	21	15.9494	17	21.9	4.2	2	0.332711	0.645884	0.830422	0.484413	0.622354	0.633408	0.0717471	0.5016	0.288373	0.468863	0.341938	0.08	1.38404	2.90648	11.1226	9.85627	2.073	4.8	4.2409	8.38632	7.6638
YAL034C	0.347689	43.5835	50.3632	NA	45	52	25	44.9676	NA	24.3187	4.22	23	7.22807	89	5.7	7.1	6	NA	0.096605	0.0836004	0.173889	0.0966745	NA	0.0432886	0.474667	0.916336	0.211869	0.0488452	0.19	0.612285	0.724537	2.88985	1.99439	1.474	0.8	1.51876	6.27172	26.3635
YAL034W-A	0.308996	38.0623	43.5986	NA	NA	NA	NA	51.5438	15.7739	11.1679	4.82	34	6.54697	16	10.5	3.4	2.7	NA	NA	NA	NA	NA	NA	0.157104	0.241867	NA	0.139856	NA	0.102	NA	NA	1.68189	1.26813	1.394	NA	2.53123	NA	NA
YAL035W	0.498048	67.7645	53.7924	NA	27	10	10	17.1675	24.4748	46.1691	27.31	14	NA	22	NA	21.4	2.4	NA	0.260328	0.702884	0.702884	0.409427	0.287187	0.199475	1.57547	0.146028	NA	0.319493	NA	0.328451	2.92868	62.0734	NA	NA	NA	13.2866	10.1405	2.69766
YAL036C	0.393798	58.2656	53.3875	12	17	13	8	7.61902	17.8379	58.1665	20.12	18	21.7111	11	9.5	9.1	2.6	0.901091	0.813206	1.06342	1.72806	1.81447	0.775009	0.060263	1.2688	0	0.873007	1.25677	0.97	1.51918	5.31712	36.8295	23.8306	12.11	15.6	5.05706	19.9445	0
YAL038W	0.623323	93.6	80.6	18	72	20	35	138.885	46.4211	250.786	66.95	20	NA	17	NA	NA	NA	7.76325	NA	NA	NA	NA	NA	0.464638	4.41573	NA	NA	NA	NA	NA	NA	426.509	NA	NA	201.6	168.109	NA	NA
YAL039C	0.343792	43.4944	56.8773	11	NA	8	NA	9.35378	NA	7.72005	5.48	20	11.3033	41	14.7	5.3	2.8	0.453696	NA	0.385171	NA	0.329425	NA	0.0959709	0.228	0.327511	0.174415	0.0751552	0.341	0.58139	1.10049	1.80256	2.62472	6.334	7.2	1.06889	4.44547	8.33821
YAL040C	0.376223	55.3448	54.4828	16	18	22	30	5.51867	NA	49.1236	NA	25	6.00663	51	1.4	3.4	2.4	0.190615	NA	NA	NA	NA	NA	0.0829022	NA	NA	0.489003	NA	2.89	NA	NA	NA	3.55506	5.933	4.4	5.87532	NA	NA
YAL041W	0.324633	43.7939	43.3255	16	7	13	NA	17.0903	NA	32.3895	7.33	17	7.48826	41	4.2	NA	NA	0.0693147	0.409262	0.220372	NA	0.16763	NA	0.0691082	0.540267	0.29223	0.290755	0.0698741	0.651	NA	NA	5.7133	3.69444	3.743	1.6	3.2293	4.13309	6.43759
YAL042W	0.340279	46.747	55.9036	14	17	15	19	12.8549	38.1341	15.3612	41.44	16	58.866	29	14.7	15.5	4.6	0.772364	0.680938	0.771729	0.60926	0.900505	0.303559	0.132544	0.447467	0.95236	0.372621	0.39917	0.528	0.746835	2.51651	26.7519	19.428	9.786	15.6	2.93739	16.7005	19.8646
YAL043C	0.341896	48.0255	51.2102	NA	14	9	NA	13.324	NA	23.0282	39.22	18	7.52602	43	8.1	5.3	2.5	NA	NA	NA	NA	NA	NA	0.0850392	0.207733	NA	0.288203	NA	0.247	NA	NA	11.7541	3.15197	2.674	NA	2.82522	NA	NA
YAL044C	0.398407	50	55.8824	16	40	26	49	28.3407	62.1264	18.0266	103.33	19	NA	47	29.9	28	8.2	1.83684	1.16467	1.7918	0.950753	1.64382	0.749873	0.0975582	0.516	12.5169	NA	0.991211	0.705	1.66382	5.68133	76.922	NA	23.43	42.4	2.53719	67.2107	304.529
YAL046C	0.349035	45.7627	55.9322	10	30	10	8	41.1576	21.1411	12.5774	23.04	24	21.6865	33	63.7	9.9	3	0.221807	0.740083	2.22025	2.77531	0.53945	1.05021	0.140535	0.159467	2.93315	0.265962	0.672803	0.055	2.24268	7.40083	5.30062	7.32269	3.089	3.2	2.55006	32.0314	87.5512
YAL047C	0.350611	45.3376	42.7653	12	15	7	NA	35.4805	19.8771	12.9968	NA	19	7.88244	18	10.7	3.6	1.8	0.0462098	0.128807	0.276014	NA	0.0544553	0.0972022	0.0324002	NA	0.1638	0.09383	0.107339	0.095	0.536694	1.07339	NA	1.03602	1.335	0.8	0.607518	2.78743	3.98518
YAL048C	0.35328	45.3172	46.5257	18	52	22	22	33.101	76.4396	13.5037	NA	15	NA	NA	10	4.8	3.4	0.0154033	0.00672647	0.0158989	0.0158989	0.010567	0.00457585	0.037889	NA	0.0872608	NA	NA	0.08	0.0728701	0.102875	NA	NA	1.041	0.4	0.738144	0.504621	1.71669
YAL049C	0.396682	48.7805	47.9675	16	35	14	41	38.0252	164.527	16.6764	18.33	16	23.5165	41	16.4	25.2	6.6	0.415888	0.336928	0.842319	0.287621	0.310123	0.071675	0.0770935	0.451733	1.66075	0.260561	0.287621	0.2	0.467955	1.78674	11.9459	8.0829	4.062	9.6	1.85478	17.0129	34.6404
YAL051W	0.332937	43.8395	43.0755	15	NA	NA	NA	113.816	NA	67.2894	5.51	21	4.04901	33	8.3	6	2.3	0.110904	NA	NA	NA	0.0108292	NA	0.029589	0.452	0.0853585	0.332214	0.0373499	0.18	0.205424	0.53589	3.59306	2.0045	1.987	2.4	2.87245	1.77819	2.26848
YAL053W	0.36495	52.4904	52.6181	20	23	9	19	19.004	NA	26.9152	10.58	17	8.04709	37	8.3	5.3	2.6	0.249533	0.326603	0.834652	0.395361	0.395279	NA	0.0536816	0.307467	0.473135	0.206946	0.203023	0.609	1.41733	2.88918	4.69308	2.57423	6.708	7.2	2.08448	10.8373	10.4228
YAL054C	0.437873	60.7293	58.6255	24	73	30	NA	63.6588	NA	2.06573	15.81	19	19.0647	66	12.8	NA	NA	0.0346574	0.00638861	0.0155456	NA	0.00732607	NA	0.0300844	0.0770667	0.1512	0.0563769	0.00706619	0.141	NA	NA	1.75781	1.31568	2.303	1.2	0.0896579	0.672828	3.67862
YAL055W	0.298496	35	39.4444	16	23	16	23	34.5054	45.1566	19.0825	9.66	24	8.04448	31	10.6	6.8	4.5	0.138629	0.0811076	0.116592	0.0811076	0.0540633	0.0413112	0.0592501	0.304	0.164322	0.255042	0.0601766	0.237	0.274335	0.41455	4.23668	3.02791	3.265	3.2	1.63117	2.69131	4.90483
YAL056W	0.301336	39.5455	40.3409	15	NA	NA	NA	28.1298	52.433	10.1191	9.78	16	6.1953	48	10.3	4.9	3.5	0.147871	NA	NA	NA	0.0538823	0.0289073	0.0538831	0.303733	0.223393	0.234575	0.031577	0.22	0.309326	0.433057	4.28554	2.12159	2.978	3.2	0.786627	2.18669	4.65959
YAL058W	0.314366	41.4343	44.4223	13	16	8	15	27.6139	44.8924	22.5229	23.46	17	17.1518	31	14.1	9.9	3.6	0.127966	0.106182	0.212364	0.113261	0.061524	0.0378442	0.0299419	0.127467	0.242134	0.14844	0.0548037	0.086	0.171608	0.471921	4.31419	3.27103	1.541	2.4	0.972921	2.45102	5.334
YAL059W	0.396726	52.3585	50.9434	8	15	18	14	42.2392	3.97002	12.6695	12.43	14	12.3039	6	10.2	2.1	1.1	1.17835	0.903867	0.753223	0.968429	0.320982	3.4151	0.133995	0.733333	0	0.812955	2.25967	0.311	6.45619	12.3255	13.1506	14.0501	4.163	13.6	2.44918	19.5601	0
YAL060W	0.403967	56.8063	56.0209	16	70	NA	NA	NA	NA	12.1173	16.17	22	28.5274	44	11.5	NA	NA	0.311916	NA	NA	NA	NA	NA	0.0477644	0.236267	NA	0.258	NA	0.259	NA	NA	5.51172	9.5267	3.858	7.2	0.834999	NA	NA
YAL062W	0.41052	52.2976	57.1116	18	51	31	NA	31.901	44.1495	14.1629	NA	20	45.5042	45	17.5	NA	NA	0.0308065	0.0160028	0.0263273	NA	0.0255837	0.0184859	0.0365247	NA	0.151715	0.0296403	0.0181366	0.084	NA	NA	NA	1.18605	1.812	0.8	0.746301	1.17745	3.86255
YAL063C	0.41255	62.7837	60.2874	NA	58	17	53	32.3234	NA	NA	6.05	17	7.21496	59	NA	11	4.1	NA	NA	NA	NA	NA	NA	NA	0.228	NA	0.112225	NA	NA	NA	NA	1.99005	1.21765	NA	NA	NA	NA	NA
YAL064W	0.290587	40.4255	36.1702	NA	NA	NA	NA	22.867	NA	NA	NA	14	NA	NA	NA	NA	NA	NA	NA	NA	NA	NA	NA	NA	NA	NA	NA	NA	NA	NA	NA	NA	NA	NA	NA	NA	NA	NA
YAL067C	0.372416	48.398	46.8803	NA	NA	16	NA	61.5856	34.5718	NA	NA	NA	NA	15	189.4	NA	NA	NA	NA	NA	NA	NA	NA	NA	NA	NA	NA	NA	0.011	NA	NA	NA	NA	1.01	0.4	NA	NA	NA
YAL068C	0.541466	84.1667	75.8333	25	NA	23	NA	22.8106	NA	NA	NA	13	3.70616	NA	NA	NA	NA	0.188536	NA	NA	NA	NA	NA	NA	NA	NA	0.146506	NA	NA	NA	NA	NA	0.8705	NA	6.8	NA	NA	NA
YAR002C-A	0.468668	62.5571	55.2511	NA	20	15	24	NA	40.1299	16.5593	73.09	17	NA	31	51.2	17.4	5.1	NA	NA	NA	NA	NA	NA	0.0635681	0.361067	NA	NA	NA	0.287	NA	NA	38.0732	NA	14.07	NA	1.51865	NA	NA
YAR002W	0.351751	45.6401	42.8571	9	14	10	12	12.8909	23.885	50.8373	10.01	17	9.79055	31	7	5.4	2.4	0.369678	0.231995	0.324793	0.27066	0.251954	0.135982	0.102639	0.928267	0.0834943	0.536699	0.104772	0.523	0.601468	1.3533	13.4054	7.60314	4.934	4.8	7.52778	4.68577	1.83931
YAR003W	0.311355	43.4272	42.4883	15	NA	NA	NA	22.9997	48.9279	3.48056	9.6	17	10.4544	20	9.6	4.9	2.4	0.184839	NA	NA	NA	0.06228	0.0292761	0.0520027	0.2104	0.14194	0.162027	0.0716209	0.162	0.29233	0.596841	2.91401	2.4381	2.06	4	0.261126	2.06654	3.12683
YAR007C	0.398387	53.6232	49.7585	15	13	10	17	24.6868	NA	21.1888	14.85	24	9.23148	37	12.8	10.2	6.9	0.166355	0.289559	0.376426	0.221427	0.152481	NA	0.0625615	0.397067	0.0349185	0.320178	0.101737	0.162	0.369045	0.545545	8.50676	4.37969	2.657	3.6	1.91244	5.43068	1.04228
YAR008W	0.344095	41.4545	42.9091	10	13	13	NA	7.86423	6.97955	63.8902	6.66	23	10.7594	27	7.8	3.1	1.9	0.415888	0.0704678	0.0704678	NA	0.116487	0.131252	0.0190427	0.446133	0.0127861	0.331427	0.0339289	0.197	0.29551	0.482148	4.2866	5.01056	2.066	6	1.75524	1.32163	0.367862
YAR014C	0.330258	38.646	39.2102	18	22	29	27	12.6192	NA	20.4498	8.89	14	8.81038	51	8	4.2	1.9	0.138629	0.0514823	0.0390555	0.0419485	0.0897527	NA	0.110159	0.4544	0.0829706	0.483182	0.022208	0.426	0.269669	0.59611	5.82793	5.91194	4.55	3.6	3.24998	1.63401	1.53276
YAR015W	0.434652	59.8039	55.8824	18	19	7	10	13.7657	18.1647	25.4525	27.2	16	NA	42	16.5	5.2	2.9	0.662341	0.348023	0.944635	0.661244	0.480358	0.364027	0.0834529	0.3728	2.79535	NA	0.157439	0.874	1.27162	2.28015	14.6292	NA	17.87	17.2	3.0644	9.53974	58.3062
YAR018C	0.31773	45.7471	42.069	NA	7	11	22	16.3343	39.2597	12.7276	10.29	17	10.0576	32	9.5	4.4	4.5	NA	NA	NA	NA	NA	NA	0.040328	0.3328	NA	0.271714	NA	0.131	NA	NA	4.94053	4.07454	1.636	2.8	0.740502	NA	NA
YAR019C	0.336589	46.2012	49.2813	24	24	21	42	27.8265	68.4955	31.2785	7.03	16	8.7417	41	4.9	15.3	6.9	0.0231049	0.0777281	0.0888321	0.0444161	0.0670395	0.027235	0.0212357	0.1936	0.24103	0.148388	0.0454994	0.176	0.121926	0.270359	1.96352	1.81792	1.175	0.8	0.958269	2.69131	5.02745
YAR020C	0.537976	76.3636	65.4545	20	49	11	14	72.5673	NA	NA	NA	NA	NA	49	6.5	NA	NA	0.84564	NA	NA	NA	NA	NA	NA	NA	NA	NA	NA	0.089	NA	NA	NA	NA	0.7848	24.4	NA	NA	NA
YAR027W	0.328417	42.1277	44.2553	28	35	24	47	96.647	NA	13.0499	9.96	20	14.9748	52	17.2	29.8	19.3	0.128727	0.147525	0.21514	0.109859	0.053425	NA	0.0618023	0.430933	0	0.295429	0.0992955	NA	0.173267	0.267532	6.19219	6.07802	NA	5.2	1.16355	7.44917	0
YAR031W	0.304162	38.9262	40.9396	12	23	10	NA	14.7195	23.0766	11.382	177.59	20	78.6639	30	21.7	9.5	5.4	0.0231049	0.0391055	0.0899425	NA	0.0611044	0.0389756	0.0403776	0.0064	0	0.0452139	0.0299808	NA	0.0946764	0.16656	1.63973	3.08144	NA	0.4	0.663032	1.2976	0
YAR033W	0.285538	42.3077	46.1538	NA	NA	12	NA	39.9708	23.6326	6.80923	12.92	22	13.5929	23	18.8	4.5	3.6	NA	NA	0.11798	NA	0.0354199	0.0599071	0.0375924	0.0549333	0.157265	0.0910441	0.0615549	NA	0.314614	0.393267	1.02394	1.53121	NA	2.4	0.369295	2.04251	4.35304
YAR035W	0.332285	49.0539	59.9709	25	36	17	37	78.2977	32.1955	NA	NA	NA	NA	91	20.8	NA	NA	0.0221807	NA	NA	NA	NA	NA	0.0106666	NA	NA	NA	NA	NA	NA	NA	NA	NA	0.003	0.8	NA	NA	NA
YAR042W	0.382541	50.6734	50.8418	23	29	20	NA	74.7446	52.8287	15.7737	8.35	18	7.16734	28	7.5	NA	NA	0.0482189	0.0327377	0.0474697	NA	0.0127018	0.0179712	0.14233	0.208533	0.0264427	0.239166	0.0339069	NA	NA	NA	2.5121	2.43695	0.0042	1.6	3.23894	1.36969	0.613104
YAR050W	0.422377	64.3461	61.4183	20	36	45	41	508.599	NA	1.56334	NA	18	NA	45	5.6	NA	NA	0.0277259	NA	NA	NA	NA	NA	0.0578047	NA	NA	NA	NA	NA	NA	NA	NA	NA	0.0012	0.8	0.130374	NA	NA
YAR071W	0.436131	66.167	58.6724	12	14	13	12	20.9791	92.5301	228.71	5.08	18	31.5159	32	14.1	NA	NA	0.0924196	0.707881	0.762333	0.825861	0.47239	0.107104	0.0396914	0.262133	0.568517	0.522492	0.309698	0.002	NA	NA	1.92115	17.0242	0.0438	1.6	13.0965	14.2976	13.1817
YBL001C	0.423845	53.8462	50.9615	17	33	13	16	99.9455	58.1756	26.3948	52.27	22	148.741	44	NA	37	7.1	0.913323	0.277096	0.703397	0.57151	0.0914915	0.157182	0.0888393	0.218667	0	0.297093	0.207822	NA	0.247139	1.28791	16.4896	24.7405	NA	22.4	3.38297	13.1922	0
YBL002W	0.578734	80.916	73.2824	11	10	6	7	5.61046	12.6294	28.8656	12.25	30	NA	17	9.5	3.7	2	2.11725	5.53646	9.22744	7.90923	9.8681	4.38378	0.377225	4.45707	0	NA	3.25674	5.362	14.9634	27.6823	78.7698	NA	67.03	33.6	15.7092	79.8743	0
YBL003C	0.534023	78.0303	60.6061	13	7	6	8	5.77606	19.6214	3.41693	17.35	31	NA	27	103.3	4.3	2.2	5.22526	10.4552	12.1978	9.14832	12.6707	3.72994	0.496268	4.7064	0	NA	2.71061	0.89	17.0201	33.2666	117.805	NA	65.44	98	2.4464	105.586	0
YBL004W	0.343715	45.1264	42.9603	12	NA	NA	NA	141.249	11.3775	5.92157	12.73	11	16.1694	5	NA	10.6	2.6	0.300364	NA	NA	NA	0.0193389	0.240087	0.152414	0.901333	0.120254	0.609444	0.546318	NA	0.257697	1.05061	16.5534	12.9866	NA	5.2	1.30208	3.94085	1.778
YBL005W	0.347041	45.3893	43.6475	20	43	35	NA	15.9845	61.7284	18.1255	8.07	16	11.2867	37	5.1	3.7	2.3	0.0415888	0.0391223	0.0480645	NA	0.105243	0.0272526	0.0633788	0.1112	0.176363	0.106306	0.0454664	0.242	0.454664	0.731417	1.29465	1.58791	1.704	1.2	1.65733	2.42699	3.67862
YBL006C	0.251846	31.6667	37.2222	12	13	7	14	12.3153	18.1263	12.2812	7.77	20	10.885	8	11.5	4.5	2.5	0.693147	NA	NA	NA	NA	NA	0.185894	0.996267	NA	0.630593	NA	0.387	NA	NA	11.1679	10.2413	5.744	12	3.29367	NA	NA
YBL007C	0.402213	51.9293	49.8392	22	24	19	NA	47.9625	38.2486	31.7008	33.71	16	24.2973	36	NA	32.3	7	0.365478	0.133942	0.16919	NA	0.0670235	0.0840452	0.149552	0.330667	0.0823028	0.193354	0.0892948	NA	0.0995236	0.45923	16.0814	5.71975	NA	11.6	6.8397	4.63771	1.71669
YBL008W	0.339392	41.5476	44.4048	14	NA	NA	NA	7.07614	NA	23.9054	8.52	15	8.32683	21	9.5	4.8	1.8	0.0594126	NA	NA	NA	0.0635533	NA	0.0276116	0.338933	0.0124658	0.176661	0.0214149	0.109	0.0936901	0.24984	4.16609	1.99167	1.372	1.2	0.952276	0.648798	0.245242
YBL009W	0.341997	43.787	43.1953	16	19	18	9	6.38524	13.482	26.3611	NA	21	7.66244	NA	6.3	3.7	1.7	0.051986	0.0561045	0.0592214	0.118443	0.166945	0.0790673	0.0337645	NA	NA	0.283945	NA	0.276	0.288104	0.62705	NA	2.78278	2.355	1.2	1.2841	1.53789	NA
YBL011W	0.379364	51.5152	51.9104	14	14	16	26	5.61063	NA	17.9124	9.15	17	16.0694	22	9.4	4.6	2.3	0.198042	0.79592	0.69643	0.428572	1.98603	NA	0.0717183	0.520267	NA	0.241904	0.506495	0.339	2.42237	4.84473	6.86786	4.78601	4.211	4	1.85335	16.0758	NA
YBL013W	0.291418	39.6509	46.384	NA	NA	21	NA	43.8583	32.7488	NA	NA	18	NA	NA	8.1	NA	NA	NA	NA	NA	NA	NA	NA	NA	NA	NA	NA	NA	0.019	NA	NA	NA	NA	0.2052	NA	1.23808	NA	NA
YBL014C	0.319212	40.7159	39.7092	16	NA	NA	NA	2.99199	NA	14.4374	6.54	14	3.76913	16	8	2.3	1.2	0.103972	NA	NA	NA	0.300612	NA	0.0815702	0.356	0.0597388	0.320618	0.0562141	0.215	0.391055	0.749521	3.35894	2.02157	2.3	2.4	1.699	1.2976	1.10359
YBL015W	0.410745	59.5057	59.5057	20	NA	10	NA	10.9373	NA	38.3594	11.37	20	13.7085	68	12	9.7	4	0.124766	NA	0.154901	NA	0.141627	NA	0.0418388	0.221867	NA	0.104729	0.0227796	0.129	0.159692	0.387253	3.63938	1.88261	1.995	3.6	2.3154	2.23475	NA
YBL016W	0.317187	45.6091	49.0085	12	NA	6	NA	4.59546	NA	35.4489	6.96	15	7.61477	51	8.5	4.1	3.2	0.231049	NA	0.421953	NA	0.550916	NA	0.0588197	0.362133	0.380208	0.337752	0.0496415	0.516	0.617492	0.791161	3.63624	3.41072	5.812	4	3.00816	3.65249	7.47987
YBL017C	0.373995	45.8518	44.3952	16	NA	NA	NA	22.0804	52.553	53.9	16.54	13	12.1047	35	9	17.6	4.8	0.225273	NA	NA	NA	NA	NA	0.0509189	0.561867	NA	0.258098	NA	0.563	NA	NA	13.4074	4.10724	6.732	5.2	3.95951	NA	NA
YBL018C	0.361531	46.6165	39.0977	11	48	10	7	9.09337	11.1662	NA	11.37	21	15.0698	21	113.3	5.5	1.8	0.252054	0.12839	0.616273	0.88039	0.677717	0.551908	0.142408	0.883467	0.532914	0.777315	0.293463	0.035	1.1205	3.42374	14.4919	15.0208	2.657	4	NA	8.89094	14.1627
YBL019W	0.327561	41.3462	42.1154	25	NA	12	NA	29.4891	NA	5.3012	NA	17	9.18601	41	11.8	9.1	4.7	0.0221807	NA	NA	NA	NA	NA	0.027978	NA	NA	0.0965013	NA	0.064	NA	NA	NA	1.26642	0.978	0.8	0.213976	NA	NA
YBL020W	0.360266	47.7352	49.8258	13	11	7	13	6.07961	28.7951	10.8232	14.25	15	16.0535	24	12.6	5.2	2	0.213276	0.236213	0.371191	0.199872	0.427386	0.0902354	0.0406721	0.270133	0.324111	0.137036	0.108264	0.201	0.499681	1.29917	5.55351	3.15707	3.23	4	0.635077	3.74861	6.37628
YBL021C	0.293353	40.9722	50.6944	12	NA	10	NA	13.0614	26.7286	4.73507	2.03	33	5.43792	27	11.6	5.5	1.2	0.161734	NA	0.326458	NA	0.249942	0.122138	0.168695	0.536267	0.278086	0.250667	0.12091	0.136	0.59356	2.72048	1.57055	1.97605	2.042	2.8	1.1524	4.70979	10.8519
YBL022C	0.39565	52.1624	47.9259	17	17	11	15	8.7463	NA	106.734	17.63	13	15.5883	39	8.9	54.2	4.6	0.391424	0.0969969	0.149904	0.10993	0.188531	NA	0.0416403	0.4448	0.0390756	0.392091	0.0422807	0.472	0.0304234	0.358467	11.3134	8.68619	5.586	9.6	6.41198	2.37893	0.674414
YBL023C	0.386521	50.2304	46.1982	19	12	8	14	11.1967	22.06	10.8032	9.4	14	10.2057	30	8.4	6.5	2.6	0.0437777	0.310912	0.466369	0.266496	0.333219	0.169127	0.0755512	0.573867	0.401578	0.275406	0.124365	0.203	0.573992	1.43498	7.7824	3.35019	2.284	1.2	1.17752	5.38262	7.41856
YBL024W	0.434382	58.0409	50.8772	10	8	5	10	4.13729	8.73595	10.9375	18.75	14	NA	15	11.1	4.7	1.3	0.415888	NA	NA	NA	NA	NA	0.148933	1.42427	NA	NA	NA	0.422	NA	NA	38.5272	NA	6.062	6	2.35009	NA	NA
YBL025W	0.327045	40	38.6207	17	NA	6	NA	37.2426	72.5147	6.88043	NA	22	6.09452	NA	16.3	3.7	4.4	0.114165	NA	NA	NA	NA	NA	0.0951153	NA	NA	0.265182	NA	0.06	NA	NA	NA	2.35413	1.215	2.8	0.944149	NA	NA
YBL026W	0.401107	50.5263	48.4211	15.5	29	9	6	10.0751	15.4059	16.3532	13.85	18	NA	25	NA	4.4	2.2	0.357753	NA	NA	NA	NA	NA	0.0794624	2.024	NA	NA	NA	NA	NA	NA	40.4422	NA	NA	8	1.87473	NA	NA
YBL027W	0.615909	91.0053	78.3069	14.5	33	10	NA	18.9903	40.7054	45.2705	67.14	30	NA	15	183.7	13.4	3.7	4.51263	4.55618	15.0354	NA	7.91741	3.69371	0.367667	2.304	2.67392	NA	10.0236	1.097	11.2204	40.6362	223.171	NA	102.5	94.4	24.0129	216.915	96.4412
YBL028C	0.454323	52.8302	47.1698	10	10	4	6	4.71911	4.91233	15.1595	NA	16	9.50149	8	88.1	2	1	0.221807	1.22755	3.06887	2.04592	2.60123	2.49891	0.246359	NA	0.787755	1.15234	1.53444	0.17	6.13775	12.2755	NA	15.6852	11.47	3.2	5.38801	17.7098	16.4312
YBL030C	0.514552	77.044	63.8365	17	21	10	13	16.3654	34.5544	19.431	36.18	27	38.9065	51	14.3	10.5	2.8	2.33224	2.93781	6.16939	4.74569	3.76977	1.78541	0.0643523	1.77093	3.0998	0.488151	1.20968	2.716	5.87561	22.0335	92.4369	21.6025	49.03	57.2	1.80399	89.0055	102.327
YBL031W	0.339828	46.1538	47.6331	17	14	16	NA	13.071	22.172	70.0531	5.32	30	7.65529	16	13.8	2.7	2	0.0163093	0.104695	0.0916081	NA	0.112136	0.0661074	0.0286792	0.233067	NA	0.176695	0.0916081	0.066	0.542863	0.732865	1.78882	1.8076	1.16	0.4	2.89847	2.1146	NA
YBL032W	0.421708	57.7428	61.4173	13	8	5	11	5.54998	14.2407	21.539	31.31	22	48.853	10	12.9	3.3	2.2	0.255931	1.78011	2.84818	1.29463	2.56594	1.00002	0.111334	0.416267	0.31453	0.386811	1.42409	0.496	4.31542	6.47314	18.8031	17.4352	8.205	4.8	3.45962	20.5453	8.70607
YBL033C	0.320018	44.3478	45.2174	16	30	15	35	27.8448	34.196	15.7841	7.91	20	6.85839	35	9.7	5.4	4.3	0.277259	0.205424	0.410849	0.176078	0.221324	0.180218	0.145329	0.466933	1.32449	0.480078	0.176078	0.44	1.14125	1.43319	5.32851	4.90997	5.63	6.4	3.3094	8.89094	33.7207
YBL034C	0.355228	44.4812	45.2743	21	17	10	26	17.7812	28.0072	NA	8.63	19	8.69982	NA	4.7	NA	NA	0.0792168	0.0313525	0.0532993	0.0204997	0.0299752	0.0190305	NA	0.313867	NA	0.258473	NA	0.217	NA	NA	3.90778	2.87923	1.409	2.4	NA	0.768946	NA
YBL035C	0.370464	46.6667	45.3901	NA	7	12	NA	30.2934	12.3575	14.2511	7.71	24	7.8005	33	8.1	7	3.6	NA	0.0856596	0.0499681	NA	0.0197936	0.0485225	0.0641294	0.323733	0.0205403	0.282401	0.0181702	0.169	0.0856596	0.16656	3.60094	3.33943	1.822	3.2	1.3185	0.865064	0.613104
YBL036C	0.447533	54.4747	50.5837	17	13	9	13	10.422	30.6932	17.8656	17.05	18	25.7084	34	19.5	14.6	4.4	0.293568	0.468931	0.677345	0.468931	0.584926	0.198614	0.111982	0.572533	0.401928	0.455915	0.179297	0.371	0.417541	1.38548	14.0831	14.3718	8.738	7.2	2.88629	8.79482	9.31918
YBL037W	0.349756	45.561	44.878	17	NA	21	NA	33.3332	NA	72.0842	8.99	17	6.82794	28	7.7	NA	NA	0.048928	NA	NA	NA	NA	NA	0.0345814	0.208	NA	0.153028	NA	0.224	NA	NA	2.69772	1.40193	2.306	1.2	3.59632	NA	NA
YBL038W	0.36504	49.569	45.6897	28	13	NA	23	9.06021	NA	6.39488	6.64	21	6.1494	44	37.7	6.7	4.4	0.18814	0.31134	NA	0.175975	0.446724	NA	0.0763926	0.840533	0.288373	0.520779	0.0919867	0.114	0.604092	0.919867	8.05188	4.70137	4.505	7.6	0.704788	5.83918	7.6638
YBL039C	0.444558	62.1762	52.3316	11	9	6	44	11.0918	9.54968	52.2431	27.14	13	NA	5	14.4	9.3	1.6	1.66355	2.05424	3.08136	0.420186	1.66684	1.936	0.0974335	1.11573	0.586133	NA	3.69764	0.516	1.98798	11.5551	43.6863	NA	9.356	26.4	7.34364	26.6728	10.1162
YBL040C	0.348132	50.6849	53.8813	23	26	16	19	9.88693	58.8244	6.69854	19.91	17	30.6415	44	46.7	10.6	6.6	0.446025	0.372839	0.605863	0.5102	0.980467	0.164792	0.0903321	0.525333	1.21902	0.491287	0.220314	0.187	0.91451	1.46876	15.0897	17.2381	8.599	14.8	0.872964	13.9852	26.8539
YBL041W	0.381046	49.7925	43.9834	25	19	9	11	22.975	45.0982	14.3461	13.21	20	NA	47	14.5	13.4	4.4	0.443614	1.28427	2.71123	2.21828	1.06207	0.541066	0.247356	1.19867	0	NA	0.519172	0.932	1.82098	5.5457	22.8442	NA	16.97	16	5.11952	35.2033	0
YBL042C	0.375441	51.3302	53.9906	10	4	7	NA	1.75788	4.14356	1.50584	7.05	21	8.27065	9	8.2	1.3	0.8	0.693147	1.36163	0.778074	NA	3.09834	1.31445	0.230484	0.667733	1.11427	0.225866	0.605169	0.312	4.18963	6.80815	6.79152	2.36307	3.405	10	0.500719	7.85767	29.6129
YBL043W	0.358258	50.1946	45.1362	17	33	33	NA	26.1551	NA	9.61317	NA	25	NA	15	7.1	NA	NA	0.048928	0.0247317	0.0247317	NA	0.031204	NA	0.0876627	NA	0.283597	NA	0.0544097	0.195	NA	NA	NA	NA	1.872	1.2	1.21578	1.17745	8.76739
YBL045C	0.46215	63.895	59.7374	27	31	17	18	27.5069	NA	80.1456	21.15	20	19.2137	66	10.6	26.2	7.5	0.287528	0.2896	0.528094	0.498755	0.326376	NA	0.031974	0.761333	1.44972	0.374745	0.136024	1.127	0.342656	1.19701	23.2306	9.53827	15.63	11.2	3.69701	12.9519	36.9089
YBL046W	0.347388	37.6417	41.0431	22	12	24	20	9.7354	17.5769	25.0169	6.42	19	7.42457	36	7.6	NA	NA	0.0756161	0.115204	0.0576021	0.0691225	0.142002	0.0786516	0.0566317	0.236533	0.0378001	0.157532	0.0384014	0.191	NA	NA	2.1908	1.57899	1.952	2.4	2.04394	1.99445	0.919656
YBL047C	0.404256	53.0051	46.2708	19	37	19	23	NA	36.2606	31.7521	28.75	13	17.9713	40	NA	NA	NA	0.116741	0.297107	0.578578	0.477956	NA	0.303166	0.219024	0.4392	0.877424	0.242444	0.274824	NA	NA	NA	18.2169	5.06367	NA	3.2	10.0332	15.8595	15.1437
YBL049W	0.315524	48.5507	50	62	NA	27	NA	36.5446	63.6738	3.19403	NA	13	NA	NA	37.8	NA	NA	0.00894383	NA	NA	NA	NA	NA	0.0572964	NA	NA	NA	NA	0.019	NA	NA	NA	NA	0.768	0.8	0.264023	NA	NA
YBL050W	0.371913	44.1781	43.4932	32	22	10	20	16.3126	58.4973	145.896	21.12	22	18.5848	50	16.8	8.3	5.1	0.147294	0.669269	1.47239	0.736196	0.902613	0.251702	0.027452	0.498933	2.24601	0.538057	0.294479	0.391	1.77397	2.88704	15.2024	13.3574	8.126	6.8	5.7782	21.2421	62.1687
YBL051C	0.38315	52.6946	47.3054	40	21	22	NA	68.6033	NA	199.82	11.32	20	14.0111	40	6.2	NA	NA	0.0554518	0.198286	0.189273	NA	0.0606969	NA	0.0807412	0.48	0.115592	0.258777	0.1041	1.029	NA	NA	7.83903	4.66174	8.639	3.2	23.276	6.00739	2.9429
YBL052C	0.338701	41.0349	41.2756	12	11	10	NA	8.22382	29.6153	36.4813	8.91	19	7.30908	28	8.3	2.7	1.9	0.161734	0.142333	0.156567	NA	0.190382	0.0528667	0.0595501	0.34	0	0.249802	0.0559167	0.285	0.579876	0.824035	4.3705	2.36577	3.163	2.8	3.1342	2.25878	0
YBL054W	0.353362	46.2857	50.4762	12	16	13	12	7.7695	4.09754	NA	7	12	6.91798	6	2.1	NA	NA	0.277259	0.280029	0.344652	0.373373	0.576674	1.09345	NA	0.698133	0.520165	0.431936	0.746745	1.478	NA	NA	7.05035	4.08044	4.318	4.8	NA	6.46395	8.33821
YBL055C	0.340287	42.1053	44.7368	16	34	13	NA	14.2836	14.2903	4.05769	9.36	13	11.4123	27	8.8	NA	NA	0.173287	0.0896486	0.234466	NA	0.213395	0.213296	0.0975225	0.296267	0.312604	0.297022	0.112891	0.162	NA	NA	4.00067	4.40249	1.904	4	0.570898	4.39741	5.39531
YBL056W	0.379251	45.9402	42.9487	22	15	10	13	15.34	39.603	17.8921	18.17	15	20.6532	33	12.3	8.6	3.6	0.226848	NA	NA	NA	NA	NA	0.125177	0.445333	NA	0.338279	NA	0.819	NA	NA	11.6739	8.53743	12.94	7.2	3.23118	NA	NA
YBL057C	0.362511	45.1923	45.1923	36	24	9	15	23.7726	52.3845	10.6549	23.88	20	30.0495	30	35.2	13	7	0.115525	0.299114	0.797639	0.478583	0.301976	0.137039	0.130365	0.365333	0.517757	0.388847	0.239292	0.092	0.552211	1.02554	12.5863	14.0315	3.453	6	2.00394	10.3567	13.1817
YBL058W	0.377988	46.3357	43.2624	23	15	9	15	11.9035	NA	11.7204	14.81	18	20.0544	45	10.8	18.2	8.2	0.337533	0.428615	0.714358	0.428615	0.540112	NA	0.202879	0.5424	0.608181	0.759227	0.142872	0.601	0.353254	0.784052	11.5891	21.8924	8.454	11.2	3.43048	9.27541	14.1014
YBL059C-A	0.425489	55.9633	50.4587	NA	NA	NA	NA	NA	25.0164	NA	4.68	21	13.8331	29	77.7	5.9	3.5	NA	NA	NA	NA	NA	NA	NA	0.3456	NA	0.288574	NA	0.06	NA	NA	2.33343	5.18853	3.801	NA	NA	NA	NA
YBL060W	0.34714	44.687	45.706	19	28	16	33	33.829	NA	16.0429	NA	16	5.41917	37	9.3	5	3.4	0.0291851	0.0315275	0.0551731	0.0267506	0.026095	NA	0.0465895	NA	0.0852421	0.0962571	0.0238586	0.151	0.176554	0.259638	NA	0.768762	1.852	0.8	1.07832	1.27357	1.778
YBL061C	0.337086	39.0805	39.0805	23	29	18	16	14.9753	NA	36.7042	6.78	16	10.1978	47	6.8	5.9	2.7	0.180821	0.0671984	0.108264	0.121797	0.130131	NA	0.0496954	0.792267	0.0676058	0.587352	0.0414629	0.53	0.330297	0.721761	7.74953	8.18134	4.858	6	2.63152	2.81146	1.41014
YBL063W	0.350601	45.5446	41.8542	NA	NA	NA	NA	13.861	41.4007	24.903	8.29	22	8.19425	12	7.8	NA	NA	NA	NA	NA	NA	0.0396542	0.0132763	0.0559772	0.189867	NA	0.169965	0.0458041	0.115	NA	NA	2.27079	1.97661	1.195	1.2	2.01112	0.792976	NA
YBL064C	0.412167	54.7893	54.4061	85	NA	122	NA	213.826	NA	9.94933	27.73	14	26.4574	100	19.8	NA	NA	0.0619755	NA	0.0929734	NA	0.0530466	NA	0.0267455	0.118133	3.90957	0.195606	0.113428	0.281	NA	NA	4.72603	6.08424	6.71	7.6	0.383901	16.3641	72.2236
YBL066C	0.33822	45.2962	44.5122	18	NA	NA	NA	NA	NA	37.4267	NA	19	NA	58	3.7	NA	NA	0.0308065	NA	NA	NA	NA	NA	0.0453829	NA	0.10584	NA	0.0180919	0.326	NA	NA	NA	NA	1.691	0.8	2.45047	1.51386	2.57504
YBL067C	0.352932	43.6412	41.4993	14	10	6	15	6.22002	NA	22.9528	18.81	14	17.0495	18	7.4	7.4	2.6	0.118825	0.429725	0.716209	0.286484	0.690875	NA	0.0614151	0.181867	0.242274	0.123423	0.238736	0.257	0.58071	1.65279	4.93533	2.73995	2.545	2.4	2.03369	6.19963	4.47566
YBL068W	0.380958	51.5337	46.6258	14	NA	8	NA	6.2201	9.04502	31.3403	16.1	18	24.7624	15	17.5	4.5	2	0.554518	NA	1.71765	NA	2.20916	1.5192	0.0367654	0.978667	1.01011	0.65023	0.916081	0.211	3.0536	6.87061	22.7319	18.0642	4.522	11.2	1.66233	19.8244	23.4206
YBL069W	0.372313	48.951	50.1166	11	11	11	23	13.7345	16.3603	11.9529	9.78	21	13.067	NA	13.7	3.2	1.7	0.151232	0.227128	0.227128	0.108626	0.181908	0.152711	0.102986	0.225067	0.106121	0.197503	NA	0.189	0.780751	1.46965	3.17559	3.4306	3.293	2.4	1.77592	3.60443	2.82028
YBL071W-A	0.357387	43.9024	46.3415	NA	NA	NA	NA	NA	16.3225	45.2072	NA	20	8.22725	17	9.1	9.3	4.4	NA	NA	NA	NA	NA	NA	0.0793367	NA	NA	0.88686	NA	0.475	NA	NA	NA	12.0573	5.713	NA	5.17436	NA	NA
YBL072C	0.59179	89.5	73	12	22	13	22	23.7116	44.9503	46.5832	48.03	33	NA	15	NA	20.5	4.7	12.4073	NA	NA	NA	NA	NA	0.269543	4.14187	NA	NA	NA	NA	NA	NA	287.001	NA	NA	214.8	18.1147	NA	NA
YBL074C	0.34815	42.5352	45.6338	29	20	25	NA	42.8034	56.1509	12.7187	NA	17	NA	NA	8.2	9.2	7.7	NA	0.0216528	0.0173223	NA	0.0101173	0.00771237	0.0427395	NA	0.0166989	NA	NA	0.051	0.0470714	0.0562411	NA	NA	0.5538	NA	0.784238	0.624769	0.367862
YBL075C	0.40584	50.8475	45.9168	NA	NA	NA	NA	NA	NA	10.9381	4.65	16	7.11121	80	7.6	NA	NA	NA	NA	NA	NA	NA	NA	0.0677739	0.3272	0.208696	0.163501	0.011451	0.123	NA	NA	2.19503	1.57184	1.252	0.8	1.06949	1.32163	4.35304
YBL076C	0.471889	62.7799	57.2761	15	33	14	NA	19.9847	29.5838	89.086	17.02	15	NA	28	NA	46.4	2.4	1.07207	0.51129	1.20518	NA	0.844274	0.570331	0.0717918	0.4216	0	NA	0.602591	NA	0.363633	7.03023	10.3522	NA	NA	23.2	9.22696	24.342	0
YBL078C	0.405961	49.5726	56.4103	NA	104	33	NA	NA	NA	13.0581	0.23	16	6.50439	67	10.2	NA	NA	NA	NA	NA	NA	NA	NA	0.0725135	3.52507	NA	0.330519	NA	0.35	NA	NA	1.16969	2.71576	4.666	3.2	1.36607	NA	NA
YBL079W	0.360412	46.9374	44.2743	16	27	19	16	49.1701	NA	39.7076	12.47	15	16.0522	31	NA	7.1	3.5	0.190615	0.078345	0.111332	0.132207	0.0430204	NA	0.0726927	0.7448	0.186987	0.443259	0.068236	NA	0.297932	0.604376	13.3993	9.33427	NA	4.4	4.16428	3.05175	3.67862
YBL080C	0.346529	45.6562	47.1349	NA	NA	8	NA	14.5755	45.101	6.23142	NA	23	5.74069	31	11.2	6	4.1	NA	NA	0.0687061	NA	0.0377105	0.0121871	0.0333191	NA	0.0170481	0.111778	0.0177306	0.064	0.0916081	0.134061	NA	1.02583	0.9258	0.8	0.29954	0.792976	0.490483
YBL082C	0.315239	43.8865	54.5852	13	16	NA	14	10.8902	22.8072	5.66267	16.59	16	21.4636	NA	11	7.5	2.5	0.127966	NA	NA	NA	NA	NA	0.0331788	0.3632	NA	0.324815	NA	0.158	NA	NA	8.69294	8.83519	2.252	2.4	0.271055	NA	NA
YBL084C	0.324719	39.7098	39.0501	25	27	NA	NA	98.0291	106.095	NA	5.33	18	6.94327	53	4.7	11.2	8.6	0.0443614	NA	NA	NA	NA	NA	NA	0.3136	NA	0.179936	NA	0.348	NA	NA	2.41145	1.86351	2.272	1.6	NA	NA	NA
YBL085W	0.346248	43.6735	42.2449	15	NA	NA	NA	69.8997	28.8203	11.1108	11.3	25	8.30144	28	6.1	7.9	4.3	0.277259	NA	NA	NA	0.0235902	0.0572147	0.46537	0.5544	0.0178488	0.333267	0.0588909	0.463	0.208727	0.383476	9.03808	3.97412	3.863	6	7.45967	2.37893	0.551793
YBL087C	0.547403	81.7518	70.8029	14	27	15	18	185.822	37.6682	11.5525	42.12	36	NA	13	NA	30.1	4.8	10.7339	NA	NA	NA	NA	NA	0.458046	3.604	NA	NA	NA	NA	NA	NA	219.002	NA	NA	216.8	7.6341	NA	NA
YBL088C	0.323302	40.366	40.7248	63	40	21	34	21.8256	72.6401	3.86492	9.12	18	10.2957	34	7.6	11.7	8.2	0.0132028	0.0541321	0.103109	0.0636848	0.0992085	0.0298084	0.0593384	0.1624	0.280292	0.0751838	0.0636848	0.288	0.185067	0.264059	2.13676	1.04858	2.933	1.2	0.330865	3.12384	6.4989
YBL089W	0.304064	40.305	44.4444	20	26	9	23	20.55	NA	NA	6.73	18	10.5602	38	9.5	4.9	3.7	0.0415888	0.0749521	0.216528	0.0847285	0.0948298	NA	NA	0.372267	0.468035	0.240624	0.051283	0.145	0.397705	0.526691	3.61446	3.38014	1.816	1.2	NA	2.81146	10.8519
YBL090W	0.376599	45.1977	51.9774	16	24	19	14	16.339	27.5484	5.22573	5.8	17	9.0769	39	32.4	3.7	2.7	0.190615	0.329651	0.416401	0.565115	0.484217	0.287189	0.117366	0.324533	0.687437	0.302373	0.202862	0.106	2.13827	2.93023	2.71558	3.68295	3.742	4.4	0.88484	11.414	15.1437
YBL091C	0.410585	55.5819	50.3563	20	26	13	30	22.3565	41.7508	136.464	65.18	18	87.2719	28	13.7	15.7	6.1	0.485203	0.171045	0.342089	0.148239	0.19892	0.106517	0.0376836	0.4512	0.145435	0.336148	0.158827	1.253	0.283259	0.729042	42.4285	22.2404	21.75	14	7.419	6.41589	3.37207
YBL091C-A	0.318942	45.7143	46.8571	NA	NA	NA	NA	NA	49.6385	NA	22.93	19	25.4097	52	11.4	6.6	2.8	NA	NA	NA	NA	NA	NA	0.50786	0.0573333	NA	0.0981056	NA	0.14	NA	NA	1.89664	2.83636	2.06	NA	NA	NA	NA
YBL092W	0.623938	92.3077	84.6154	13	NA	NA	NA	18.5436	38.9273	38.9376	28.81	50	NA	13	NA	28.7	4.5	7.89121	NA	NA	NA	29.172	13.8965	0.360684	5.77013	9.94319	NA	41.6119	NA	18.8486	120.212	239.83	NA	NA	148	20.2615	780.432	537.937
YBL093C	0.335239	41.3636	42.7273	14	12	15	20	5.75646	16.1824	13.9396	10.22	14	10.3792	50	15.1	3.7	2.7	0.336671	0.237348	0.189879	0.142409	0.49478	0.176005	0.187609	0.497333	0.252231	0.437437	0.0569636	0.308	0.769778	1.05488	7.33285	6.39367	5.824	6.8	3.77293	4.10906	4.65959
YBL097W	0.360234	42.9708	41.2467	NA	24	13	NA	27.6552	32.1748	NA	NA	17	NA	31	5.6	5.3	25.2	NA	0.00416401	0.0076874	NA	0.00361364	0.00310604	NA	NA	NA	NA	0.00322375	0.007	0.0188559	0.00396572	NA	NA	0.0558	NA	3.15222	0.144177	NA
YBL098W	0.377752	47.3913	48.2609	11	NA	17	NA	35.5605	NA	NA	73.76	15	34.5419	36	32.7	NA	NA	0.100821	NA	0.113653	NA	0.0543328	NA	0.0112494	0.0474667	0.455003	0.100419	0.0536694	0.1	NA	NA	5.05108	3.9455	3.57	1.6	NA	2.78743	8.95132
YBL099W	0.510413	77.6147	61.8349	20	34	17	NA	42.316	43.4357	29.199	34.65	23	NA	56	NA	34.8	4	0.47134	0.698573	1.39715	NA	0.561289	0.54682	0.154047	1.60933	2.391	NA	0.424134	NA	0.682514	5.93787	80.4496	NA	NA	13.6	6.48926	34.2662	68.7903
YBL101C	0.337219	43.4199	44.0466	19	21	20	NA	72.9078	66.4638	56.3618	10.89	15	10.7204	45	7.7	NA	NA	0.116741	NA	NA	NA	NA	NA	0.0636777	0.2416	NA	0.172284	NA	0.38	NA	NA	3.79577	2.59429	3.904	3.2	5.17781	NA	NA
YBL102W	0.29278	43.7209	45.1163	17	13	8	15	16.6769	42.3638	12.1711	23.9	20	24.4141	44	24	8.5	4.3	0.424043	NA	NA	NA	NA	NA	0.0506232	0.470933	NA	0.38081	NA	0.262	NA	NA	16.238	10.8392	7.324	10.4	0.888902	NA	NA
YBL103C	0.363383	44.6502	44.2387	NA	12	20	NA	17.5167	38.4586	33.0704	6.27	18	6.14985	42	6	5	3.9	NA	0.141576	0.0849457	NA	0.0969885	0.0441752	0.0565532	0.3272	0.59496	0.205055	0.0404503	0.343	0.339783	0.435619	2.95975	1.82811	2.788	0.8	2.69818	2.45102	13.7948
YBL105C	0.370266	48.3927	43.9618	NA	14	16	17	34.0487	29.6635	23.0149	7.97	17	9.02465	32	7.3	18	3.5	NA	0.227236	0.198831	0.187135	0.093434	0.107246	0.0966094	0.328533	0.420255	0.228251	0.0994157	0.275	0.176739	0.908943	3.77757	3.0344	2.697	1.6	3.20777	4.58965	9.25787
YBL106C	0.332614	44.0594	44.9505	23	17	24	33	70.0441	NA	16.1686	NA	16	9.10971	50	8.6	NA	NA	0.0361642	NA	NA	NA	NA	NA	0.0315546	NA	NA	0.0506227	NA	0.091	NA	NA	NA	0.62693	1.045	1.2	0.736054	NA	NA
YBL108C-A	0.498389	78.5714	76.1905	NA	NA	NA	NA	NA	58.6827	NA	NA	17	7.81402	NA	NA	NA	NA	NA	NA	NA	NA	NA	NA	NA	NA	NA	0.333419	NA	NA	NA	NA	NA	3.98823	NA	NA	NA	NA	NA
YBR001C	0.342075	40.641	42.5641	14	49	NA	20	71.5014	NA	14.3957	11.45	20	8.77036	54	8.4	40.1	17.8	0.0792168	0.0520076	NA	0.127419	0.0356408	NA	0.0490842	0.189867	0.90788	0.11183	0.0471921	0.144	0.0635504	0.143167	3.13638	1.40218	1.612	1.6	1.01941	3.67652	23.114
YBR002C	0.344248	40.9091	46.5035	15	9	9	15	14.8949	NA	12.733	4.65	15	7.0829	14	4.5	3.6	2.3	0.240291	NA	NA	NA	NA	NA	0.134487	0.981333	NA	0.668318	NA	0.527	NA	NA	6.58331	7.02965	3.282	5.2	2.4705	NA	NA
YBR003W	0.350737	45.8774	46.723	15	12	NA	18	13.2154	80.9613	19.0098	10.32	18	13.9923	44	9	7.9	6.6	0.147871	0.14574	NA	0.0971602	0.132337	0.0216015	0.0343	0.4592	0.190387	0.344868	0.0397473	0.28	0.221378	0.264982	6.83685	6.35168	3.322	3.2	0.94069	2.5231	4.41435
YBR004C	0.351633	44.8037	45.7275	21	10	6	NA	3.54748	9.67787	NA	9.36	19	11.148	39	27.4	2.4	1.1	0.145231	0.524665	0.874441	NA	1.47898	0.542128	0.0307477	0.380267	0.327601	0.225887	0.134529	0.143	2.1861	4.76968	5.13498	3.40073	4.441	4.4	NA	7.56931	7.97035
YBR005W	0.295439	38.0282	44.6009	26	NA	9	NA	9.97035	31.5163	3.07126	6.13	20	7.09937	52	20.2	5	2.4	0.0959742	NA	NA	NA	NA	NA	0.0989498	0.128	NA	0.210621	NA	0.122	NA	NA	1.132	2.2327	2.959	3.6	0.438437	NA	NA
YBR006W	0.401907	53.7223	49.2958	17	35	11	NA	42.5183	79.1839	6.31149	20.63	11	18.4535	63	16.7	17.1	5.3	NA	0.0485404	0.154447	NA	0.0399572	0.0214553	0.0385524	0.0682667	1.70844	0.0556915	0.0269669	0.137	0.0993517	0.32055	2.03181	1.49682	2.826	NA	0.35104	2.45102	25.2599
YBR008C	0.351672	46.5328	48.7226	38	17	17	NA	7.71528	98.6968	NA	4.72	14	7.28829	48	9.8	7.8	6.5	0.124037	0.1695	0.1695	NA	0.373479	0.0291954	0.0423831	0.208533	0.667083	0.317057	0.0600311	0.142	0.369422	0.443307	1.42001	2.95424	1.822	6.8	NA	4.15711	12.3234
YBR009C	0.57936	88.3495	67.9612	17	6	6	7	4.89697	22.8355	8.09965	12.18	38	NA	27	25.5	4.4	1.9	2.82152	13.3026	13.3026	11.4022	16.299	3.49524	0.888351	7.11707	0.941915	NA	2.95614	2.925	18.1399	42.0083	125.061	NA	85.77	69.2	10.3807	115.15	41.2006
YBR010W	0.579197	85.2941	69.8529	16	6	4	NA	17.202	15.2183	13.0037	11.9	32	NA	35	20.7	3.6	1.9	7.88455	10.4961	15.7441	NA	3.661	4.1382	1.12631	4.312	3.03256	NA	1.79933	3.983	17.4935	33.1455	74.0287	NA	98.35	182	21.1301	90.8558	115.386
YBR011C	0.575111	80.4878	71.777	36	49	31	53	71.2879	52.1443	210.891	120.33	30	NA	40	78.4	NA	NA	0.947301	0.9239	1.46036	0.854171	0.635046	0.868188	0.148618	1.4648	2.37304	NA	1.13178	0.694	NA	NA	254.289	NA	44.18	49.2	45.2173	65.3124	85.5893
YBR014C	0.373445	46.798	43.8424	15	20	12	35	19.6249	61.4196	36.0934	21.1	22	22.3336	21	24.7	21.8	8.9	0.462098	NA	NA	NA	NA	NA	0.0373801	0.266133	NA	0.241408	NA	0.104	NA	NA	8.10133	7.22582	2.975	10	1.94644	NA	NA
YBR015C	0.372269	49.7487	50.7538	12	12	6	9	8.34646	16.0518	18.9494	18.04	17	21.5977	NA	10.3	4.7	2.1	0.277259	NA	NA	NA	NA	NA	0.116637	0.647733	NA	0.266557	NA	0.58	NA	NA	16.858	6.81907	7.831	4.8	3.18865	NA	NA
YBR016W	0.338574	46.875	42.9688	19	18	13	31	32.2592	42.6454	37.5342	12.79	27	9.44804	33	10.8	NA	NA	0.481555	NA	NA	NA	NA	NA	0.216459	1.36027	NA	1.10771	NA	0.788	NA	NA	25.0997	14.9565	11.08	13.2	11.7213	NA	NA
YBR017C	0.356388	43.6819	43.2462	16	38	11	21	44.7068	53.7998	13.3891	16.12	16	15.011	28	8.6	NA	NA	0.138629	0.0727605	0.251355	0.131662	0.0618452	0.0513924	0.0980136	0.82	NA	0.391083	0.0987464	0.481	NA	NA	19.0701	7.6857	5.493	3.2	1.89327	3.98891	NA
YBR018C	0.380714	50.2732	45.082	18	26	27	30	58.5555	49.1799	NA	NA	NA	NA	38	22.7	NA	NA	0.0154033	0.00960925	0.00925335	0.00832801	0.00426673	0.00508013	NA	NA	NA	NA	0.00657475	0.01	NA	NA	NA	NA	0.2568	0.4	NA	0.360443	2.75897
YBR019C	0.384348	51.073	48.784	NA	18	20	NA	25.0092	39.0781	11.6781	NA	20	NA	39	36	NA	NA	NA	0.0388641	0.0349777	NA	0.0279718	0.0179014	0.0231225	NA	NA	NA	0.0179373	0.026	NA	NA	NA	NA	0.9888	NA	0.389568	1.00924	NA
YBR020W	0.399671	52.6515	51.5152	NA	31	18	NA	73.2154	59.2353	5.98779	NA	19	NA	44	8.9	NA	NA	NA	NA	NA	NA	NA	NA	0.0424163	NA	0	NA	NA	0.038	NA	NA	NA	NA	0.4488	0.8	0.366416	NA	0
YBR021W	0.375431	50.237	51.9747	16	21	12	20	6.74678	NA	4.19126	5.2	18	NA	11	4.3	NA	NA	0.138629	0.0356915	0.0624601	0.0374761	0.111093	NA	0.0353962	0.196267	0.0740394	NA	0.0681383	0.354	NA	NA	1.4724	NA	2.104	3.2	0.21403	1.08133	1.71669
YBR022W	0.319123	38.9831	40.113	18	19	23	12	12.5578	21.1746	20.2115	10.72	20	13.2585	32	36	NA	NA	0.123226	0.156041	0.128903	0.247064	0.23609	0.140016	0.0627519	0.2152	0.190245	0.288005	0.0926491	0.05	NA	NA	3.32822	5.33316	1.895	3.2	1.82978	4.27726	4.84352
YBR023C	0.359462	47.2103	45.8369	23	22	11	10	15.2382	30.138	21.9337	16.5	16	13.9781	34	NA	NA	NA	0.253149	0.138548	0.277096	0.304805	0.200027	0.101137	0.0599888	0.592533	NA	0.38149	0.0896486	NA	NA	NA	14.1049	7.16314	NA	8.4	1.89826	4.39741	NA
YBR024W	0.349777	46.8439	43.5216	19	40	36	18	29.483	37.1973	12.148	10.7	14	13.8447	42	13.3	NA	NA	0.102148	0.0320628	0.0356254	0.0712508	0.0435001	0.0344787	0.0514889	0.190133	0.315288	0.117052	0.030536	0.184	NA	NA	2.93506	2.20542	3.106	2.8	0.902389	1.85028	5.82449
YBR025C	0.544082	77.4112	62.4365	17	NA	NA	NA	41.2564	45.8654	65.1153	42.2	19	NA	11	15.1	32.4	8.1	2.00605	NA	NA	NA	1.01899	0.91659	0.123457	1.7736	2.0286	NA	3.8218	1.82	1.29752	5.1901	107.98	NA	34.47	49.2	11.5978	60.6506	49.3549
YBR026C	0.371792	50	46.8421	25	79	53	50	43.1413	NA	44.9981	36.7	18	47.8839	44	23.3	NA	NA	0.110904	0.0404805	0.0603388	0.0639591	0.0741276	NA	0.0276203	0.167467	0.57645	0.147429	0.0726808	0.165	NA	NA	8.86684	7.3452	4.483	4	1.79307	4.61368	13.3657
YBR029C	0.368211	50.547	50.547	18	23	13	16	5.56189	NA	26.3421	9.72	15	12.8293	16	7.7	4.5	3.5	0.323469	0.115868	0.204997	0.16656	0.479147	NA	0.0197312	0.957333	0.19322	0.384531	0.16656	0.617	0.592214	0.761418	13.4247	5.95906	6.388	8.4	0.749858	3.84473	3.80124
YBR030W	0.343472	44.5652	41.8478	34	29	10	NA	13.4522	NA	5.92695	5.22	18	9.86665	12	8.7	3.3	1.8	0.0163093	NA	NA	NA	NA	NA	0.0750306	0.353067	NA	0.204708	NA	0.173	NA	NA	2.6589	2.7207	1.991	0.8	0.64157	NA	NA
YBR031W	0.614117	93.3702	81.2155	15	7	6	9	7.19368	38.476	50.123	50.99	34	NA	11	12.5	12.8	3.1	8.24383	NA	NA	NA	NA	NA	0.159426	3.9576	NA	NA	NA	7.488	NA	NA	291.133	NA	120.2	178.4	11.5285	NA	NA
YBR034C	0.434952	57.7586	56.3218	14	6	3	25	7.36217	2.38124	14.7878	9.14	12	15.9287	15	8	1.2	0.8	0.673343	1.83216	3.66433	0.439719	1.49317	4.6165	0.132897	1.28987	1.00591	0.954354	0.732865	1.177	9.16081	13.7412	17.0085	21.096	12.56	13.6	2.83526	15.8595	16.1246
YBR035C	0.425407	59.6491	57.0175	21	29	13	27	50.2867	37.4705	8.27231	32	16	60.4289	46	34.1	15.4	6.3	0.356476	0.159094	0.354901	0.170878	0.0917483	0.123129	0.144071	0.273333	2.2163	0.200434	0.100298	0.332	0.299592	0.732336	12.6188	11.5809	12.22	10.8	1.7194	6.65619	46.228
YBR036C	0.34487	49.5122	54.3902	31	14	10	18	15.1449	52.5386	30.0324	13.2	16	15.6258	48	12.8	7.4	4	0.241484	0.663862	0.929406	0.516337	0.613678	0.1769	0.0750462	0.6632	1.49615	0.443026	0.193626	0.392	1.25595	2.32352	12.6297	9.63605	6.429	10.8	3.25157	13.4085	31.207
YBR037C	0.333839	42.0339	47.1186	NA	NA	11	NA	19.0764	47.9568	6.80823	8.33	24	11.5899	NA	15.5	5.7	3.9	NA	NA	0.134762	NA	0.077708	0.0309108	0.0622146	0.182133	0.205403	0.24532	NA	0.075	0.260068	0.380099	2.18881	3.81554	1.456	1.6	0.611084	2.13863	6.13104
YBR038W	0.3715	49.5327	48.8058	19	NA	NA	NA	11.9102	17.4114	157.217	9.4	16	10.1232	30	6.8	5.4	3.7	0.145926	NA	NA	NA	0.170613	0.116707	0.0201356	0.376533	0.0205757	0.183964	0.0677345	0.37	0.376303	0.549199	5.10629	2.55578	3.401	4	4.56709	2.93161	0.429173
YBR039W	0.491272	65.5949	62.701	22	19	10	8	19.0274	NA	42.8522	23.02	22	32.6499	54	20.6	8.1	3.7	0.667942	0.720592	1.36913	1.71141	0.719556	NA	0.077608	0.841867	0	0.436844	0.253542	0.58	1.69028	3.70034	27.9591	15.945	14.32	21.2	4.79793	19.7523	0
YBR040W	0.341914	41.6107	44.9664	NA	71	21	NA	89.8287	17.177	NA	NA	NA	NA	NA	3.6	NA	NA	NA	0.00187674	0.00634515	NA	0.00148336	0.00775736	NA	NA	NA	NA	NA	0.711	NA	NA	NA	NA	3.573	0.4	NA	0.192237	0.183931
YBR041W	0.389526	50.3737	46.3378	17	NA	NA	NA	10.5237	58.664	9.29546	20.66	17	14.9668	36	11.6	6.8	6.1	0.277259	NA	NA	NA	0.446324	0.0800662	0.0707728	0.2848	0.53993	0.097013	0.130472	0.308	0.690735	0.77	8.48877	1.86921	4.604	6.8	0.9491	6.77634	11.8942
YBR042C	0.335043	43.073	46.0957	15	11	6	NA	8.8468	21.4898	41.1919	15.46	25	21.8927	26	12.5	4.8	2.6	0.369678	0.392174	0.718985	NA	0.487624	0.200742	0.0268012	0.298933	0.156673	0.273987	0.16592	0.209	0.898731	1.6592	6.66743	7.06783	3.353	8	1.59273	6.22366	4.84352
YBR043C	0.329876	43.9768	46.0087	NA	11	8	14	5.15226	NA	4.90265	7.29	15	7.167	26	8.5	4.9	2.6	NA	0.13022	0.179052	0.102316	0.278017	NA	0.102857	0.4376	0.345927	0.190882	0.055093	0.328	0.29233	0.55093	4.60235	1.81364	3.694	3.2	0.72751	2.06654	6.80545
YBR044C	0.322514	44.0559	44.4056	18	17	22	NA	32.3658	73.855	3.06714	7.74	20	8.21236	34	7.8	5.9	4	0.0462098	NA	NA	NA	NA	NA	0.0759553	0.262667	NA	0.174133	NA	0.196	NA	NA	2.93306	2.33176	2.055	1.2	0.336099	NA	NA
YBR045C	0.337458	40.3756	37.5587	14	NA	NA	NA	NA	NA	NA	NA	15	NA	55	9.4	NA	NA	NA	NA	NA	NA	NA	NA	0.00983933	NA	0.0124658	NA	0.00423972	0.061	NA	NA	NA	NA	0.7632	NA	NA	0.336414	0.245242
YBR046C	0.376697	50	44.6108	18	19	NA	17	23.009	62.8818	41.9095	55.67	16	30.2481	45	13.8	33.5	5.8	0.123226	0.119222	NA	0.133248	0.0984492	0.0360235	0.0369202	0.0389333	1.61078	0.073109	0.0503382	0.22	0.0676185	0.390555	3.12692	2.84201	3.855	3.2	2.2323	3.26802	33.5981
YBR048W	0.580528	89.7436	78.8462	16	32	14	17	27.2469	38.0772	26.7106	29.67	34	NA	14	41.7	25.3	4.3	2.5993	4.86824	11.1274	9.16375	5.71749	4.09126	0.248518	3.192	2.05759	NA	11.1274	1.344	6.15746	36.2288	136.633	NA	57.18	60	9.57672	224.749	82.2785
YBR049C	0.396707	47.6543	42.4691	18	8	8	17	12.4227	17.8836	21.4997	7.9	19	9.78112	24	7.1	38.5	6.7	0.246452	0.30189	0.30189	0.142066	0.194412	0.135046	0.0880955	0.366933	0.17892	0.25972	0.10063	0.435	0.0627305	0.360466	4.18205	3.22434	4.149	6.4	2.7325	3.48429	4.35304
YBR050C	0.328135	43.787	47.3373	20	56	35	25	18.4168	NA	NA	NA	10	NA	55	16.1	NA	NA	0.0831777	0.01041	0.016656	0.0233184	0.0316538	NA	0.0421108	NA	0.380774	NA	0.0105993	0.042	NA	NA	NA	NA	0.8478	2.4	NA	0.841035	5.15007
YBR052C	0.384151	47.619	50	14	33	21	NA	63.0303	76.908	4.74589	43.42	17	36.8513	26	17.1	20.6	9.3	0.475301	NA	NA	NA	NA	NA	0.129787	0.401867	NA	0.325112	NA	0.536	NA	NA	25.1737	11.8198	11.25	9.6	0.888634	NA	NA
YBR054W	0.501585	72.6744	69.186	16	100	30	NA	NA	NA	NA	NA	11	NA	49	28	NA	NA	0.65849	NA	NA	NA	NA	NA	0.0417775	NA	NA	NA	NA	0.142	NA	NA	NA	NA	4.489	15.2	NA	NA	NA
YBR055C	0.338671	39.7108	40.7119	11	9	9	17	9.43265	29.4416	8.86502	12.96	18	10.0451	15	9.6	4.6	2.2	0.100821	0.0684748	0.0684748	0.0362514	0.065334	0.0209321	0.06748	0.436533	0	0.29345	0.0410849	0.202	0.133972	0.280124	8.16201	4.02261	2.564	1.6	0.863037	0.889094	0
YBR057C	0.346835	39.6175	40.4372	NA	11	12	30	35.2109	NA	27.4876	6.81	20	8.64118	34	12.1	9.3	5.1	NA	0.190787	0.174888	0.0699553	0.0596025	NA	0.0771867	0.301067	0.139674	0.294661	0.0617253	0.255	0.225662	0.411502	2.95791	3.7741	3.965	1.2	3.06093	3.02773	3.556
YBR058C	0.357023	45.0704	41.9974	16	22	13	9	18.9272	37.3995	30.0546	12.17	14	13.7723	32	9.9	19	3.8	0.121301	0.176402	0.298527	0.431206	0.205041	0.103768	0.0632654	0.136267	0.275462	0.198936	0.121277	0.235	0.204255	1.02128	2.39252	3.97412	3.064	2.8	2.74316	5.59889	5.08876
YBR058C-A	0.307347	40	40	NA	NA	NA	NA	NA	30.63	NA	19.77	18	26.3161	31	39.2	11.3	5.2	NA	NA	NA	NA	NA	NA	NA	0.6448	NA	0.687398	NA	0.332	NA	NA	18.391	23.1251	13.5	NA	NA	NA	NA
YBR059C	0.357384	46.4801	42.5993	20	29	15	22	36.846	78.6294	134.87	26.11	17	11.1455	41	7.8	NA	NA	0.110904	0.144161	0.278711	0.19003	0.113463	0.0531692	0.0485995	0.255467	0.615075	0.209058	0.101967	0.385	NA	NA	9.62311	2.90992	4.009	3.2	9.45632	6.03142	13.5496
YBR060C	0.357729	45.6452	44.3548	21	NA	8	NA	10.432	21.6849	14.6567	10.67	21	12.2677	16	8.3	7.5	4.4	0.0528112	NA	NA	NA	NA	NA	0.0918493	0.454667	NA	0.361557	NA	0.298	NA	NA	6.99894	4.84482	3.293	1.6	1.94216	NA	NA
YBR061C	0.341702	41.6129	40.3226	11	10	5	8	5.36053	6.86036	7.74719	10.16	17	14.3047	11	12.4	3.1	1.8	0.252054	0.274824	0.549649	0.343531	0.512682	0.400598	0.0787489	0.449333	0.208736	0.42614	0.24984	0.247	0.88653	1.5268	6.58623	8.28202	3.92	4	0.880163	3.96488	4.59828
YBR065C	0.307206	38.4615	41.7582	18	21	8	47	47.8892	NA	62.4966	NA	16	NA	17	7.6	NA	NA	0.0154033	0.0206217	0.0541321	0.00921397	0.00904289	NA	0.0291597	NA	0.0323332	NA	0.0254739	0.083	NA	NA	NA	NA	0.8388	0.4	2.62914	0.624769	0.674414
YBR066C	0.316179	40.9091	42.7273	16	173	74	NA	39.3954	NA	22.7968	4.6	24	8.24269	NA	98	NA	NA	0.173287	NA	NA	NA	NA	NA	0.0436584	0.229333	NA	0.285955	NA	0.025	NA	NA	1.52195	3.9544	1.808	4	1.43587	NA	NA
YBR067C	0.515106	78.5714	73.3333	114	NA	34	NA	NA	74.0195	29.0244	28.75	11	NA	163	9.1	NA	NA	0.260234	NA	NA	NA	NA	NA	0.237098	2.0712	NA	NA	NA	0.832	NA	NA	85.9082	NA	10.03	42.8	9.92806	NA	NA
YBR068C	0.372858	49.2611	51.7241	21	13	8	36	8.9982	NA	4.26885	14.78	30	6.86454	12	NA	3.5	2	0.409287	2.08713	3.39158	0.753685	3.01534	NA	0.461419	2.104	3.82304	1.07721	2.26106	NA	7.75219	13.5663	44.8637	10.1762	NA	12.4	2.84171	39.1442	137.887
YBR069C	0.349711	49.4346	48.6268	18	20	6	10	5.00448	NA	2.23285	14.38	18	9.93384	8	9	5.5	3.7	0.677744	1.38245	4.60817	2.7649	5.52485	NA	0.33698	1.20267	1.26131	0.881395	3.45613	0.598	5.02709	7.4727	24.9505	11.8245	7.152	17.6	1.08552	39.8891	29.2451
YBR070C	0.30038	42.1941	40.5063	13	21	6	10	26.4249	16.8016	11.6369	20.55	37	17.2245	26	38.9	5.7	4.5	0.213276	0.183216	0.641257	0.384754	0.145603	0.228999	0.0475649	0.197867	0.0859131	0.263432	0.147982	0.044	0.675007	0.855009	5.86623	5.65977	1.792	4	0.798545	5.55083	3.67862
YBR072W	0.492799	64.486	61.215	NA	NA	NA	NA	NA	NA	NA	230.39	12	115.347	44	NA	NA	NA	NA	NA	NA	NA	NA	NA	0.0208215	0.00506667	NA	0.0231973	NA	NA	NA	NA	1.68407	2.02157	NA	1.2	NA	NA	NA
YBR073W	0.329762	43.5282	42.9019	21	10	10	21	11.7279	NA	114.573	15.75	24	10.0158	33	8.9	7.1	3.2	0.290462	0.0649585	0.0649585	0.0309326	0.0553879	NA	0.0351411	0.462933	NA	0.443961	0.0196844	0.341	0.0914908	0.202995	10.519	6.40523	4.005	8.8	5.8086	0.937153	NA
YBR076W	0.321952	44.6328	44.0678	25	50	NA	NA	29.4543	79.2599	NA	NA	15	NA	NA	NA	NA	NA	NA	NA	NA	NA	NA	NA	0.0128653	NA	NA	NA	NA	NA	NA	NA	NA	NA	NA	NA	NA	NA	NA
YBR077C	0.354233	46.2963	46.9136	23	10	10	13	14.7101	28.2868	4.1343	5.16	30	12.2437	NA	24.2	4.7	2.6	0.144657	NA	NA	NA	NA	NA	0.235618	0.924	NA	0.524573	NA	0.077	NA	NA	6.87854	8.58207	2.163	4.8	1.40535	NA	NA
YBR078W	0.532729	84.3823	73.1935	13.5	46	20	NA	40.9361	47.2102	4.07177	37.55	20	NA	42	10.4	32.8	3.6	1.39656	1.29482	2.9781	NA	1.455	1.26163	0.627448	1.97333	0.693553	NA	1.41814	6.271	1.81591	16.545	106.902	NA	85.67	27.2	3.68583	85.9297	17.6574
YBR079C	0.5054	67.7386	58.5062	14	24	15	11	37.6858	18.1336	59.9269	23.38	16	17.8952	23	9	31.3	3	0.653539	0.353247	0.565194	0.77072	0.224963	0.467526	0.0655348	1.38827	0.135212	0.767369	0.368605	1.147	0.27086	2.82597	46.8265	17.207	13.7	13.2	5.66589	12.231	2.82028
YBR080C	0.38964	51.5831	48.153	20	13	15	NA	39.2362	38.0768	NA	14.77	16	18.961	34	8.9	10.2	3.8	0.138629	0.38437	0.333121	NA	0.127352	0.13123	NA	0.432267	0.758361	0.330812	0.146965	0.458	0.489883	1.31495	9.211	9.3387	5.402	4	NA	7.20887	15.8181
YBR081C	0.36104	43.5435	39.5646	20	NA	NA	NA	17.1667	39.3722	11.8203	9.43	16	8.2143	34	7.5	NA	NA	0.0415888	NA	NA	NA	0.0223159	0.00972993	0.0922447	0.377067	0.00881815	0.304227	0.0112673	0.274	NA	NA	5.12985	3.43684	2.748	1.2	1.57305	0.55268	0.183931
YBR082C	0.431419	62.1622	58.1081	24	30	15	34	52.4924	61.5588	37.9082	21.56	19	NA	33	9.8	NA	NA	1.12059	0.571302	1.1426	0.50409	0.326505	0.278418	0.430735	2.52373	2.07396	NA	0.519365	2.546	NA	NA	78.4995	NA	32.81	38.8	23.5569	24.7264	50.4584
YBR083W	0.324975	45.4733	41.9753	13	27	9	55	25.1814	NA	53.5747	6.2	18	6.64792	57	2.5	13.1	10.3	0.191948	0.0690917	0.207275	0.0339177	0.0740816	NA	0.067447	1.36373	0.298802	0.516419	0.0327276	1.559	0.142403	0.181114	12.1982	5.05468	5.417	3.6	5.21311	2.69131	6.92807
YBR084C-A	0.595755	87.8307	74.6032	NA	19	13	17	27.8161	43.5526	87.8181	44.27	NA	NA	15	46.8	30.8	4.6	NA	NA	NA	NA	NA	NA	0.197558	2.1712	NA	NA	NA	1.696	NA	NA	138.67	NA	78.14	NA	25.0296	NA	NA
YBR084W	0.404503	55.2821	51.0769	11	18	11	13	22.6443	28.4342	31.3225	45.04	14	18.6775	8	12.5	34.7	4.3	1.00821	0.0703254	0.115078	0.0973737	0.0559018	0.0445189	0.0886053	0.497867	0.0331882	0.479991	0.158232	0.611	0.0364801	0.294386	32.3509	11.7163	9.806	16	4.00397	1.82625	0.613104
YBR085W	0.385663	52.443	47.557	15	NA	17	NA	20.0632	36.0859	NA	13.62	19	15.5774	10	13.9	NA	NA	0.147871	NA	0.0744622	NA	0.0630934	0.035079	0.0751088	0.096	0.01008	0.180747	0.126586	0.172	NA	NA	1.88635	3.36337	3.025	3.2	NA	1.82625	0.245242
YBR086C	0.373618	49.0486	47.5687	18	15	7	41	11.712	33.9329	60.1455	26.75	17	20.7223	33	8.6	8.1	7.2	0.677744	0.202093	0.433057	0.0739365	0.258828	0.089335	0.0513804	0.722667	NA	0.405459	0.0918605	0.902	0.374247	0.421027	27.8892	9.95198	10.29	17.6	4.45835	4.37338	NA
YBR087W	0.338571	44.3503	41.5254	19	13	5	13	7.18745	19.7187	6.25866	12.21	20	20.5681	26	32.6	3.9	2.6	0.262666	0.171685	0.446381	0.171685	0.310529	0.113187	0.0821286	0.376	0.0481634	0.418244	0.0858426	0.13	0.572284	0.858426	6.62336	10.6499	4.593	7.2	0.741566	3.21996	1.22621
YBR088C	0.413729	56.5891	46.8992	13	18	NA	13	5.02937	8.6992	16.8996	11.64	NA	17.452	33	25.5	3.2	2.1	1.237	0.686598	NA	0.950675	2.45732	1.42068	0.0728164	1.6256	NA	1.10962	0.374508	0.516	3.86212	5.88513	27.2987	25.0548	15.13	23.2	1.77533	17.8299	NA
YBR089C-A	0.517814	65.6566	63.6364	NA	NA	8	NA	NA	17.6706	NA	NA	19	10.3577	29	55.4	4.1	2.2	NA	NA	NA	NA	NA	NA	NA	NA	NA	0.569676	NA	0.065	NA	NA	NA	7.89955	3.343	NA	NA	NA	NA
YBR091C	0.228643	30.2752	37.6147	23	NA	7	NA	9.35274	14.312	6.28151	NA	18	7.05814	NA	24	3.9	2.5	0.144657	NA	1.33486	NA	0.999069	0.652881	0.09797	NA	0.663711	0.703024	NA	0.118	2.39591	3.73761	NA	7.5944	3.282	4.8	0.887834	13.4806	15.3889
YBR092C	0.461402	66.167	61.242	8	8	6	10	9.82646	23.5742	12.5383	17.57	21	17.326	9	10.1	10.2	3	1.69821	2.19651	2.92868	1.75721	1.78824	0.745395	0.215387	0.360533	0.560598	0.430989	1.95246	1.285	1.72276	5.85737	9.13885	8.86312	17.04	19.6	3.89611	25.3512	14.8984
YBR093C	0.4751	72.8051	63.3833	12	10	8	12	10.9307	62.4864	51.7465	5.26	14	30.4839	36	10.2	5.9	3.7	0.0693147	1.2059	1.50737	1.00491	1.10322	0.192985	0.066796	0.0661333	1.80544	0.133165	0.334971	0.026	2.04389	3.25918	0.501858	4.40325	0.342	1.2	4.98662	17.3974	33.3529
YBR094W	0.391635	47.676	47.9416	17	15	11	10	158.07	27.2039	18.736	14.44	16	10.6443	21	8.5	11.5	2.7	0.048928	0.0899425	0.122649	0.134914	0.00853509	0.0495936	0.0359625	0.364533	0.0705452	0.274866	0.0642447	0.266	0.117316	0.499681	7.59415	3.99497	3.012	1.2	0.972078	1.94639	1.47145
YBR095C	0.370103	47.907	45.5814	18	11	7	32	20.66	NA	17.7431	3.85	17	17.5568	32	13.2	NA	NA	0.107823	0.0863085	0.135628	0.0296685	0.0459532	NA	0.0621339	0.395467	0.0946269	0.146098	0.0296685	0.176	NA	NA	2.19657	3.36682	2.975	2.8	1.5905	1.36969	2.08455
YBR097W	0.341974	43.3975	42.641	17	NA	NA	NA	17.6588	64.8862	8.92334	10.45	16	7.61702	43	10.1	NA	NA	0.048928	NA	NA	NA	0.0509335	0.0138616	0.0535982	0.267733	NA	0.179606	0.0209169	0.152	NA	NA	4.03639	1.78004	2.011	1.2	0.690005	1.2976	NA
YBR098W	0.300827	37.7713	36.4689	16	NA	10	NA	221.043	NA	11.4726	NA	20	8.92548	32	8.2	NA	NA	NA	NA	0.0982706	NA	0.00444576	NA	0.0588101	NA	NA	0.0831407	0.0307095	0.06	NA	NA	NA	1.04138	0.654	NA	0.973396	1.41774	NA
YBR101C	0.368361	47.2414	46.2069	NA	79	46	NA	1361.11	49.4646	7.94641	6.41	18	NA	28	10.9	NA	NA	NA	0.0978278	0.168009	NA	0.00567799	0.156241	0.720061	1.66133	0.621402	NA	0.276014	0.365	NA	NA	15.3635	NA	5.148	8.8	8.25496	11.1497	14.4079
YBR102C	0.343603	41.6999	44.0903	55	19	15	NA	21.0251	68.9732	10.0179	9.29	15	6.18775	36	7.3	20.6	7.3	0.0100821	0.0578578	0.0732865	NA	0.052285	0.015938	0.0584397	0.188533	0.0903772	0.14942	0.030536	0.221	0.053364	0.150589	2.52684	1.33355	2.176	0.8	0.844619	1.58595	1.778
YBR103W	0.316965	40	38.6916	21	10	11	20	19.948	57.406	4.64206	8.31	20	8.56785	32	12	15.1	9.8	0.0924196	0.0932737	0.0847943	0.0466369	0.0467584	0.0162481	0.0763971	0.391467	0.0674288	0.297985	0.029148	0.102	0.0617707	0.0951773	4.69321	3.81124	1.574	2.8	0.511637	1.34566	1.71669
YBR104W	0.336408	45.8967	42.5532	11	8	NA	8	6.08742	5.39572	19.0076	11.61	14	12.3689	42	9.8	2.2	1	0.252054	NA	NA	NA	NA	NA	0.0457631	0.942933	NA	0.543563	NA	0.401	NA	NA	15.7938	8.92356	5.162	4	1.25492	NA	NA
YBR105C	0.345328	44.7514	45.3039	13	11	25	17	3.25988	NA	37.9519	5.26	NA	4.92042	61	7.2	3.7	2.4	0.426552	0.208957	0.0919413	0.135208	0.705098	NA	0.0553985	0.308	NA	0.222551	0.0376808	1.368	0.621225	0.957721	2.33728	1.59568	13.23	8	3.03324	3.31608	43.2851
YBR106W	0.528129	75	71.8085	15	16	7	18	15.6644	35.4658	7.53752	43.54	17	NA	26	26.2	9.5	3.5	3.65982	NA	NA	NA	NA	NA	0.466967	1.6888	NA	NA	NA	1.602	NA	NA	106.082	NA	48.1	79.2	5.07796	NA	NA
YBR107C	0.32997	45.7143	49.7959	16	10	NA	NA	15.4351	67.2834	6.59184	7.47	19	7.93	24	20	NA	NA	0.103972	NA	NA	NA	NA	NA	0.0842701	0.1672	NA	0.154055	NA	0.027	NA	NA	1.8019	1.6777	0.645	2.4	0.80141	NA	NA
YBR108W	0.331757	43.9282	41.9219	22	26	12	17	75.4432	NA	33.0769	NA	24	NA	40	7.9	NA	NA	NA	0.0602179	0.130472	0.092098	0.0207529	NA	0.0435022	NA	0.104755	NA	0.0391417	0.157	NA	NA	NA	NA	1.663	NA	2.07592	2.25878	3.12683
YBR109C	0.39839	52.381	42.1769	41	22	19	46	42.4068	82.9161	25.7236	32.9	22	NA	47	40.8	29.8	8.2	0.56128	1.45665	1.68664	0.696656	0.755685	0.386489	0.118743	1.15493	3.99586	NA	0.681834	0.493	1.07538	3.90807	54.8185	NA	20.63	33.2	4.40669	46.2329	110.604
YBR110W	0.343022	42.3163	44.098	21	9	8	9	33.9029	34.9288	47.5956	17.65	18	22.6721	44	16.5	4.8	2.3	0.0924196	NA	NA	NA	NA	NA	0.0230581	0.219467	0.967801	0.183524	NA	0.203	NA	NA	5.5884	4.73773	4.169	2.8	1.58331	NA	22.4396
YBR111C	0.431857	56.71	51.0823	19	24	11	34	112.295	76.9206	24.2656	50.96	15	NA	40	33.2	19.9	8.1	0.744221	0.478861	1.04479	0.338019	0.102343	0.149409	0.0760129	0.523733	2.60224	NA	0.287316	0.276	0.57752	1.41885	38.5047	NA	9.922	20.4	2.66105	16.5804	51.1942
YBR111W-A	0.348046	42.7083	32.2917	NA	NA	NA	NA	NA	36.8669	NA	7.02	20	9.75489	28	NA	NA	NA	NA	NA	NA	NA	NA	NA	NA	0.3392	NA	0.271601	NA	NA	NA	NA	3.43532	3.46479	NA	NA	NA	NA	NA
YBR112C	0.374064	52.381	37.9917	11	21	14	28	22.1778	20.0675	13.5303	5.52	23	7.2535	26	4.5	8.2	2.5	0.201643	0.169733	0.254599	0.1273	0.160719	0.17762	0.320819	0.4816	0.0511444	0.296668	0.137092	1.305	0.434682	1.42576	3.83531	3.29641	8.065	3.2	6.26243	5.14233	1.47145
YBR114W	0.352191	47.3418	46.5823	22	19	13	NA	20.5216	NA	17.6095	NA	12	5.35382	36	9.1	11	4.4	0.0252054	0.0420784	0.0614992	NA	0.0389584	NA	0.0329449	NA	0.21801	0.127224	0.022208	0.254	0.0726808	0.181702	NA	1.02509	3.059	0.8	0.836969	1.15342	3.49469
YBR115C	0.406755	53.3046	49.6408	19	18	10	10	114.981	21.3415	8.50092	27.43	10	19.6479	42	9.2	33.8	3.3	0.306444	NA	NA	NA	NA	NA	0.114539	0.4744	NA	0.208052	NA	1.519	NA	NA	18.7735	4.90082	18.48	8.4	1.40473	NA	NA
YBR117C	0.373514	52.5698	49.9266	NA	59	22	31	105.717	NA	11.1433	NA	25	NA	NA	9.9	NA	NA	NA	0.0183499	0.049211	0.0349239	0.0102409	NA	0.0438725	NA	0.652472	NA	NA	0.011	NA	NA	NA	NA	0.147	0.4	0.705309	1.56192	20.1711
YBR118W	0.625349	91.7031	75.5459	20	45	25	26	26.3469	46.2175	59.9036	61.48	NA	NA	26	NA	NA	NA	6.87602	NA	NA	NA	NA	NA	0.156008	5.1032	NA	NA	NA	NA	NA	NA	452.638	NA	NA	198.4	13.4827	NA	NA
YBR119W	0.32896	41.9463	41.6107	14	22	14	15	26.1106	25.3571	6.68376	5.27	19	6.26987	20	6.3	7.1	3.6	0.0792168	0.0423972	0.0666241	0.0621825	0.0357225	0.036784	0.0983953	0.630133	0.10836	0.247759	0.0466369	0.57	0.131371	0.259094	4.79091	2.02055	4.869	1.6	0.94879	1.34566	2.63635
YBR120C	0.365227	41.358	40.7407	20	23	41	NA	73.4812	50.1489	16.7515	4.81	18	4.96894	32	27.8	5.8	4.8	0.0970406	0.0731417	0.0410307	NA	0.0228937	0.0335453	0.0458879	0.3416	NA	0.426851	0.0525706	0.073	0.290045	0.350471	2.37049	3.11397	2.281	2.8	1.10899	2.42699	NA
YBR121C	0.513217	67.7661	58.3208	15	27	11	20	22.4828	39.5895	13.3612	47.13	17	NA	20	NA	33.5	3.8	1.58962	0.539162	1.3234	0.727868	0.64749	0.367708	0.2759	1.2496	0.765365	NA	0.727868	NA	0.434548	3.83089	84.9656	NA	NA	34.4	5.31828	21.0018	16.8604
YBR122C	0.362702	51.4124	49.1525	24	16	15	NA	8.17815	NA	14.8956	7.18	17	12.2695	45	25.4	4.6	4.3	0.115525	0.34249	0.365322	NA	0.670058	NA	0.123349	1.37227	0	0.938003	0.121774	0.149	1.19127	1.27438	14.2147	16.8801	4.369	4	2.65074	7.90573	0
YBR123C	0.357692	41.9106	41.9106	19	13	7	32	19.9317	NA	8.90541	12.11	19	9.94747	NA	7.8	4.7	2.3	0.116741	0.149904	0.278394	0.0608986	0.0977718	NA	0.0625223	0.500533	0.11844	0.251047	NA	0.217	0.414629	0.847285	8.74484	3.40433	2.281	3.2	0.803273	2.81146	2.88159
YBR125C	0.321959	46.5649	44.0204	14	NA	18	NA	26.1447	44.5878	24.9399	7.56	17	8.02935	32	10	8.7	4.6	0.217846	NA	NA	NA	NA	NA	0.0485271	0.358133	NA	0.273259	NA	0.336	NA	NA	3.90608	3.25965	4.424	4.4	1.74603	NA	NA
YBR126C	0.386587	54.9495	56.3636	38	103	40	NA	171.428	NA	37.2803	18.89	19	25.9908	58	NA	NA	NA	0.204296	0.0637133	0.164062	NA	0.0382811	NA	0.0607291	0.426667	2.4696	0.26333	0.113146	NA	NA	NA	11.6277	8.01104	NA	11.2	3.26626	9.46765	60.0842
YBR127C	0.485418	70.5996	59.5745	22	38	18	20	213.636	63.083	72.2062	116.22	17	NA	38	NA	NA	NA	0.730955	1.70637	3.60233	3.2421	0.303516	1.02788	0.110816	0.9448	6.52926	NA	1.70637	NA	NA	NA	158.415	NA	NA	23.2	11.5439	93.5471	143.834
YBR128C	0.294403	37.2093	42.1512	13	57	24	NA	30.6192	NA	NA	NA	27	NA	58	13.8	14.1	12.5	0.0213276	NA	NA	NA	NA	NA	0.0410634	NA	NA	NA	NA	0.031	NA	NA	NA	NA	0.5352	0.4	NA	NA	NA
YBR129C	0.337654	42.0732	42.378	20	26	8	16	25.7549	NA	16.531	11.59	19	12.9665	34	9.9	4.6	2.4	0.124766	0.136451	0.443467	0.221733	0.13775	NA	0.0656457	0.212267	0.526681	0.230233	0.104345	0.216	0.771246	1.47822	3.54928	3.9544	2.798	3.6	1.56559	5.1183	12.8139
YBR130C	0.353747	43.7647	39.7647	26	14	12	12	16.2756	54.9447	29.257	10.04	21	13.4599	36	8.1	5.9	4.9	0.0746466	0.0582961	0.0680121	0.0680121	0.0501455	0.0148539	0.0701666	0.636	NA	0.451718	0.0226707	0.372	0.13833	0.16656	9.21224	7.22029	4.038	2.8	2.96165	1.17745	NA
YBR131W	0.342917	42.7557	44.4602	29	21	17	NA	25.946	NA	17.2131	7.14	16	7.01645	34	7.2	NA	NA	0.0191213	0.0301395	0.0372311	NA	0.0243941	NA	0.0231991	0.3104	0.0411514	0.212677	0.0186156	0.244	NA	NA	3.19738	2.2684	2.38	0.8	0.57611	0.913124	0.858345
YBR132C	0.341268	46.3087	48.3221	36	39	45	38	36.6298	45.6455	9.76724	8.96	18	NA	55	9.4	9	4.8	0.00770164	0.0158019	0.013695	0.0162177	0.0168243	0.0135013	0.0241883	0.131733	NA	NA	0.011205	0.069	0.0684748	0.12839	1.70286	NA	0.8628	0.4	0.34084	0.889094	NA
YBR133C	0.32257	45.1028	44.8609	17	8	10	25	12.8045	47.6821	15.699	10.17	17	10.4317	NA	8.3	7.1	3.7	0.212021	0.170724	0.136579	0.0546318	0.106665	0.0286438	0.0618089	0.3184	0.125242	0.179795	NA	0.364	0.192365	0.369134	4.67163	2.57619	4.047	5.2	1.3999	1.97042	2.75897
YBR135W	0.377668	50.6667	50.6667	18	17	11	10	19.4336	27.3602	18.7578	11.78	25	15.3596	28	11.7	11.1	4.3	0.184839	NA	NA	NA	NA	NA	0.0936951	0.524533	NA	0.37074	NA	0.335	NA	NA	8.91442	8.5465	5.054	4.8	2.53556	NA	NA
YBR136W	0.33788	43.3699	43.6655	40	NA	23	NA	40.0623	72.1921	2.7459	11.39	17	15.1287	44	7.2	30.9	13.7	0.0138629	NA	0.045623	NA	0.0261924	0.0145352	0.0555457	0.1512	0.0333977	0.0781167	0.0238484	0.163	0.0339589	0.0765934	2.48456	1.64602	1.579	0.8	0.220044	1.51386	0.735725
YBR137W	0.354259	45.2514	44.6927	17	34	14	16	20.3946	59.5089	NA	31.49	14	32.8321	30	60	14.2	6.1	0.309878	0.498211	1.20994	1.0587	0.830572	0.28465	0.0497847	0.2888	7.90212	0.246901	0.564639	0.095	1.1929	2.77691	13.1203	8.55351	5.151	7.6	NA	24.4381	145.98
YBR139W	0.342959	44.4882	44.4882	16	64	24	32	452.082	NA	37.4725	27.93	16	19.9957	43	11.8	NA	NA	0.173287	0.0325313	0.0867501	0.0650626	0.00460537	NA	0.0430723	0.2232	0.614331	0.0881755	0.0484187	0.299	NA	NA	8.99373	2.58116	4.535	4	2.32855	3.0037	12.8139
YBR140C	0.342821	43.6287	44.2432	NA	38	22	43	215.063	NA	9.24681	14.97	14	21.1434	51	NA	52	17.9	NA	0.016656	0.0287695	0.0147193	0.002943	NA	0.0596008	0.4552	0.0331882	0.202423	0.0124104	NA	0.0121717	0.0353592	9.83102	5.26488	NA	3.2	0.795095	0.913124	0.613104
YBR142W	0.400169	48.3829	45.2781	13	NA	8	NA	39.3103	6.13894	12.9406	13.33	13	14.7567	8	6.7	4.8	1.9	0.554518	NA	0.237348	NA	0.0483026	0.309302	0.0925493	1.0616	0.0248663	0.859518	0.237348	0.528	0.395581	0.999362	20.4158	16.4891	4.762	10.4	1.72783	2.73937	0.429173
YBR143C	0.467618	62.7002	48.2838	12	10	6	9	96.5666	22.6026	157.622	30.56	16	NA	21	33.3	4.2	2.1	1.4094	1.22089	2.03481	1.35654	0.12643	0.540153	0.0955238	1.3048	0	NA	0.581375	0.6	2.90687	5.81375	57.527	NA	21.65	24.4	21.7221	17.6137	0
YBR145W	0.422499	59.8291	51.8519	12	50	12	31	346.571	16.6839	11.7086	13.77	NA	12.1498	38	13.3	2	1	0.138629	0.0263165	0.109652	0.042446	0.0037967	0.078868	0.0310263	0.525867	NA	0.21904	0.034627	0.692	0.657913	1.31583	10.4468	3.31324	11.76	2.4	0.524094	1.89834	76.0249
YBR146W	0.326939	44.964	45.3237	19	NA	NA	NA	14.973	NA	32.5162	10.2	16	11.7904	40	10	4.9	3.5	0.306444	NA	NA	NA	0.220255	NA	0.0727382	0.76	0.217514	0.604334	0.0824473	0.359	0.673039	0.942255	11.1838	9.4376	4.713	8.4	3.41222	4.75785	4.53697
YBR147W	0.323486	41.5541	44.9324	20	NA	NA	NA	19.6225	24.9437	12.7676	28.84	NA	NA	131	8.9	NA	NA	NA	NA	NA	NA	0.02886	0.0227033	0.0130612	0.0173333	NA	NA	0.00432294	0.494	NA	NA	0.721194	NA	5.851	NA	0.240585	0.817005	168.542
YBR148W	0.394872	46.3054	44.335	23	34	17	NA	37.9687	NA	NA	NA	17	NA	51	29.8	NA	NA	0.0120547	0.0142066	0.0284132	NA	0.0127217	NA	0.00793187	NA	0	NA	0.00947107	0.042	NA	NA	NA	NA	1.399	0.4	NA	0.696857	0
YBR149W	0.420721	56.1047	54.3605	24	22	15	21	26.6878	142.136	58.1281	42.75	13	54.9091	46	15.6	22.9	9	0.288811	NA	NA	NA	NA	NA	0.0506733	0.206133	NA	0.15319	NA	0.432	NA	NA	12.7133	8.04161	8.38	10	4.24953	NA	NA
YBR150C	0.329039	40.3108	40.128	57	NA	NA	NA	87.1785	73.3993	10.8405	4.53	20	5.76182	46	7.2	NA	NA	0.0194568	NA	NA	NA	0.00764226	0.00907695	0.128916	0.481333	0	0.250264	0.0144835	0.208	NA	NA	3.14571	1.84464	2.02	1.6	2.01619	0.961183	0
YBR151W	0.34268	45.2532	44.6203	18	12	7	11	8.01787	33.8361	42.1437	34.67	16	32.0553	32	14.5	5.2	3.7	0.400485	0.516337	0.885149	0.563277	0.772779	0.183119	0.0789292	0.356267	0.778937	0.299054	0.193626	0.328	1.19155	1.67461	17.8198	10.2507	6	10.4	4.79893	8.939	16.2473
YBR152W	0.343653	44.6735	39.8625	17	NA	13	NA	23.9464	48.0945	24.5682	NA	20	NA	NA	7.9	NA	NA	NA	NA	NA	NA	NA	NA	0.0805588	NA	NA	NA	NA	0.049	NA	NA	NA	NA	0.5172	NA	2.85536	NA	NA
YBR153W	0.285188	37.2951	36.4754	17	7	10	31	17.8821	NA	5.42465	3.71	20	5.1679	29	10.8	3.5	1.1	0.163093	0.192734	0.134914	0.0435206	0.0754461	NA	0.168364	0.570933	0.137266	0.255617	0.046522	0.178	0.385468	1.22649	3.05586	2.04835	2.508	4	1.31764	1.94639	3.49469
YBR154C	0.441392	59.0698	53.9535	13	4	5	NA	57.1678	11.8445	11.7758	12.32	15	14.0295	15	32.4	3.6	2.1	1.04505	8.03653	6.42923	NA	0.562312	2.71402	0.23829	1.49147	1.50213	1.10213	2.14308	0.452	8.92948	15.3077	26.5093	21.3324	15.98	19.6	4.04827	46.3771	29.5516
YBR155W	0.412097	50.1299	44.9351	9	7	7	10	12.36	10.7808	NA	18.25	14	22.9028	9	8.3	5.7	2.7	0.308065	1.11357	1.11357	0.779502	0.630665	0.723048	NA	0.378667	0.686996	0.334731	0.866113	0.484	1.36755	2.88704	9.96998	9.03167	5.365	4	4.77571	11.2458	12.6913
YBR156C	0.33361	41.9771	41.9771	27	39	15	47	851.883	NA	24.2535	NA	27	6.48905	85	3.8	NA	NA	0.0308065	NA	NA	NA	NA	NA	0.043842	NA	NA	0.144398	NA	0.244	NA	NA	NA	1.56089	1.298	1.2	1.53405	NA	NA
YBR157C	0.330219	42.7451	41.5686	45	NA	NA	NA	50.43	NA	11.5131	4.4	18	5.41214	110	25.5	NA	NA	0.0246452	NA	NA	NA	NA	NA	0.0963731	0.261067	NA	0.209306	NA	0.024	NA	NA	1.65721	1.66302	0.7122	1.6	1.60075	NA	NA
YBR158W	0.315373	41.1658	42.9872	11	4	NA	19	16.0974	NA	9.92425	10.67	17	11.1463	31	5	4	3.6	1.31068	2.28188	NA	0.480395	0.567017	NA	0.255612	2.7784	0.826594	1.16359	0.294436	1.529	2.28188	2.53542	42.7695	15.3921	10.46	20.8	3.65977	13.1682	18.2092
YBR159W	0.416324	56.7723	51.585	17	17	NA	14	89.3622	43.1588	30.7073	36.46	17	41.415	31	18.8	8.5	4.3	0.99487	0.830842	NA	1.00888	0.158057	0.327264	0.0550963	0.52	0.823811	0.397347	0.455623	0.573	1.66168	3.28472	27.3523	17.7797	13.08	24.4	2.44083	20.3771	18.1479
YBR160W	0.37715	49.3289	48.6577	23	16	9	18	77.0416	84.5128	8.60516	6.6	20	12.0469	25	12.9	13.5	11.9	0.265204	NA	NA	NA	NA	NA	0.0937007	0.469067	NA	0.481729	NA	0.204	NA	NA	4.46635	7.81847	3.37	8.8	1.16326	NA	NA
YBR161W	0.355117	42.0213	47.0745	19	23	38	24	22.9078	48.5187	19.4099	4.37	32	5.447	29	10.9	16.1	12.8	0.0583703	NA	NA	NA	NA	NA	0.0274059	0.372267	NA	0.188219	NA	0.136	NA	NA	2.34698	1.46908	1.928	1.6	0.767436	NA	NA
YBR162C	0.445937	66.8132	56.9231	16	35	17	46	19.2274	40.9522	77.0972	40.4	18	NA	31	12.5	21.5	3.4	1.28232	1.26395	2.60226	0.961704	2.3008	1.08025	0.0870891	1.57493	2.02286	NA	1.42705	6.011	2.0576	13.0113	91.7948	NA	96.02	29.6	9.68672	63.8225	46.9024
YBR162W-A	0.363422	52.3077	47.6923	NA	14	9	16	26.5082	20.1947	10.4325	9.74	24	NA	18	30.1	13	4.5	NA	NA	NA	NA	NA	NA	0.231304	1.27413	NA	NA	NA	1.189	NA	NA	17.9039	NA	39.76	NA	3.48133	NA	NA
YBR163W	0.331913	39.3162	39.4872	14	15	8	29	27.1464	NA	22.5977	8.23	17	11.7613	30	10.7	13.5	4.5	0.138629	0.0788385	0.147822	0.0407785	0.0435629	NA	0.0328065	0.441067	0.278314	0.23351	0.0394193	0.186	0.0875984	0.262795	5.23695	3.66152	2.594	2.8	1.06954	1.7061	6.13104
YBR164C	0.384883	49.7268	42.623	18	14	8	10	19.6859	17.3498	5.47402	16.34	17	25.937	22	46.4	6.4	3.1	0.385082	0.50325	0.880687	0.70455	0.357895	0.406085	0.0951287	0.8456	0.283881	0.612305	0.32025	0.18	1.10086	2.27274	19.9339	18.7386	8.26	10	0.751263	10.1645	6.25366
YBR165W	0.320245	39.3502	43.6823	26	30	13	30	46.4568	51.9536	20.5118	3.24	16	7.08003	36	5.4	4.7	4.9	0.0959742	0.0433057	0.0999362	0.0433057	0.0279651	0.0250063	0.0529083	0.321333	0.214575	0.199949	0.0360881	0.329	0.276419	0.265137	1.50202	2.03295	2.439	3.6	1.56568	1.87431	4.47566
YBR166C	0.351473	43.5841	40.9292	14	42	15	20	31.6292	27.797	16.2154	13.26	17	13.6095	30	14.4	4.9	2.3	0.217846	0.0598824	0.167671	0.125753	0.0795171	0.0904795	0.0538201	0.530933	0.175338	0.426245	0.0838353	0.341	0.513278	1.0935	10.1568	7.12706	6.214	4.4	1.25906	3.62846	3.86255
YBR167C	0.358414	49.2857	40.7143	16	71	11	NA	33.8609	NA	6.14263	6.31	17	7.6293	30	23.4	NA	NA	0.103972	0.0441033	0.284667	NA	0.0924765	NA	0.0663873	0.370933	0	0.35774	0.104378	0.098	NA	NA	3.37676	3.6122	2.672	2.4	0.58832	4.51756	0
YBR168W	0.323424	39.4673	41.6465	45	NA	45	NA	19.5805	39.6132	10.257	7.98	16	11.254	27	12.9	NA	NA	0.0184839	NA	0.0381238	NA	0.0876162	0.0433081	0.0186915	0.182667	0.229272	0.0743663	0.0635397	0.079	NA	NA	2.10299	1.26248	1.303	1.2	0.276592	2.47505	4.78221
YBR169C	0.420302	51.2266	49.7835	NA	NA	NA	NA	NA	NA	7.36593	17.27	10	9.11227	109	10.5	NA	NA	NA	NA	NA	NA	NA	NA	0.0604591	0.0576	1.56389	0.0925894	NA	0.192	NA	NA	1.43512	1.20596	2.626	1.6	0.642486	NA	21.1521
YBR170C	0.328026	42.931	40	36	42	23	60	18.3653	NA	7.59405	9.69	16	11.1118	NA	8.8	59.4	10.8	0.0462098	0.0218115	0.0398296	0.015268	0.0498811	NA	0.137436	0.353867	0.0823028	0.327347	NA	0.238	0.0154222	0.0848224	4.94696	5.24631	2.764	2.4	1.50574	1.32163	1.71669
YBR171W	0.378246	48.5437	46.6019	14	13	9	NA	12.5568	41.6051	9.82376	17.45	18	24.0698	27	15.1	5.8	4.2	0.594126	0.495837	0.716209	NA	0.513338	0.15493	0.0541886	0.3568	0.169233	0.357443	0.238736	0.511	1.11136	1.53473	8.98245	10.6346	9.693	12	0.767998	9.29944	3.92386
YBR172C	0.370089	47.027	43.5135	20	3	5	NA	18.5352	NA	11.995	6.13	17	6.75594	30	5.6	2.3	0.9	0.152492	1.82661	1.09597	NA	0.295645	NA	0.194396	0.842667	0	0.442187	0.182661	1.008	2.38254	6.0887	7.45231	4.34196	7.703	4.4	3.36404	7.90573	0
YBR173C	0.357531	49.3243	46.6216	20	21	12	NA	14.49	56.6036	26.7649	9.87	19	15.0573	43	8.7	16.6	5.2	0.221807	0.632136	1.10624	NA	0.91614	0.234523	0.274514	0.741067	0.685441	0.564699	0.308718	0.898	0.79969	2.55286	10.5523	12.8161	10.42	6.4	10.5999	19.1516	16.6764
YBR175W	0.286863	36.1905	39.6825	14	59	9	17	68.6581	46.2078	5.21401	7.94	17	10.8195	28	14.7	NA	NA	0.178238	NA	NA	NA	NA	NA	0.058983	0.328533	NA	0.248866	NA	0.102	NA	NA	3.76335	3.822	1.878	3.6	0.443683	NA	NA
YBR176W	0.350915	45.1923	45.8333	12	NA	10	NA	17.6122	14.3194	15.5703	9.59	16	8.82293	17	17.8	NA	NA	0.138629	NA	NA	NA	NA	NA	0.0276489	0.210133	NA	0.235414	NA	0.111	NA	NA	2.90729	2.87219	2.409	2.4	0.621082	NA	NA
YBR177C	0.368973	46.1197	46.1197	16	31	12	43	12.389	65.2112	750.349	18.47	18	23.109	31	10.5	12	4.5	0.207944	NA	NA	NA	NA	NA	0.0153877	0.524533	NA	0.156348	NA	0.285	NA	NA	13.977	4.32034	3.926	4.8	16.6576	NA	NA
YBR179C	0.358864	44.6784	42.3392	19	26	10	NA	32.0265	28.0273	19.1238	5.23	17	8.17596	40	6.9	5	2.4	0.0145926	0.0192185	0.0499681	NA	0.0156021	0.0178284	0.0437649	0.178133	0.019482	0.177894	0.012492	0.207	0.0999362	0.2082	1.34407	2.14675	1.938	0.4	1.20747	0.720887	0.429173
YBR180W	0.328712	43.3566	43.8811	18	NA	22	NA	24.9509	36.3005	6.22384	NA	18	NA	115	18.6	NA	NA	0.0308065	NA	0.0113564	NA	0.0100133	0.00688255	0.0214228	NA	0.0132213	NA	0.00217253	0.007	NA	NA	NA	NA	0.165	0.8	0.192358	0.360443	0.306552
YBR181C	0.64751	93.6441	76.2712	14	24	13	14	21.069	36.3649	43.2681	40.47	26	NA	15	106.3	21.3	3.7	6.69382	6.85951	12.6637	11.7592	7.81377	4.52712	0.158796	5.2856	2.99755	NA	10.9752	1.099	7.72902	44.4941	308.604	NA	82.01	135.2	9.91249	237.508	95.8281
YBR182C	0.311082	42.2566	44.469	NA	NA	NA	NA	16.2886	NA	NA	NA	23	NA	42	8.8	6.9	4.5	NA	NA	NA	NA	0.112481	NA	0.0249539	NA	0.0490133	NA	0.0436229	0.063	0.265531	0.407147	NA	NA	0.7398	NA	NA	2.64325	1.41014
YBR183W	0.341721	43.9873	52.2152	26	71	6	NA	22.5472	NA	4.48995	NA	NA	NA	45	12	7.1	4	0.0639828	0.0152485	0.18044	NA	0.0480168	NA	0.0306551	NA	NA	NA	0.0240587	0.241	0.152485	0.27066	NA	NA	3.729	2.4	0.198572	1.56192	9.19656
YBR185C	0.343736	43.5252	45.6835	13	23	7	28	1045.2	26.0244	6.42055	4.94	18	9.02001	25	16.3	3.9	2.6	0.277259	0.0630032	0.207011	0.0517527	0.00138641	0.0556814	0.0469876	0.433067	0.0661066	0.338631	0.057963	0.13	0.371558	0.557336	3.08643	4.14807	2.635	5.2	0.435241	2.09057	1.53276
YBR186W	0.318918	39.1844	42.0213	12	NA	17	NA	11.9171	33.2882	21.705	NA	18	NA	NA	10.1	4	1.9	NA	NA	0.0205751	NA	0.0293508	0.0105075	0.011605	NA	NA	NA	NA	0.005	0.0874441	0.184093	NA	NA	0.0708	NA	0.363397	0.504621	NA
YBR188C	0.327322	37.8571	32.8571	14	16	10	14	13.8138	16.7214	22.7951	5.58	18	9.66828	34	24	5.1	2.3	0.118825	0.16656	0.266496	0.190355	0.19292	0.159374	0.0517335	0.4832	0.473323	0.304236	0.0783813	0.071	0.522542	1.15868	3.88988	3.85957	1.98	2.4	1.70133	3.84473	10.9746
YBR189W	0.656013	93.8462	78.4615	12	18	11	20	14.2416	37.2655	54.7991	44.9	37	NA	14	NA	13.2	4.2	5.93796	8.14665	13.3309	7.33198	10.2966	3.93499	0.196602	3.85067	1.91873	NA	10.4743	NA	11.1091	34.9142	249.435	NA	NA	102.8	15.543	211.556	82.1559
YBR191W	0.572066	87.5	71.25	12	23	13	15	16.6625	44.8822	24.5628	43.24	41	NA	NA	NA	21.5	3.5	14.9489	7.35255	13.0084	11.2739	10.1491	3.76783	0.423293	3.12533	2.08137	NA	NA	NA	7.86552	48.3168	194.965	NA	NA	258.8	15.0001	243.972	96.6865
YBR192W	0.33412	43.2361	42.1751	14	21	NA	20	14.6619	21.9147	14.1152	5.9	17	6.79809	24	11.7	3.3	2.1	0.198042	0.0721761	NA	0.0757849	0.103377	0.0691637	0.0991131	0.404267	0.108543	0.253136	0.0631541	0.18	0.459303	0.721761	3.44108	2.78097	2.71	4	2.01833	2.18669	2.39111
YBR193C	0.347704	47.9821	42.6009	20	15	15	NA	31.5371	28.5004	NA	5.48	23	10.6505	23	10.3	11.2	4.1	0.0415888	0.139911	0.139911	NA	0.0665458	0.073636	NA	0.236267	0.234412	0.191635	0.0912461	0.132	0.18738	0.511868	1.86792	2.8249	1.77	1.2	NA	3.02773	6.74414
YBR194W	0.311396	47.1545	43.9024	21	32	13	NA	26.82	39.9385	11.231	NA	23	5.77049	36	30.6	3.4	3.6	0.0396084	0.0817186	0.201154	NA	0.0975016	0.0654756	0.137743	NA	0.217364	0.318508	0.0726388	0.045	0.769116	0.726388	NA	2.50174	1.524	1.2	2.23183	3.77264	6.25366
YBR195C	0.348373	41.4692	45.9716	17	9	12	NA	294.881	NA	7.07448	5.78	15	6.15286	36	8.5	5.7	3.7	0.0978561	0.16471	0.123532	NA	0.00502706	NA	0.0498496	0.5296	0.134008	0.472765	0.0411774	0.157	0.260068	0.400645	4.41622	4.00046	1.765	2.4	0.508781	2.13863	2.63635
YBR196C	0.579136	84.1155	72.7437	18	59	19	NA	63.9107	48.5115	10.3902	58.79	16	NA	43	NA	NA	NA	2.3721	2.95913	9.18887	NA	2.73175	3.59891	0.557435	2.59333	11.2725	NA	4.0602	NA	NA	NA	219.956	NA	NA	61.6	8.35592	251.878	235.125
YBR198C	0.342465	42.7318	42.6065	18	13	10	18	35.8281	NA	NA	10.95	17	8.98663	NA	8.1	NA	NA	0.200243	NA	NA	NA	NA	NA	NA	0.881333	NA	0.56926	NA	0.316	NA	NA	13.9229	6.70272	3.416	5.2	NA	NA	NA
YBR199W	0.340392	41.1638	44.6121	45	19	14	36	25.0886	152.798	33.4895	18.13	17	18.3259	61	10.7	18.7	7.7	0.135549	NA	NA	NA	NA	NA	0.0582511	0.710933	0	0.353524	NA	0.527	NA	NA	18.5952	7.56773	7.347	8.8	2.81441	NA	0
YBR200W	0.368935	46.098	44.4646	19	4	8	18	46.3781	NA	NA	8.23	17	11.0589	40	10.6	NA	NA	0.102148	0.437221	0.21861	0.0971602	0.0377092	NA	NA	0.256267	0.128025	0.178995	0.0437221	0.227	NA	NA	3.04275	2.79237	3.127	2.8	NA	2.5231	2.82028
YBR201W	0.302452	40.7583	45.0237	23	31	14	24	93.1425	49.4329	6.92384	5.37	14	10.3738	31	16.8	6.9	3.8	0.132602	NA	NA	NA	NA	NA	0.0599025	0.364533	NA	0.248332	NA	0.125	NA	NA	2.82414	3.58669	2.586	4.4	0.598365	NA	NA
YBR202W	0.3607	50.1775	45.6805	21	NA	5	NA	44.5666	10.8163	7.21772	6.19	17	5.4427	29	7.8	4	2.2	0.0924196	NA	0.306471	NA	0.0343835	0.141671	0.120347	0.683733	0.058446	0.436759	0.0528398	0.452	0.383089	0.696525	6.10593	3.79416	4.718	2.8	1.25317	2.21072	1.28752
YBR203W	0.365661	46.3203	48.4848	35	NA	14	NA	152.335	42.3872	8.24371	NA	15	NA	129	7.2	13.3	6.9	0.023765	NA	NA	NA	NA	NA	0.0170251	NA	NA	NA	NA	0.223	NA	NA	NA	NA	2.163	1.2	0.202483	NA	NA
YBR204C	0.315696	40.5333	38.4	17	29	12	19	33.725	NA	25.9031	17.17	17	20.4151	42	19.6	12.4	6.8	0.0652374	0.0717932	0.1735	0.109579	0.0617347	NA	0.0120414	0.104267	0.333977	0.1201	0.0495715	0.108	0.167903	0.306177	2.5828	3.02359	2.547	1.6	0.44999	3.0037	7.35725
YBR205W	0.382784	50.495	54.703	14	14	11	19	28.9546	34.1923	53.9696	35.21	18	42.5413	NA	13.8	11.5	3.6	0.316867	0.411642	0.523908	0.303315	0.199035	0.168546	0.0407467	0.2952	0.23534	0.211609	NA	0.387	0.501129	1.60083	14.9954	9.76844	6.793	6.4	3.17261	8.31423	5.45662
YBR207W	0.347777	49.2473	47.7419	34	17	7	43	79.9612	47.5241	9.13426	9.32	19	9.19025	42	11.4	6.8	3.9	0.228331	NA	NA	NA	NA	NA	0.0884086	0.486667	NA	0.495368	NA	0.314	NA	NA	6.54368	6.58858	4.645	11.2	1.16504	NA	NA
YBR208C	0.394412	52.9155	46.9755	19	NA	NA	NA	155.098	19.3175	13.0048	NA	21	17.7473	18	8.5	40.3	3.7	0.131333	NA	NA	NA	NA	NA	0.0864542	NA	NA	0.0688369	NA	0.203	NA	NA	NA	1.69328	2.293	3.6	1.62205	NA	NA
YBR210W	0.303267	40.8451	40.8451	21	24	10	6	17.5895	19.8253	43.4012	12.71	21	17.5469	35	20.8	5.9	4.8	0.250853	0.265802	0.637926	1.06321	0.362673	0.321774	0.0345982	0.391733	0.59751	0.360804	0.182265	0.177	1.08123	1.32901	7.18308	8.40682	4.41	7.6	2.16636	9.20332	15.8794
YBR211C	0.322143	40.7407	41.0494	47	25	NA	21	69.7733	40.8212	17.6546	6.11	17	5.71766	43	14	9.3	8.3	0.047193	NA	NA	NA	NA	NA	0.036085	0.302133	NA	0.257245	NA	0.158	NA	NA	2.66327	2.2184	2.806	3.2	0.919094	NA	NA
YBR212W	0.336582	42.1131	45.6845	99	56	24	57	237.325	NA	40.2006	4.97	19	8.33986	51	4.8	38.5	8	0.0112024	0.102018	0.238042	0.100228	0.0240726	NA	0.0556802	0.245333	0.957602	0.140714	0.11202	0.363	0.14839	0.714127	1.75909	1.74227	2.387	1.6	3.2293	8.24214	23.2979
YBR213W	0.341289	45.9854	52.9197	9	NA	32	NA	32.8677	13.0885	6.4741	4.14	28	7.65883	15	9	3.4	3.7	0.0616131	NA	0.0437221	NA	0.0425678	0.106896	0.0341502	0.2336	0.167499	0.181873	0.0932737	0.08	0.411502	0.378137	1.39524	2.01434	0.9552	0.8	0.318968	2.01848	5.70187
YBR214W	0.355031	51.4231	50.8539	56	67	34	NA	38.1601	NA	49.6609	9.79	22	13.4091	86	7.4	NA	NA	0.0297063	NA	NA	NA	NA	NA	0.0622422	0.0701333	NA	0.0864317	NA	0.348	NA	NA	0.990562	1.53869	3.46	2.4	4.45938	NA	NA
YBR215W	0.368263	44.8	40.96	18	7	7	NA	25.3991	28.1864	33.2785	5.97	19	8.61823	26	4.4	NA	NA	0.0616131	0.485404	0.485404	NA	0.133778	0.120549	0.069459	0.360533	0.16128	0.2119	0.130686	0.314	NA	NA	3.10523	2.47482	1.912	1.6	3.33477	4.90203	3.92386
YBR216C	0.334069	44.0653	40.9496	28	43	34	NA	26.5559	41.5048	18.8416	4.38	17	6.46216	42	11	25.7	7.2	0.0396084	0.0251777	0.0318424	NA	0.0407683	0.0260847	0.0463154	0.156	0.0946269	0.109407	0.0257772	0.114	0.0421261	0.150367	0.985765	1.01277	1.633	1.6	1.25898	1.56192	2.08455
YBR217W	0.320792	41.9355	36.0215	29	28	14	NA	125.078	NA	8.07584	5.49	20	9.66419	28	8.2	12	4.3	0.0573639	NA	NA	NA	NA	NA	0.0532825	0.2592	NA	0.157403	NA	0.159	NA	NA	2.05297	2.11688	1.738	2.4	0.620793	NA	NA
YBR218C	0.455947	65.1695	56.2712	13	33	13	14	34.2307	21.7446	14.9572	46.95	13	32.9936	32	NA	22.3	2.3	0.511863	0.271039	0.688022	0.638878	0.261295	0.411334	0.0653445	0.738667	0	0.304668	0.279509	NA	0.401089	3.88882	50.0332	11.2592	NA	9.6	1.41004	12.9039	0
YBR221C	0.475973	68.0328	58.4699	24	25	15	NA	18.9219	58.424	210.819	70.87	19	NA	43	18.6	47	5.8	0.981959	1.10729	1.84549	NA	1.46298	0.473818	0.0267198	0.8256	3.50281	NA	0.643775	1.213	0.588985	4.77281	84.4125	NA	27.43	34	8.12676	39.9371	85.2214
YBR222C	0.398243	56.1694	58.3794	17	26	16	30	32.4805	57.4091	24.2284	20.64	19	21.876	54	9.7	15.1	3.1	0.0978561	0.555414	0.902548	0.481359	0.444598	0.251542	0.0443833	0.2056	1.26	0.222899	0.267422	0.376	0.956343	4.65831	6.1222	5.79598	4.795	2.4	1.55138	20.8336	30.6552
YBR223C	0.308119	41.9118	45.7721	NA	34	19	NA	41.0817	57.427	13.9949	NA	16	11.512	NA	7.4	4.5	3.4	NA	0.0367412	0.0657475	NA	0.0304077	0.0217529	0.0438269	NA	0.0470301	0.0576761	NA	0.096	0.2776	0.367412	NA	0.951851	0.9522	0.4	0.884878	1.80222	0.980966
YBR227C	0.387456	49.2308	43.6538	20	13	13	13	133.341	21.5687	NA	9.84	16	13.2655	NA	9.9	10.2	3.9	0.0554518	NA	NA	NA	NA	NA	NA	0.304267	NA	0.201742	NA	0.216	NA	NA	4.31941	3.34512	2.807	1.6	NA	NA	NA
YBR228W	0.301859	40.7895	42.1053	NA	NA	14	NA	33.6852	25.7872	2.59065	6.29	18	4.67088	51	21	16.8	6.4	NA	NA	0.0749521	NA	0.031151	0.0406919	0.0649223	0.3424	0.134858	0.188664	0.0205751	0.08	0.0624601	0.163958	3.10713	1.3468	1.99	0.8	0.242648	1.51386	3.12683
YBR229C	0.363838	47.6939	49.8952	22	19	29	27	2233.78	50.0852	65.6529	32.64	16	22.2819	41	11.3	24.6	4.8	0.0882187	0.26036	0.170581	0.183216	0.00221456	0.0987685	0.0179402	0.181067	0.90533	0.148992	0.120655	0.264	0.201091	1.03059	8.52635	4.3373	3.872	2.8	1.69925	7.13678	18.8836
YBR230C	0.366149	55.2239	53.7313	18	37	24	67	NA	NA	72.2286	11.33	23	21.1835	58	11.3	17.4	9.1	0.277259	NA	NA	NA	NA	NA	0.0359352	0.329067	NA	0.235748	NA	0.633	NA	NA	5.37884	5.95941	9.271	7.2	3.74459	NA	NA
YBR231C	0.339935	46.5347	48.8449	20	15	10	NA	61.3422	36.4401	1.00206	8.17	23	7.92555	32	9.6	NA	NA	0.0831777	0.0699553	0.104933	NA	0.0171062	0.028796	0.23273	0.0874667	0.0468823	0.0973394	0.0327916	0.093	NA	NA	1.03095	1.15913	1.173	2.4	0.336451	1.51386	1.34883
YBR233W	0.3508	47.4576	49.1525	18	NA	9	NA	125.427	NA	38.6959	12.68	20	7.7791	34	8.7	7.6	4.6	0.0462098	NA	0.373835	NA	0.0268245	NA	0.0397229	0.1344	0.158939	0.112017	0.0989564	0.246	0.4427	0.731417	2.45863	1.23987	2.853	1.2	2.21759	4.85397	4.04649
YBR233W-A	0.329198	40.4255	34.0426	NA	NA	NA	NA	NA	10.9771	NA	NA	26	7.78656	14	36.6	2.2	1.9	NA	NA	NA	NA	NA	NA	NA	NA	NA	0.421585	NA	0.132	NA	NA	NA	3.93207	5.133	NA	NA	NA	NA
YBR234C	0.386502	52.8646	51.0417	28	35	19	55	39.3861	120.784	14.5442	43.25	23	48.0881	46	19.7	59.5	12.7	0.148532	NA	NA	NA	NA	NA	0.0605194	0.379733	NA	0.294776	NA	0.402	NA	NA	23.6941	14.5541	9.547	6	1.26987	NA	NA
YBR236C	0.374981	46.789	42.6606	21	NA	10	NA	21.9433	38.1076	6.67284	15.1	18	15.6675	33	13.6	7.2	3.5	0.171636	NA	0.451378	NA	0.205702	0.118448	0.0758318	0.396267	0.658422	0.405726	0.136781	0.17	0.626914	1.28965	8.63255	7.96913	2.939	5.2	0.730022	6.51201	15.2663
YBR237W	0.353227	43.934	43.5807	25	14	24	NA	41.9673	NA	6.75337	6.62	18	6.19256	46	5.5	20.7	7.9	0.0665421	0.0333121	0.019432	NA	0.0111127	NA	0.0601574	0.312	NA	0.198754	0.0101385	0.31	0.0225299	0.059034	2.9798	1.86225	2.343	2.4	0.586117	0.672828	NA
YBR238C	0.40398	54.7196	52.6676	12	26	9	NA	23.6983	9.84082	18.66	NA	13	4.70447	17	4	6.6	1.4	0.161734	0.0839207	0.242438	NA	0.0920715	0.221723	0.127228	NA	0.213139	0.14025	0.128349	1.193	0.330597	1.55853	NA	0.860698	6.581	2.8	3.42505	3.14787	3.67862
YBR240C	0.303373	40.6667	48.8889	19	NA	17	NA	27.8434	39.4217	NA	NA	NA	NA	28	14.4	6.3	3.4	NA	NA	NA	NA	NA	NA	NA	NA	NA	NA	NA	0.036	NA	NA	NA	NA	0.6612	NA	NA	NA	NA
YBR243C	0.342687	43.3036	48.4375	13	12	8	NA	10.3121	21.2586	15.5162	22.71	20	29.4375	16	11.3	6.3	2.7	0.191948	0.516337	0.774505	NA	0.600853	0.291461	0.0214016	0.2632	0.255266	0.172777	0.387253	0.21	0.983499	2.29483	8.62338	5.92041	3.084	3.6	0.479076	8.939	6.4989
YBR244W	0.434478	50.6173	46.9136	14	12	7	10	19.9667	16.2865	21.9987	12.53	22	14.8755	22	29.5	10.3	3.8	0.574322	NA	NA	NA	NA	NA	0.448536	0.502133	NA	1.01644	NA	0.294	NA	NA	9.07705	19.7858	9.678	11.6	14.2354	NA	NA
YBR245C	0.40062	49.3357	44.287	14	NA	NA	NA	40.4218	13.0598	12.2947	21.18	17	16.2389	20	8.1	15.6	2.1	0.118825	NA	NA	NA	0.037497	0.116059	0.0712059	0.469867	0.153073	0.278026	0.0757849	0.352	0.0971602	0.721761	14.3574	5.7087	3.801	2.4	1.26302	2.18669	3.37207
YBR247C	0.395672	51.3458	45.5487	10	10	5	14	18.3333	4.87708	8.10915	11.78	13	10.4566	8	9.4	3.4	1.6	0.360437	0.31813	0.63626	0.227236	0.173526	0.652296	0.139865	0.714133	0.120779	0.600976	0.397663	0.44	0.935677	1.98831	12.1367	8.33697	5.464	5.2	1.63629	4.58965	2.08455
YBR248C	0.382018	49.6377	45.1087	12	11	8	13	31.5945	21.7865	4.30981	15.57	15	11.7442	33	12.4	8	2.3	0.369678	0.452741	0.622519	0.383089	0.157627	0.228589	0.128905	0.7392	0	0.450964	0.150914	0.597	0.622519	2.16528	16.6045	7.24436	9.472	6.4	0.801495	7.18484	0
YBR249C	0.520064	77.5676	63.7838	13	29	15	32	16.2584	31.1828	86.8538	77.42	18	NA	17	12.9	19.2	3.9	1.59957	0.512316	0.990478	0.464287	0.913817	0.476454	0.121415	0.692	0	NA	0.873951	2.571	0.773811	3.80953	77.2919	NA	42.5	30	15.2137	21.4344	0
YBR250W	0.340623	44.1683	41.3002	16	NA	12	NA	21.1974	34.7911	17.5657	NA	22	NA	30	14.2	NA	NA	NA	NA	0.029148	NA	0.0165009	0.0100536	0.0428134	NA	0.28795	NA	0.0116592	0.039	NA	NA	NA	NA	0.6978	NA	1.08498	0.504621	7.97035
YBR251W	0.347433	43.6482	42.9967	13	14	5	26	21.5933	23.3166	8.23955	17.63	24	6.04953	25	19.9	4.1	2.6	0.127966	NA	NA	NA	NA	NA	0.111219	0.2456	NA	0.172466	NA	0.114	NA	NA	6.24677	1.40038	2.721	2.4	1.32208	NA	NA
YBR252W	0.401208	57.8231	51.0204	13	15	9	18	22.5925	17.6476	4.81359	17.38	23	NA	17	40.9	6.9	3.3	1.0024	NA	NA	NA	NA	NA	0.174229	0.578933	NA	NA	NA	0.132	NA	NA	14.5162	NA	5.527	18.8	1.20994	NA	NA
YBR253W	0.32402	41.3223	40.4959	17	24	11	11	17.4613	43.8096	6.19887	7.81	26	8.59786	41	24.7	9.8	4.2	0.179403	0.127696	0.27861	0.27861	0.175515	0.0699552	0.126648	0.657067	0.36055	0.39667	0.074749	0.168	0.312725	0.729693	7.40346	5.30657	4.806	4.4	1.13262	4.42144	11.5264
YBR254C	0.316681	38.2857	41.7143	14	NA	6	NA	12.0052	15.0353	8.38945	13.24	21	16.1131	21	31.7	2.8	1.2	0.336671	NA	NA	NA	NA	NA	0.0899422	0.268533	NA	0.311285	NA	0.056	NA	NA	5.12933	6.71877	1.956	6.8	1.08861	NA	NA
YBR255W	0.320284	40.2017	42.5072	22	18	18	38	23.5422	71.3035	12.9064	8.49	17	7.36126	47	7.6	8.4	3.8	0.0504107	0.111966	0.111966	0.0530363	0.0856072	0.0282648	0.0583002	0.211467	NA	0.146516	0.0428804	0.171	0.239926	0.530363	2.59015	1.60708	1.728	1.6	1.08555	2.90758	NA
YBR256C	0.378718	53.7815	55.4622	33	22	17	31	37.8748	47.0999	12.0465	27.23	14	16.7614	47	21.3	10.5	5.1	0.260455	0.246812	0.319404	0.175157	0.143364	0.115284	0.101336	0.583467	5.55903	0.454701	0.115529	1.058	0.51713	1.06468	22.9212	10.1264	26.78	12.4	1.76116	7.83364	102.695
YBR257W	0.364016	40.1434	41.9355	15	12	NA	NA	5.9599	5.06975	12.4131	6.76	17	6.90473	15	7.3	2	1.3	0.184839	0.227632	NA	NA	0.458328	0.538801	0.0566472	0.3712	0.350676	0.350589	0.182106	0.203	1.36579	2.10122	3.62017	3.48899	2.002	4	1.01446	3.94085	7.72511
YBR258C	0.365819	45.0704	40.1408	20	14	13	26	20.8773	35.8774	9.4941	NA	20	5.24003	35	34.8	6.1	2	0.0831777	0.202252	0.21781	0.108905	0.135627	0.0789222	0.090183	NA	0.248042	0.197338	0.0809007	0.055	0.464184	1.41576	NA	1.41109	2.05	2.4	1.23525	4.08503	6.31497
YBR260C	0.369617	48.3483	47.8979	14	10	10	40	41.919	NA	54.4716	9.29	18	9.81076	27	8.6	4.7	2.3	0.0792168	NA	NA	NA	NA	NA	0.0484739	0.2736	NA	0.263832	NA	0.216	NA	NA	3.66696	3.602	2.487	1.6	3.80936	NA	NA
YBR261C	0.355941	47.8448	50	13	15	11	13	21.4854	24.7385	17.133	23.92	22	36.8787	NA	26.3	7.6	3.6	0.319914	0.456375	0.62233	0.526587	0.318618	0.27672	0.135247	0.3696	0	0.387002	NA	0.144	0.90074	1.90156	12.7546	15.2468	4.329	6	3.34302	9.87615	0
YBR262C	0.325807	39.6226	50.9434	16	13	10	11	32.8653	NA	NA	5.91	27	7.56452	NA	21.8	4.1	2	0.433217	0.380526	0.494684	0.449713	0.150519	NA	0.288131	0.7016	0	0.754346	NA	0.283	1.20655	2.47342	5.98207	8.80431	7.286	10	NA	7.13678	0
YBR263W	0.442887	64.4898	58.7755	17	33	13	21	32.0926	50.2634	39.2749	67.9	20	NA	22	20.4	54.3	5.5	0.472971	0.617282	1.56695	0.970015	0.634735	0.405271	0.09296	0.672267	0.642981	NA	0.925924	0.286	0.375144	3.70369	65.8546	NA	7.008	11.6	5.26728	29.3882	16.3699
YBR264C	0.283414	35.1759	36.6834	14	16	13	13	9.68206	21.0935	6.19814	11.65	21	14.6433	43	10.5	4.9	3.5	0.198042	NA	NA	NA	NA	NA	0.0996393	0.356267	NA	0.354666	NA	0.248	NA	NA	5.98792	6.8889	3.4	4	0.890978	NA	NA
YBR265W	0.362224	50.625	50.9375	12	9	10	NA	8.96835	12.1592	4.36116	14.66	19	16.413	25	12.6	2.9	2.1	0.254154	NA	NA	NA	NA	NA	0.157737	0.7944	NA	0.600687	NA	0.307	NA	NA	16.8015	12.5766	4.951	4.4	0.992454	NA	NA
YBR267W	0.392574	53.1807	52.6718	9	10	5	NA	6.67418	2.23569	15.7989	11.84	15	6.25129	8	9.2	0.9	0.7	0.400485	0.684563	1.36913	NA	1.02569	3.06197	0.309694	0.4224	0.582777	0.609873	0.855703	0.489	7.60625	9.77947	7.21523	5.62346	5.964	5.2	7.05886	9.87615	11.465
YBR268W	0.280449	40	45.7143	10	15	7	11	17.0794	14.433	8.8621	7.97	26	13.1075	26	26.8	4.8	2.2	0.47134	0.434167	0.930358	0.592046	0.381309	0.451222	0.151586	0.546667	0.312604	0.482919	0.250481	0.239	1.35677	2.96023	6.28573	9.40545	7.318	6.8	1.93808	9.39556	9.99359
YBR272C	0.331059	43.5417	42.2917	23	19	20	13	24.2078	43.4068	8.75717	15.13	18	10.7712	33	32.7	8.4	6.1	0.0482189	NA	NA	NA	NA	NA	0.0429693	0.148	NA	0.126261	NA	0.059	NA	NA	3.23054	1.89232	2.094	1.6	0.542871	NA	NA
YBR273C	0.368089	47.0183	48.1651	18	21	12	16	16.8897	72.1528	12.4913	14.44	17	11.5612	NA	9.2	10.9	5.9	0.138629	0.183216	0.320628	0.240471	0.227804	0.0533249	0.0724353	0.1992	0.751449	0.211735	NA	0.21	0.352986	0.652126	4.14984	3.64764	2.543	3.6	1.30536	5.55083	16.5538
YBR274W	0.335492	44.592	42.315	14	16	11	20	9.77947	23.3323	NA	10.1	15	10.2645	27	14.8	4.4	2.2	0.198042	NA	NA	NA	NA	NA	0.021651	0.349867	NA	0.267162	NA	0.178	NA	NA	5.09798	3.94903	3.305	4	NA	NA	NA
YBR275C	0.331552	40.7098	39.6138	NA	NA	NA	NA	77.2074	27.4308	21.9291	9.25	19	6.04619	29	5.8	8.2	3.7	NA	NA	NA	NA	0.011218	0.0315745	0.0771179	0.137867	0.01512	0.124276	0.029866	0.298	0.105624	0.234085	1.83982	1.13788	2.338	0.8	2.43978	1.24954	0.367862
YBR276C	0.304864	40.8922	40.5204	15	9	9	19	12.8832	NA	NA	20.69	18	21.2951	32	12.5	6.2	3.6	0.277259	NA	NA	NA	NA	NA	NA	0.4248	NA	0.264194	NA	0.23	NA	NA	12.68	6.94843	3.698	6	NA	NA	NA
YBR278W	0.332344	42.7861	34.8259	19	6	12	NA	19.0139	25.2453	13.0783	9.44	22	13.2799	45	23.8	8.4	6.4	0.116741	0.24984	0.12492	NA	0.0788394	0.059379	0.0923851	0.179467	0.0974601	0.205129	0.0333121	0.061	0.178457	0.234225	2.44416	3.91319	1.689	3.2	1.74312	2.16266	2.69766
YBR279W	0.4121	48.5393	44.9438	22	10	9	22	9.81945	43.8518	49.2075	7.96	18	5.86564	35	7.8	18.5	7.9	0.226848	0.248175	0.27575	0.112807	0.252738	0.056594	0.112228	0.8976	0.174522	0.661943	0.0709071	0.614	0.134149	0.314145	10.3079	5.51066	6.442	7.2	7.96722	3.58041	4.04649
YBR280C	0.330061	42.2292	43.7991	59	NA	32	NA	16.4374	NA	15.7023	NA	20	10.0809	88	9.5	NA	NA	0.0187972	NA	0.028107	NA	0.0547182	NA	0.0357644	NA	NA	0.073301	0.0102207	0.075	NA	NA	NA	1.00875	0.942	1.6	0.810194	1.2976	NA
YBR281C	0.377807	49.0888	44.6469	17	11	17	12	113.191	47.3783	14.7266	8.58	24	8.00024	17	9.1	NA	NA	0.0652374	0.27861	0.180277	0.255392	0.0270756	0.0646859	0.0470583	0.234133	0.0801071	0.192979	0.180277	0.166	NA	NA	2.89818	2.55818	2.002	1.6	0.999803	4.42144	2.39111
YBR282W	0.37165	44.5205	47.2603	21	NA	7	NA	14.0045	NA	17.2501	7.28	17	6.38326	34	28.1	8.3	4.2	0.250853	NA	1.89641	NA	0.9479	NA	0.052487	0.743733	0.854425	0.642012	0.390437	0.108	1.59938	3.16068	7.8113	5.45928	3.415	7.6	1.30622	19.1516	18.8223
YBR283C	0.445535	62.2449	56.1224	19	14	9	28	9.53569	42.3197	19.3897	34.44	16	NA	27	15.3	10.4	4.3	0.744221	1.76078	2.73899	0.88039	2.58512	0.582493	0.114454	1.3032	1.66369	NA	0.912997	1.414	2.37028	5.73277	64.7513	NA	27.15	20.4	3.20167	35.5638	34.7017
YBR286W	0.471126	67.4115	62.0112	14	26	15	30	81.2312	49.6328	45.36	75.12	19	NA	33	NA	30	8.3	1.56453	0.975659	1.69114	0.845571	0.312283	0.511096	0.166295	0.835733	4.64689	NA	0.768701	NA	0.845571	3.05628	90.5728	NA	NA	31.6	10.8825	36.597	113.056
YBR288C	0.343121	40.1656	38.3023	17	11	10	14	17.2002	48.1732	16.7045	16.77	17	16.2649	28	14.3	11.2	4.3	0.195712	0.52845	0.581295	0.415211	0.337959	0.120668	0.0536688	0.498667	0.297796	0.459502	0.207605	0.214	0.519014	1.35185	12.0647	8.96958	3.863	4.8	1.29339	8.38632	6.56021
YBR289W	0.333948	45.7459	39.558	25	32	8	NA	20.765	71.1228	24.9021	6.36	25	7.58867	44	5.6	NA	NA	0.0221807	0.0405991	0.162396	NA	0.0625653	0.0182666	0.0907639	0.323733	0.0674288	0.235656	0.0295266	0.294	NA	NA	2.97043	2.67854	2.248	0.8	3.2608	1.87431	2.08455
YBR290W	0.322732	39.2523	35.2025	44	NA	10	NA	50.7298	NA	21.4496	5.58	17	7.9168	45	16.9	16.7	7.1	0.0756161	NA	0.308136	NA	0.0607407	NA	0.139334	0.594667	0.372941	0.366339	0.0684748	0.204	0.184513	0.433995	4.78721	4.06998	4.245	4.8	4.31172	4.44547	8.21559
YBR291C	0.338646	47.4916	44.1472	14	5	3	NA	6.27411	8.36687	2.33939	7.26	9	9.45555	52	14.6	NA	NA	0.23765	1.06932	1.78219	NA	0.852167	0.639018	0.0948866	0.272533	5.23546	0.323517	0.102819	0.505	NA	NA	2.8545	4.42577	9.257	4.8	0.320244	7.71349	64.1307
YBR293W	0.280818	39.4515	39.8734	27	NA	7	NA	24.4291	NA	3.57347	8.4	15	8.2952	61	10.8	NA	NA	0.0821508	NA	0.568684	NA	0.162953	NA	0.0319523	0.170667	1.34631	0.192803	0.0652589	0.165	NA	NA	2.06825	2.2746	2.312	3.2	0.164728	5.74307	26.4861
YBR294W	0.337707	44.1211	44.3539	NA	6	14	NA	91.2335	44.6171	5.14882	NA	20	NA	38	NA	6	3.5	NA	0.105488	0.0452092	NA	0.00693746	0.0141858	0.0324883	NA	0	NA	0.016656	NA	0.105488	0.180837	NA	NA	NA	NA	0.241329	0.913124	0
YBR295W	0.349977	50	49.0132	27	29	NA	NA	71.0348	50.5147	NA	5.9	18	6.85223	51	8.9	3.5	2	0.0308065	0.0953414	NA	NA	0.0389232	0.0547346	0.0563264	0.171733	0.148079	0.16323	0.0542137	0.101	0.789972	1.38245	1.46178	1.66406	1.193	1.2	NA	3.98891	3.43338
YBR296C	0.43582	59.2334	56.6202	NA	21	15	20	22.1043	37.3649	82.634	NA	12	33.0906	5	26.2	NA	NA	NA	NA	NA	NA	NA	NA	0.0191722	NA	NA	0.10618	NA	0.005	NA	NA	NA	3.86227	0.1512	1.2	2.28563	NA	NA
YBR297W	0.303031	41.453	43.1624	36	28	NA	14	51.0221	NA	NA	NA	13	13.0126	300	15.8	8.2	4.6	0.0154033	0.0184406	NA	0.0368812	0.0101199	NA	NA	NA	0.195378	0.0424387	0.00172112	0.198	0.0629679	0.112247	NA	0.718106	3.884	0.8	0.293533	0.744917	3.37207
YBR298C	0.35906	48.3713	47.7199	NA	18	21	20	174.998	124.64	NA	NA	21	NA	74	6.7	NA	NA	NA	0.0943841	0.0809007	0.0849457	0.00970819	0.0136306	0.0315724	NA	0.86512	NA	0.0229583	0.264	NA	NA	NA	NA	2.384	1.2	NA	2.45102	22.9914
YBR299W	0.40389	52.911	50.5137	23	49	8	NA	178.327	75.6169	2.44766	NA	11	NA	NA	NA	NA	NA	NA	0.00951773	0.0582961	NA	0.00261525	0.00616752	0.0145704	NA	0.0373202	NA	NA	NA	NA	NA	NA	NA	NA	NA	0.0514511	0.672828	0.551793
YBR301W	0.545868	85.8333	76.6667	27	NA	8	NA	45.0711	NA	15.7973	NA	11	NA	35	NA	NA	NA	0.0718819	NA	NA	NA	NA	NA	0.0123433	NA	NA	NA	NA	NA	NA	NA	NA	NA	NA	2.8	0.281314	NA	NA
YBR302C	0.33069	43.5356	46.7018	19	13	11	17	26.3136	41.683	NA	20.35	19	NA	45	NA	NA	NA	0.423185	NA	NA	NA	NA	NA	NA	1.344	NA	NA	NA	NA	NA	NA	39.4583	NA	NA	11.6	NA	NA	NA
YCL001W	0.408955	50	48.9362	18	26	13	9	181.485	28.8918	NA	20.23	20	41.0066	25	38.4	6.8	3.4	0.138629	NA	NA	NA	NA	NA	NA	0.752267	NA	0.582469	NA	0.207	NA	NA	21.9554	24.9738	8.309	3.6	NA	NA	NA
YCL004W	0.328605	42.2265	42.4184	NA	35	21	NA	51.2654	NA	4.71193	5.93	17	8.65537	29	6.2	12	4.6	NA	NA	NA	NA	NA	NA	0.0418665	0.3184	NA	0.146199	NA	0.187	NA	NA	2.72397	1.75524	1.582	NA	0.284603	NA	NA
YCL005W	0.267647	39.0625	44.5312	15	9	11	16	11.7567	33.2859	25.4314	6.21	26	7.5123	37	10.7	5.1	2	0.129387	NA	NA	NA	NA	NA	0.0633979	0.367467	NA	0.275684	NA	0.225	NA	NA	3.29218	2.91927	3.155	2.8	2.32605	NA	NA
YCL005W-A	0.328182	47.9452	57.5342	NA	NA	NA	NA	NA	38.4364	NA	24.94	26	NA	25	18.8	NA	NA	NA	NA	NA	NA	NA	NA	NA	1.0376	NA	NA	NA	1.368	NA	NA	37.3337	NA	31.23	NA	NA	NA	NA
YCL008C	0.295351	44.1558	49.0909	24	26	18	20	53.0467	NA	26.5787	5.88	23	8.08699	NA	9.5	11.5	4.5	0.0346574	0.0698272	0.100861	0.0907753	0.0342247	NA	0.0562643	0.289867	0.221626	0.228482	NA	0.226	0.15787	0.403446	2.45895	2.84668	2.826	1.2	2.15746	2.61922	6.37628
YCL009C	0.418442	64.0777	61.8123	50	41	23	NA	248.923	NA	91.4424	84.12	18	NA	52	11	39.3	6.2	0.16081	0.454181	0.809628	NA	0.0748079	NA	0.112666	0.723467	8.77367	NA	0.358105	2.304	0.473828	3.00346	87.7996	NA	33.11	11.6	14.8633	26.8651	203.428
YCL010C	0.309705	42.471	45.5598	17	19	13	27	24.2205	NA	2.76817	NA	18	NA	NA	9.9	9.7	4.4	0.146784	0.120099	0.175529	0.0845139	0.0942126	NA	0.183859	NA	0.185099	NA	NA	0.192	0.235245	0.518608	NA	NA	2.488	3.6	0.734264	3.29205	4.29173
YCL011C	0.370145	49.8829	47.0726	25	17	13	NA	20.3534	56.2844	33.4569	21.99	17	24.0634	17	9.3	17.4	5.2	0.798506	0.644686	0.843051	NA	0.538468	0.19472	0.153201	1.41893	0.857209	0.749035	0.644686	0.709	0.629866	2.10763	45.0155	21.244	8.705	28.8	7.39473	15.8115	18.8836
YCL012C	0.359009	44.7761	46.2687	NA	NA	NA	NA	NA	NA	NA	10.25	22	13.0493	42	50	9.1	2.6	NA	NA	NA	NA	NA	NA	NA	0.217067	NA	0.242289	NA	0.075	NA	NA	3.2099	4.02655	3.604	NA	NA	NA	NA
YCL014W	0.352809	43.7042	42.6039	NA	16	14	NA	25.4951	29.7929	18.4954	13.95	17	14.3537	27	7.8	15	3.6	NA	0.017697	0.0202252	NA	0.0111062	0.00950402	0.0294711	0.234933	NA	0.122364	0.0104871	0.213	0.0188768	0.0786535	4.72817	2.10481	2.232	0.4	0.786386	0.408503	NA
YCL016C	0.340769	44.7368	48.6842	25	9	8	38	20.6082	38.2854	6.69418	6.67	19	6.61315	NA	11	2.9	1.9	0.0332711	NA	NA	NA	NA	NA	0.053674	0.182133	NA	0.188859	NA	0.089	NA	NA	1.75263	1.63551	1.267	1.2	0.518365	NA	NA
YCL017C	0.408244	58.9537	52.1127	57	12	8	NA	19.4392	19.3091	19.0585	32.45	14	26.0462	45	15.9	17.1	2.9	0.0972838	0.823085	1.23463	NA	0.508098	0.511521	0.0554552	0.331467	1.6395	0.31043	0.219489	0.198	0.577604	3.40587	15.5178	11.1522	3.908	8	1.52477	14.2495	30.2873
YCL018W	0.487327	71.4286	59.6154	10	68	17	25	61.3146	38.0774	22.4772	35.91	NA	NA	NA	12.2	3.6	2.2	0.914954	NA	NA	NA	NA	NA	0.0403428	5.99493	NA	NA	NA	0.246	NA	NA	310.581	NA	3.863	13.2	1.30823	NA	NA
YCL024W	0.323588	41.6586	41.7551	34	7	9	NA	7.43047	9.5754	14.0105	7.56	NA	3.67416	31	8	3.6	2.6	0.024464	0.0690035	0.0536694	NA	0.0650059	0.0504444	0.0402364	0.151467	NA	0.178607	0.0155814	0.287	0.134174	0.185779	1.65201	1.05427	3.062	1.2	0.813297	0.696857	0.183931
YCL025C	0.407948	61.1374	54.5024	22	3	5	23	10.8169	NA	1.09119	9.92	NA	10.2723	26	7.5	2.8	1	0.226848	0.732865	0.439719	0.0955911	0.203255	NA	0.0713637	1.98213	NA	0.116889	0.0845614	1.275	0.785213	2.1986	28.3674	1.892	12.92	7.2	0.112344	3.1719	72.0397
YCL026C-A	0.444444	64.2487	59.5855	NA	NA	17	NA	NA	39.7477	NA	NA	23	NA	NA	NA	NA	NA	NA	NA	NA	NA	NA	NA	0.0151328	NA	NA	NA	NA	NA	NA	NA	NA	NA	NA	NA	NA	NA	NA
YCL027W	0.307279	40.4297	42.3828	13	NA	14	NA	18.4361	NA	24.3199	4.15	14	5.46239	104	3.1	NA	NA	0.127966	NA	0.0345018	NA	0.0262	NA	0.0476027	0.663733	0.0431447	0.216437	0.00464447	2.751	NA	NA	3.97389	1.57775	11.8	2.4	1.6702	0.696857	0.797035
YCL028W	0.393655	55.8025	43.4568	21	31	11	32	31.6197	52.6665	136.718	43.66	17	41.9906	46	12.6	40.7	5.8	0.198042	0.297659	0.838858	0.288357	0.291825	0.175205	0.0552692	0.206133	0.603942	0.141488	0.200596	0.78	0.226718	1.59094	12.9839	6.84669	12.6	6	10.9014	13.3124	13.3044
YCL029C	0.349362	46.1364	41.1364	17	14	9	38	7.0592	15.5833	17.6354	6.98	19	5.92708	NA	9.7	3.4	1.8	0.0652374	0.104695	0.162859	0.0385718	0.207634	0.0940577	0.0781282	0.18	0.0529201	0.177883	NA	0.234	0.431097	0.814295	1.8126	1.55113	2.981	1.6	1.98777	2.1146	1.28752
YCL030C	0.432585	61.8273	53.567	20	5	3	29	11.0304	NA	2.15543	33.35	11	29.021	42	9.2	13.3	2.9	0.70701	1.97207	3.28679	0.340013	0.893927	NA	0.110037	0.8232	18.6269	0.628501	0.234771	8.279	0.741381	3.40013	39.6073	22.2655	100.3	20.4	0.342174	14.2255	275.406
YCL031C	0.377991	44.1077	44.1077	29	7	5	23	6.79942	NA	27.0393	6.54	19	10.0821	28	9	3.9	2.5	0.239016	0.42116	0.589623	0.128179	0.433584	NA	0.143259	0.705067	0.14616	0.633971	0.10529	1.679	0.755927	1.17925	6.65246	8.79226	20.03	10	5.58845	4.25323	3.556
YCL032W	0.332868	45.9538	47.6879	23	6	NA	13	13.9512	NA	45.783	8	27	9.2628	34	10.2	3.4	2	0.0482189	0.188768	NA	0.0871238	0.0811835	NA	0.0239128	0.0994667	0.0445748	0.107435	0.0333121	0.265	0.333121	0.566305	1.148	1.37344	3.519	1.6	1.57946	1.63401	1.47145
YCL033C	0.33281	48.8095	52.9762	27	27	14	35	43.66	101.823	NA	75.08	17	59.4503	61	27.9	21.4	7.9	0.184839	NA	NA	NA	NA	NA	0.0831832	0.0554667	NA	0.125897	NA	0.184	NA	NA	6.00801	7.58072	5.802	7.2	NA	NA	NA
YCL034W	0.303952	42.6554	49.435	43	17	10	14	19.4105	85.7072	13.4012	11.63	22	11.6254	45	11.4	21.1	8.2	0.116062	NA	NA	NA	NA	NA	0.0806544	0.3304	NA	0.359638	NA	0.473	NA	NA	5.54363	5.67943	6.978	7.2	1.55936	NA	NA
YCL035C	0.436159	57.2727	55.4545	47	56	24	NA	57069.9	NA	19.0076	28.05	16	27.5527	72	35.1	58.9	22.6	0.300855	0.697174	1.62674	NA	0.000684103	NA	0.158559	0.414933	NA	0.575768	0.542246	1.048	0.662848	1.72751	16.7914	18.278	39.4	20.4	4.34803	56.3253	NA
YCL036W	0.311249	40.106	48.2332	10	NA	11	NA	4333.73	NA	1.91808	7.43	14	8.91258	4	8.5	2.7	0.8	0.804051	NA	0.443656	NA	0.0011261	NA	0.155543	0.616	0.242274	0.266096	1.22005	0.298	1.80749	6.10027	6.60304	3.30444	3.382	11.6	0.430418	7.04066	4.47566
YCL037C	0.449015	64.5161	55.7604	15	17	12	NA	24.3858	9.28993	154.314	16.9	18	NA	26	5.3	NA	NA	0.129387	0.271395	0.384477	NA	0.189197	0.496636	0.244653	1.47413	0	NA	0.177451	0.034	NA	NA	35.9416	NA	0.2478	2.8	54.4664	6.65619	0
YCL038C	0.312875	43.9394	44.5076	61	28	18	NA	11.4827	NA	11.0571	17.03	14	18.3712	56	15.3	7.4	2.8	0.0363618	NA	NA	NA	NA	NA	0.0143904	0.0762667	NA	0.0447868	NA	0.235	NA	NA	1.8738	1.09618	4.508	3.2	0.229556	NA	NA
YCL039W	0.337175	46.9799	49.5302	50	NA	NA	NA	212.232	NA	72.7468	10.26	26	9.19991	53	7.7	NA	NA	0.0110904	NA	NA	NA	0.00612148	NA	0.0340609	0.169333	0.141919	0.133424	0.0245126	0.691	NA	NA	2.50648	1.68559	7.091	0.8	3.57474	1.87431	4.53697
YCL040W	0.382808	55.6	58.4	36	60	35	NA	65.9036	NA	12.1786	45.71	14	43.4771	57	NA	NA	NA	0.284961	0.139911	0.239847	NA	0.127378	NA	0.094196	0.116	4.05228	0.135362	0.147274	NA	NA	NA	7.64969	5.55664	NA	14.8	1.65503	12.1109	74.86
YCL043C	0.496052	73.7548	66.8582	21	21	11	24	41.5332	46.9071	65.6478	55.78	12	NA	23	NA	NA	NA	0.884588	3.56677	6.80929	3.12092	1.80343	1.59682	0.20317	1.312	4.7465	NA	3.25662	NA	NA	NA	105.581	NA	NA	26.8	19.2422	108.061	76.0862
YCL044C	0.334239	46.283	51.5588	54	25	15	45	41.1683	NA	74.902	5.13	18	7.86007	55	3.5	NA	NA	0.0154033	0.169225	0.282042	0.094014	0.102764	NA	0.0436289	0.418933	0.584383	0.271971	0.0769206	0.814	NA	NA	3.10054	3.06772	4.003	1.2	4.71457	6.10351	13.5496
YCL045C	0.368425	45.7895	46.7105	31	16	10	16	19.7518	43.793	NA	35.8	18	27.1434	NA	9.8	12.7	3.8	0.143101	0.353941	0.566305	0.353941	0.28671	0.129314	NA	0.756533	0.367553	0.307803	NA	1.355	0.445909	1.49028	39.0738	9.15762	17.41	6.4	NA	8.17005	8.52214
YCL048W	0.368657	50.108	46.4363	NA	57	18	28	66.2517	33.4727	13.8438	NA	16	NA	39	NA	NA	NA	NA	0.00292211	0.00925335	0.00594858	0.00251405	0.00497601	0.0348181	NA	0.0117575	NA	0.00427078	NA	NA	NA	NA	NA	NA	NA	0.695398	0.240296	0.245242
YCL050C	0.444309	62.9283	53.271	NA	35	NA	NA	449.032	63.2964	30.486	38.45	19	29.8056	27	13.8	NA	NA	NA	1.57709	NA	NA	0.122927	0.872057	0.158322	0.832533	6.36553	0.688782	2.04437	1.558	NA	NA	46.182	22.9779	27.28	17.2	6.96333	79.634	154.87
YCL051W	0.320332	41.1664	40.6518	NA	18	19	46	99.3555	50.1256	2.0922	6.38	21	9.04541	42	5.2	11.3	8.3	NA	0.0536694	0.0508447	0.0210011	0.00972316	0.0192726	0.0918122	0.2464	0.0461397	0.222572	0.0230012	0.47	0.0854911	0.116392	2.26796	2.77388	3.362	0.8	0.277127	1.39371	1.22621
YCL052C	0.343734	41.8269	39.9038	74	20	11	17	30.1727	90.5772	50.3536	12.46	18	17.3487	47	10.8	14.1	8.9	0.0337207	0.164062	0.298294	0.193014	0.108749	0.0362259	0.0253326	0.2368	0.512987	0.238815	0.0698136	0.527	0.232712	0.368678	4.25671	5.11774	7.393	3.6	1.84029	4.73382	11.8942
YCL054W	0.457676	55.2913	49.5838	20	6	5	12	4.39454	4.04272	18.897	12.45	12	6.33643	9	4.4	3.1	1.2	0.249533	NA	NA	NA	NA	NA	0.180089	1.07333	NA	0.550086	NA	2.256	NA	NA	19.2787	5.0916	13.82	7.2	4.90969	NA	NA
YCL055W	0.370055	48.9552	48.3582	16	NA	7	NA	8.05446	NA	7.92671	6.84	15	8.50721	37	25.3	6.4	2.4	0.225273	NA	0.245082	NA	0.212996	NA	0.0737228	0.328267	0.140241	0.265412	0.0463668	0.659	0.268058	0.714821	3.23935	3.15462	19.22	5.2	0.843081	2.47505	2.75897
YCL057W	0.389379	49.5787	49.7191	NA	24	17	28	29.5985	NA	24.4219	35.7	16	28.1021	32	11.4	29.2	5	NA	0.288704	0.407583	0.247461	0.234097	NA	0.086713	0.363733	0.52321	0.255232	0.216528	1.025	0.237291	1.38578	18.7338	7.54658	15.1	3.6	3.05519	9.9963	10.9132
YCL058C	0.308008	51.3158	55.9211	24	12	8	NA	11.4094	33.7245	11.7112	NA	NA	NA	NA	16.1	2.8	0.9	NA	1.09513	1.6427	NA	1.15182	0.389675	0.077055	NA	NA	NA	NA	0.056	4.69343	14.6018	NA	NA	1.118	NA	1.3019	18.9593	29.6742
YCL058W-A	0.347604	43.3628	49.5575	NA	NA	NA	NA	NA	NA	NA	NA	18	NA	9	24.9	NA	NA	NA	NA	NA	NA	NA	NA	NA	NA	NA	NA	NA	0.216	NA	NA	NA	NA	6.212	NA	NA	NA	NA
YCL059C	0.412375	53.1646	50.3165	12	15	8	29	13.236	16.6676	35.5871	20.24	16	25.744	6	25	8.6	3.7	0.438993	0.513006	0.961885	0.265348	0.581376	0.461679	0.0973133	0.377333	0.367423	0.344821	1.28251	0.635	0.894777	2.07975	11.0182	10.0448	18.35	7.6	4.99619	11.1017	7.6638
YCL061C	0.373106	43.1569	38.8686	15	NA	NA	NA	15.517	14.4966	28.9258	6.74	24	7.06998	21	6.9	6.1	2.4	0.0369678	NA	NA	NA	0.108414	0.116045	0.0763496	0.377867	0.0205403	0.246085	0.0801076	0.459	0.27578	0.700941	3.67429	2.60519	4.305	0.8	3.18615	2.42699	0.613104
YCL063W	0.315201	43.2624	41.844	21	17	7	33	8.87944	10.0813	25.2341	5.06	17	7.67123	25	9	2.3	2.3	0.0264056	0.0891587	0.216528	0.0459303	0.170698	0.150347	0.0729437	0.269333	0.0361809	0.230657	0.0606279	0.475	0.658999	0.658999	1.96614	2.76502	5.639	0.8	2.65553	2.18669	0.797035
YCL064C	0.369815	50	45.2778	10	20	15	17	28.1736	73.8764	24.1295	NA	20	NA	28	9.3	NA	NA	1.24766	NA	NA	NA	NA	NA	0.152784	NA	NA	NA	NA	0.143	NA	NA	NA	NA	1.75	18	5.31864	NA	NA
YCL066W	0.300007	41.1429	41.1429	NA	10	NA	28	6.53842	15.7249	4.73546	NA	NA	NA	NA	NA	NA	NA	NA	NA	NA	NA	NA	NA	0.0632648	NA	NA	NA	NA	NA	NA	NA	NA	NA	NA	NA	0.432214	NA	NA
YCL067C	0.329312	39.5238	40.4762	NA	7	6	NA	13.5126	NA	11.115	NA	21	NA	NA	NA	NA	NA	NA	NA	NA	NA	NA	NA	0.0568901	NA	NA	NA	NA	NA	NA	NA	NA	NA	NA	9.6	0.912265	NA	NA
YCL069W	0.312415	45.4148	44.9782	NA	NA	NA	NA	163.187	35.8399	5.49165	NA	16	NA	NA	NA	NA	NA	NA	NA	NA	NA	NA	NA	0.0213572	NA	NA	NA	NA	NA	NA	NA	NA	NA	NA	NA	0.169208	NA	NA
YCR002C	0.381559	50.6211	46.8944	34	17	7	11	12.6609	33.3453	13.3034	14.72	20	17.837	28	28.4	9.5	4.4	0.220176	0.295889	0.718589	0.457284	0.397297	0.150849	0.0780489	0.421867	0.544246	0.484056	0.179647	0.228	0.529486	1.14321	8.95896	11.8312	7.28	10.8	1.49798	7.25693	13.8561
YCR003W	0.385359	48.0874	44.2623	36	20	7	NA	18.7422	NA	11.8377	4.43	19	7.37912	32	31	4.5	3.5	0.100121	0.0666241	0.190355	NA	0.0710954	NA	0.105031	0.941067	NA	0.475294	0.0416401	0.092	0.296107	0.380709	6.01449	4.90652	3.156	5.2	1.79374	1.92237	NA
YCR004C	0.407887	56.6802	53.0364	43	29	14	26	36.4356	85.2787	35.1449	46.22	15	88.2028	36	21.7	52.3	10.1	0.296603	NA	NA	NA	NA	NA	0.0637667	0.305867	NA	0.255302	NA	0.662	NA	NA	20.3956	17.4775	17.01	18.4	3.23319	NA	NA
YCR005C	0.387741	48.913	44.5652	NA	42	26	55	12.2828	NA	2.55296	12.81	19	12.8201	46	19.1	3.6	2.1	NA	0.082487	0.133248	0.0629901	0.282058	NA	0.561727	3.232	1.34064	0.753043	0.0753142	0.331	0.962348	1.64974	59.7303	14.3922	7.651	4.4	2.06892	4.99815	32.6171
YCR008W	0.349409	43.7811	42.9519	15	26	11	17	12.7919	NA	25.8657	13.35	15	14.047	17	7.4	6.8	3.9	0.203323	0.208841	0.493624	0.319404	0.424478	NA	0.0883014	0.670933	0.227501	0.38851	0.319404	0.513	0.798509	1.39227	12.9222	7.63193	5.072	4.4	3.29509	7.83364	4.47566
YCR009C	0.410534	53.9623	44.9057	26	NA	NA	NA	15.1177	42.3669	43.3471	19.56	14	24.7891	32	24.7	13	5.4	0.373233	NA	NA	NA	0.797672	0.284632	0.0901227	0.805067	2.67497	0.649082	0.376843	0.358	0.927613	2.23314	22.7183	19.6953	10.26	14	5.63597	17.3974	49.4162
YCR010C	0.396656	56.1837	50.8834	NA	NA	15	NA	15.8226	NA	13.4036	NA	16	NA	75	47	NA	NA	NA	NA	0.022208	NA	0.0210535	NA	0.0139626	NA	0.120515	NA	0.00444161	0.004	NA	NA	NA	NA	0.204	NA	0.27	0.480591	2.51373
YCR011C	0.330526	44.3279	40.1335	45	52	14	28	35.8298	NA	29.5345	22.46	16	15.9305	47	11.1	34.9	11.6	0.080097	0.0419604	0.155853	0.0779264	0.0608974	NA	0.0301462	0.454667	0.293938	0.254441	0.0464242	0.33	0.0625198	0.188098	14.7325	5.17953	4.742	5.2	1.28451	3.14787	6.13104
YCR012W	0.638942	92.3077	77.1635	20	70	23	61	86.6138	42.9088	8.05562	72.74	17	NA	23	NA	NA	NA	8.37322	4.20469	12.7969	4.82506	3.39817	6.8594	0.705974	3.54427	0	NA	12.7969	NA	NA	NA	371.941	NA	NA	241.6	8.20469	424.626	0
YCR014C	0.366285	43.8144	42.4399	55	29	32	48	46.0837	39.9666	7.40493	NA	16	NA	28	4.4	NA	NA	0.0201643	0.0172304	0.015615	0.01041	0.0108429	0.0125024	0.0480866	NA	NA	NA	0.0178457	0.176	NA	NA	NA	NA	1.075	1.6	0.513711	0.720887	NA
YCR017C	0.359566	46.7996	49.0031	34	NA	NA	NA	12.3649	36.7468	16.4844	33.53	15	20.2662	45	9.9	10.1	4	0.138629	NA	NA	NA	0.184544	0.0620972	0.0485358	0.277333	0.146473	0.137464	0.0507083	0.746	0.225928	0.570469	13.4156	3.65349	9.679	6.8	1.15428	3.29205	2.88159
YCR018C	0.326827	45.7014	43.4389	32	NA	NA	NA	50.7135	NA	NA	7.51	19	6.9605	59	23.6	4.2	4.4	0.025993	NA	NA	NA	NA	NA	NA	0.890133	NA	0.685723	NA	0.069	NA	NA	9.64427	6.55182	1.91	1.2	12.7493	NA	NA
YCR019W	0.3093	40.4959	46.0055	19	17	17	NA	11.9262	NA	7.93802	4.84	16	8.13993	29	18.8	4.8	3.7	0.0583703	0.0871992	0.0871992	NA	0.124296	NA	0.025582	0.231733	NA	0.200981	0.0511168	0.068	0.30883	0.400645	1.61811	2.29115	1.561	1.6	0.292968	2.13863	NA
YCR020C	0.39501	50.6977	46.5116	NA	NA	NA	NA	76.7289	NA	NA	4.05	22	6.24942	68	18.3	NA	NA	NA	NA	NA	NA	0.0164978	NA	0.0192597	0.242133	0.210425	0.100222	0.0186156	0.058	NA	NA	1.41476	0.893139	1.292	NA	NA	1.82625	5.82449
YCR020C-A	0.367856	44.3182	53.4091	NA	NA	NA	NA	125.44	39.4057	10.9709	16.92	22	17.3201	NA	138	40	5.5	NA	NA	NA	NA	NA	NA	0.0739108	0.350667	NA	0.320834	NA	0.064	NA	NA	8.55991	7.14807	5.378	NA	1.16984	NA	NA
YCR020W-B	0.353357	39.7436	39.7436	NA	NA	NA	NA	NA	NA	14.854	NA	20	NA	NA	NA	NA	NA	NA	NA	NA	NA	NA	NA	0.0894343	NA	NA	NA	NA	NA	NA	NA	NA	NA	NA	NA	1.91656	NA	NA
YCR021C	0.402766	55.1205	54.2169	NA	NA	NA	NA	295.614	NA	NA	NA	29	NA	NA	10.1	NA	NA	NA	NA	NA	NA	0.0175793	NA	NA	NA	1.67703	NA	NA	0.088	NA	NA	NA	NA	1.158	1.2	0.381027	7.49722	58.7967
YCR023C	0.321078	42.7169	41.7349	30	23	11	21	13.7576	56.8397	2.17743	15	24	8.24639	35	12.1	8.6	5.8	0.101662	0.0492439	0.102965	0.0539338	0.0823263	0.0199264	0.0864699	0.345867	0.254699	0.271968	0.0323603	0.265	0.131699	0.195278	7.4847	3.38605	4.113	4.4	0.271634	1.63401	7.60249
YCR024C	0.350005	44.7154	42.4797	68	33	22	NA	412.245	NA	30.2413	6.53	19	8.04663	33	15.8	NA	NA	0.00815467	0.0196844	0.0295266	NA	0.00157573	NA	0.0283984	0.198933	0.0680401	0.12364	0.0196844	0.068	NA	NA	1.87411	1.58356	1.329	0.8	1.23899	0.937153	1.65538
YCR024C-A	0.569707	85	72.5	NA	20	10	13	47.9486	34.0714	99.4734	7.39	15	NA	NA	8.6	NA	NA	NA	NA	NA	NA	NA	NA	0.0229793	8.13253	NA	NA	NA	6.99	NA	NA	86.7051	NA	79.61	NA	3.29775	NA	NA
YCR026C	0.328595	39.7574	40.027	77	18	10	18	8.51623	NA	10.0783	8.55	18	7.14206	47	9.1	5.7	3.6	0.0252054	0.134174	0.241512	0.134174	0.283591	NA	0.110627	0.102933	0.267071	0.077899	0.0513856	0.198	0.423706	0.670868	1.26969	0.789277	2.382	2.8	1.6085	3.48429	6.19235
YCR027C	0.300727	39.7129	39.7129	21	11	8	18	8.71716	15.1337	5.34386	4.91	19	5.3524	17	13.5	2.8	1.2	0.0264056	NA	NA	NA	NA	NA	0.0948074	0.294933	NA	0.220313	NA	0.158	NA	NA	2.0892	1.87363	2.724	0.8	0.730924	NA	NA
YCR028C	0.339824	43.5547	48.2422	26	29	16	14	116.167	20.7862	6.38208	14.51	15	10.8637	30	10.4	NA	NA	0.0426552	NA	NA	NA	NA	NA	0.0183637	0.132267	NA	0.133201	NA	0.147	NA	NA	2.7688	1.86118	2.011	1.6	0.169082	NA	NA
YCR028C-A	0.500236	61.4815	59.2593	NA	29	11	17	NA	32.5508	NA	31.46	19	NA	NA	26.9	12.5	4.5	NA	NA	NA	NA	NA	NA	NA	0.950667	NA	NA	NA	0.569	NA	NA	43.1481	NA	17.41	NA	NA	NA	NA
YCR030C	0.36862	51.2644	47.931	NA	25	28	38	43.1919	66.3302	NA	11.5	18	12.1482	48	7.2	13.5	6.6	NA	0.238514	0.212959	0.156917	0.138055	0.0898966	NA	0.131733	0.407217	0.0734595	0.124226	0.398	0.441693	0.903463	2.18559	1.2549	3.847	1.2	NA	8.60258	9.4418
YCR031C	0.612549	89.781	75.9124	18	35	11	33	NA	44.4663	36.1143	33.99	NA	NA	17	NA	23.1	5.6	5.1601	15.5953	49.6213	16.5404	NA	12.2753	0.217228	5.1192	NA	NA	32.1079	NA	23.6292	97.4705	251.031	NA	NA	134	11.318	787.473	331.505
YCR032W	0.323931	40.3323	41.0245	NA	NA	NA	NA	163.46	61.2126	NA	8.04	14	6.79143	54	6.6	36.4	14	NA	NA	NA	NA	0.0215002	0.0574134	NA	0.1672	1.0753	0.101961	0.0650819	0.257	0.09655	0.25103	1.9394	0.894951	2.296	0.8	NA	5.07024	19.8646
YCR033W	0.328157	41.354	41.4356	84	20	8	46	13.666	NA	19.6403	6.03	19	5.79573	40	5.7	15.5	10.2	0.0198042	0.164062	0.410155	0.0713312	0.240102	NA	0.165805	0.7824	0.289801	0.483054	0.0820309	0.435	0.211693	0.32169	6.80645	3.92632	3.365	2.4	4.69807	4.73382	7.05069
YCR034W	0.396584	56.4841	55.3314	14	11	8	7	11.866	16.3068	76.2226	26.28	20	36.6554	14	14.9	7.9	2.6	1.20806	NA	NA	NA	NA	NA	0.0345864	0.7112	NA	0.420122	NA	0.704	NA	NA	26.9645	15.4284	13.21	24.4	3.80333	NA	NA
YCR035C	0.37765	48.2234	44.4162	20	17	8	12	58.3177	6.48514	18.3017	11.29	14	10.0101	29	13.4	3.6	2	0.346574	0.248861	0.528829	0.352553	0.0725446	0.652357	0.105705	0.445067	0.361752	0.477202	0.145884	0.283	1.17518	2.11532	7.24926	6.66167	4.824	10	2.79101	6.10351	6.68283
YCR036W	0.360422	51.3514	46.2462	90	18	10	NA	15.4984	57.1001	16.263	13.76	17	19.2535	56	16.1	8.5	4.1	0.0246452	0.282227	0.508009	NA	0.327781	0.0889681	0.132025	0.215733	0.642906	0.248729	0.0907159	0.202	0.597657	1.23905	4.28263	6.74714	4.052	3.2	3.09766	7.32902	14.1627
YCR037C	0.37916	49.6208	47.5623	24	12	18	16	5.97217	NA	12.5641	15.02	15	7.82415	43	9.8	NA	NA	0.207944	0.177664	0.118443	0.133248	0.356984	NA	0.0914128	0.357867	0.716785	0.287284	0.0495807	0.236	NA	NA	7.75471	3.49006	3.044	7.2	1.65696	3.07578	14.1014
YCR038C	0.31892	45.6386	44.081	23	31	NA	NA	79.8786	57.5728	11.0306	NA	26	8.5749	49	16.7	NA	NA	0.0120547	NA	NA	NA	NA	NA	0.0401974	NA	NA	0.073554	NA	0.101	NA	NA	NA	0.873088	2.092	0.4	0.639694	NA	NA
YCR039C	0.329312	39.5238	40.4762	102	10	7	17	13.8422	NA	15.8353	NA	16	NA	NA	NA	NA	NA	0.0679556	NA	NA	NA	NA	NA	0.0362935	NA	NA	NA	NA	NA	NA	NA	NA	NA	NA	10	0.829147	NA	NA
YCR040W	0.300007	41.1429	41.1429	NA	8	8	NA	6.24112	NA	NA	NA	NA	NA	NA	NA	NA	NA	NA	NA	NA	NA	NA	NA	NA	NA	NA	NA	NA	NA	NA	NA	NA	NA	NA	NA	NA	NA	NA
YCR042C	0.345328	43.5679	43.9943	42	NA	NA	NA	50.1556	51.4098	NA	9.84	15	6.37399	NA	6.5	NA	NA	0.0594126	NA	NA	NA	0.0491489	0.0479498	0.032764	0.498667	0.370858	0.255309	NA	0.401	NA	NA	7.07913	2.2955	3.545	3.6	NA	3.55638	7.29594
YCR044C	0.336049	46.7787	50.7003	16	13	8	27	13.6667	28.4066	NA	24.67	17	25.351	41	12.3	4.9	2.4	0.173287	0.744396	1.20964	0.358413	0.708082	0.340665	0.0503516	0.456	1.75895	0.325151	0.236028	0.176	1.97493	4.03215	16.2296	9.13978	2.789	4	NA	13.9612	38.7482
YCR045C	0.344007	48.4725	54.3788	NA	NA	NA	NA	29.8329	44.9138	29.3388	NA	20	NA	NA	NA	4.5	2.3	NA	NA	NA	NA	0.0519229	0.0344885	0.076745	NA	0.151715	NA	NA	NA	0.344225	0.673483	NA	NA	NA	NA	3.24838	2.23475	3.86255
YCR046C	0.353601	51.4793	62.1302	16	5	4	13	16.173	22.0202	12.9227	18.23	23	16.5228	22	14.4	6.1	2.8	0.190615	0.826139	1.03267	0.317746	0.255407	0.187587	0.129589	0.5552	0.136385	0.423546	0.187759	0.245	0.677163	1.47525	14.6019	9.3358	4.44	4.4	2.416	5.95933	3.92386
YCR047C	0.321188	40.7273	58.9091	9	10	7	12	17.6986	3.9826	5.18036	6.01	18	9.63867	13	8.6	3.7	1.4	0.739357	0.456375	0.651964	0.380313	0.257859	1.14592	0.142624	0.656267	0.386063	0.349267	0.351058	0.256	1.23345	3.25982	5.69022	4.80399	2.927	9.6	1.06592	6.5841	8.95132
YCR048W	0.333877	46.0656	59.0164	24	NA	16	NA	13.1472	30.8585	23.9687	17.76	21	15.1558	41	9.1	5.5	3.1	0.138629	NA	NA	NA	NA	NA	0.0616038	0.2616	NA	0.212522	NA	0.19	NA	NA	6.70278	4.40325	2.288	4.8	2.13022	NA	NA
YCR052W	0.346671	45.7557	46.3768	21	11	8	NA	15.901	27.3835	64.6962	18.81	18	16.7534	29	11.2	5.3	2.8	0.0792168	0.451227	0.620437	NA	0.312151	0.181258	0.0861464	0.276	0.261782	0.32336	0.171155	0.263	0.936509	1.77268	7.48984	7.03789	3.824	2.4	8.04064	7.16081	6.06973
YCR053W	0.498172	69.8444	59.9222	34	16	9	NA	23.6078	51.2886	42.4956	41.47	16	NA	34	13.2	39.3	3.6	0.603446	1.40431	2.49655	NA	0.95176	0.438089	0.0732765	1.1536	3.53314	NA	0.660852	1.752	0.57173	6.24138	69.0182	NA	29.44	29.6	4.49245	32.4159	73.6951
YCR054C	0.356076	45.2931	43.6945	23	12	NA	19	4.58679	NA	21.3807	7.48	14	7.9375	17	10.3	3.7	1.9	0.0241095	0.122144	NA	0.0771437	0.319554	NA	0.087379	0.305333	0.212405	0.21737	0.0862194	0.143	0.396143	0.771437	3.29496	2.40963	1.932	0.8	2.69527	2.1146	3.92386
YCR057C	0.369423	48.3207	45.9372	15	6	8	7	7.39276	3.95202	15.0861	7.32	13	6.25453	7	8	4.4	1.5	0.203323	1.10207	0.826555	0.944635	0.894449	1.67318	0.0970436	1.04107	0.287738	0.66407	0.944635	0.601	1.50283	4.40829	10.9942	6.01584	6.419	4.4	2.11212	9.53974	4.96614
YCR059C	0.371856	51.938	58.1395	14	12	7	15	13.6229	21.7217	8.05209	21.4	21	28.999	NA	21.9	7.7	3.4	0.257455	0.645421	1.10644	0.516337	0.568533	0.356558	0.0977307	0.202133	1.0889	0.229534	NA	0.149	1.00585	2.27796	6.2406	7.81319	3.871	5.2	1.13531	11.1737	28.9385
YCR060W	0.321475	41.4414	45.9459	14	14	10	10	139.463	17.8475	6.24448	20.89	21	16.619	18	21.3	5.1	2.4	0.257455	1.07669	1.50737	1.50737	0.108084	0.844584	0.119644	0.269333	1.13504	0.355131	0.837428	0.192	2.95563	6.28071	8.11714	7.6703	4.865	5.2	1.07786	21.7468	30.1647
YCR063W	0.372075	49.0446	56.6879	NA	34	13	NA	14.9602	NA	5.10539	NA	15	7.05366	19	5.4	3	1.2	NA	NA	NA	NA	NA	NA	0.231747	NA	0.264899	0.517218	NA	0.087	NA	NA	NA	5.15452	0.6438	0.8	1.70694	NA	5.21138
YCR065W	0.343347	45.3901	44.3262	23	5	6	NA	12.2736	NA	17.4849	6.91	21	6.56302	36	6.8	3.7	2.1	0.0843831	0.399745	0.333121	NA	0.162847	NA	0.136795	0.678667	0	0.319386	0.0555201	0.271	0.540195	0.951773	6.76564	2.55398	2.486	2.8	3.4507	2.88355	0
YCR066W	0.323965	43.3265	40.8624	27	17	15	34	23.6315	NA	17.7162	5.74	21	6.59337	29	6.7	NA	NA	0.0308065	0.0832801	0.0943841	0.0416401	0.0599099	NA	0.0331705	0.1584	0.0669026	0.148186	0.0488194	0.142	NA	NA	1.31172	1.40268	1.28	1.2	0.847806	2.04251	1.778
YCR067C	0.353619	46.5728	45.7277	38	NA	NA	NA	32.5492	NA	19.1966	7.98	17	8.96719	39	6.5	28.9	4.2	0.0802591	NA	NA	NA	0.136117	NA	0.0424286	0.3136	0.576111	0.22411	0.113603	0.464	0.153305	1.05488	3.61038	2.75419	4.09	4.4	1.17505	6.39186	12.6913
YCR068W	0.339644	45.3846	53.2692	31	11	18	NA	103.887	NA	8.70061	NA	17	NA	NA	9.5	21.5	8	0.0178877	0.0620816	0.0379387	NA	0.00657343	NA	0.0650733	NA	0.0473135	NA	NA	0.06	0.0317627	0.0853621	NA	NA	0.7542	0.8	0.816821	0.985212	1.04228
YCR069W	0.371964	50.3145	50	33	15	10	NA	35.0622	77.1007	43.8256	18.8	20	16.0975	56	10	8.7	4.4	0.0924196	0.504122	0.756184	NA	0.215669	0.0980774	0.0933085	0.195467	0.968084	0.191052	0.135033	0.468	0.869177	1.7186	5.30158	4.08173	6.162	4.4	5.89961	10.9094	24.6468
YCR071C	0.333197	43.8356	46.5753	27	16	8	16	17.0982	27.7247	12.2106	7.08	22	10.8291	31	12.8	5.1	4.2	0.0718819	0.164478	0.328957	0.164478	0.153914	0.0949209	0.103138	0.656	0.0886001	0.48096	0.084892	0.269	0.51601	0.626584	6.70057	7.21775	4.396	2.8	1.8169	3.79667	2.45242
YCR072C	0.355574	48.5437	46.9903	14	9	5	NA	6.07624	3.05897	7.89707	11.73	13	8.01564	8	8.3	3.1	1.4	0.316867	0.297958	0.536324	NA	0.441329	0.876643	0.0980711	0.490667	0.138541	0.594765	0.335203	0.452	0.865039	1.91544	8.30346	6.69016	4.978	6.4	1.11733	3.86876	2.39111
YCR073C	0.332762	43.6514	44.553	30	11	18	16	14.8072	NA	17.7838	8.25	18	7.58694	58	5.8	4.8	1.9	0.0369678	NA	NA	NA	NA	NA	0.115515	0.1584	0.0132213	0.17288	NA	0.309	NA	NA	1.88531	1.82162	2.427	1.6	2.96372	NA	0.306552
YCR073W-A	0.320844	47.3016	50.7937	NA	19	10	18	NA	55.8853	4.49388	23.33	18	22.7262	38	14.3	14	6.2	NA	NA	NA	NA	NA	NA	0.072973	0.330667	NA	0.387768	NA	0.187	NA	NA	11.1296	10.8001	3.371	NA	0.473105	NA	NA
YCR075C	0.27329	35.7692	44.6154	25	52	12	NA	16.9161	48.5953	5.58175	16.86	26	15.3447	25	20.2	8.5	4.8	0.0887228	0.0326714	0.141576	NA	0.100432	0.0349604	0.0576849	0.166667	0.147672	0.229574	0.0679566	0.052	0.199872	0.353941	4.05397	4.55635	1.259	3.2	0.464523	2.45102	4.7209
YCR077C	0.396754	53.0151	51.3819	28	14	9	22	15.2873	NA	31.1907	11.97	17	14.8056	25	8.8	6.4	2.7	0.198042	0.383089	0.595916	0.243784	0.350829	NA	0.0535544	0.6024	0.339544	0.482204	0.21453	0.686	0.838006	1.98639	10.4029	9.61277	7.974	8	2.40987	7.73752	7.47987
YCR079W	0.299432	40.2715	50.4525	42	NA	10	NA	20.5588	68.1067	5.34234	3.9	21	9.41873	54	10.5	5.3	3.9	0.066014	NA	NA	NA	NA	NA	0.0822632	0.268	NA	0.120047	NA	0.092	NA	NA	1.5079	1.64735	1.271	4	0.634033	NA	NA
YCR081W	0.350804	44.8493	45.6903	48	15	11	48	23.9343	NA	9.43752	18.97	16	12.614	NA	8.6	NA	NA	0.0115525	0.0288704	0.0393688	0.00902201	0.0180935	NA	0.0451485	0.172267	NA	0.0517121	NA	0.13	NA	NA	4.71458	0.838051	1.488	0.8	0.614718	0.624769	NA
YCR082W	0.334015	50	46.0938	49	17	8	16	33.2482	60.2936	52.5981	12.45	17	24.4511	57	14.2	13	8	0.2037	1.0268	2.18194	1.09097	0.525007	0.289509	0.100657	1.16533	1.60309	0.767776	0.306237	0.584	1.34273	2.18194	20.9312	22.435	10.46	14.4	7.63818	25.183	35.3148
YCR083W	0.377056	44.8819	51.1811	45	NA	12	NA	134.78	66.3146	21.276	36.94	15	28.7248	112	29	21.5	7.7	0.0985809	NA	NA	NA	NA	NA	0.0863874	0.131733	NA	0.26497	NA	0.111	NA	NA	7.02048	8.97477	3.597	6.4	2.65165	NA	NA
YCR084C	0.385925	54.418	50.0701	21	12	10	15	12.0133	14.3917	215.122	15.44	19	17.3922	31	9.2	8	3.5	0.277259	1.10207	1.32249	0.881659	1.10085	0.918926	0.0892497	0.766133	0.463681	0.40386	0.426609	0.793	1.65311	3.77854	17.0658	10.1396	9.594	8.4	27.6992	19.0795	11.2811
YCR086W	0.308422	38.9474	41.0526	18	17	10	NA	18.6092	NA	7.037	5.05	18	10.5048	NA	14.8	1.8	2	0.0462098	0.104835	0.178219	NA	0.0957697	NA	0.0796445	0.3256	0.0687509	0.220932	NA	0.08	0.990108	0.891097	2.37219	3.8181	1.487	1.2	0.80857	2.57116	1.59407
YCR088W	0.436033	57.4324	52.8716	39	39	24	25	90.5436	NA	20.0581	38.69	15	55.1258	36	10.9	NA	NA	0.071092	0.307923	0.500375	0.48036	0.132632	NA	0.155387	0.170933	0.610825	0.124574	0.333583	0.877	NA	NA	9.54113	6.7629	12.42	4	4.49654	17.3253	12.0168
YCR089W	0.325583	48.353	46.2399	22	NA	22	NA	11.7336	NA	41.6747	3.32	18	6.29856	64	1.5	NA	NA	0.0504107	NA	0.0628386	NA	0.117819	NA	0.0302373	0.2968	0.523565	0.120565	0.0216008	8.405	NA	NA	1.4216	1.14315	17.81	1.6	1.81798	1.99445	12.1395
YCR091W	0.334116	42.9167	42.9167	NA	51	31	NA	1656.57	54.4492	20.4472	NA	29	NA	42	6.8	NA	NA	NA	NA	NA	NA	NA	NA	0.0235993	NA	NA	NA	NA	0.122	NA	NA	NA	NA	1.108	0.4	0.69616	NA	NA
YCR092C	0.328185	39.5874	39.5874	29	8	13	26	33.802	35.6143	NA	7.07	19	6.47567	34	9.5	29.7	4.8	0.028682	0.0666241	0.0409994	0.0204997	0.0157681	0.0149657	NA	0.255467	0.01512	0.167735	0.0156763	0.13	0.0179459	0.11104	2.60572	1.52085	1.626	1.2	NA	0.768946	0.367862
YCR093W	0.380912	48.6717	45.6357	38	NA	NA	NA	119.902	24.2485	NA	5.79	15	10.9211	30	NA	46.7	8.9	0.0656666	NA	NA	NA	0.0302833	0.149742	NA	1.272	0.370858	0.492123	0.121034	NA	0.0777519	0.407979	10.6253	7.82986	NA	3.6	NA	5.23845	7.29594
YCR094W	0.347126	41.4322	41.688	41	9	12	11	8.83324	47.72	67.2407	30	16	35.8041	33	15.7	5.4	3.8	0.0202872	0.375686	0.281764	0.307379	0.382778	0.0708544	0.0304371	0.1864	0.358605	0.160834	0.10246	0.173	0.626143	0.889782	8.06755	6.40181	3.389	1.2	2.95264	4.878	7.47987
YCR096C	0.305171	36.9748	39.4958	NA	7	6	18	9.70697	NA	18.1494	NA	19	NA	NA	NA	NA	NA	NA	NA	NA	NA	NA	NA	0.0520073	NA	NA	NA	NA	NA	NA	NA	NA	NA	NA	10	1.36176	NA	NA
YCR097W	0.35282	44.4444	41.2698	10	23	16	NA	NA	30.889	NA	NA	20	NA	49	NA	16.7	7	0.249533	NA	NA	NA	NA	NA	NA	NA	NA	NA	NA	NA	NA	NA	NA	NA	NA	3.6	NA	NA	NA
YCR098C	0.375826	51.9305	48.0695	NA	18	11	NA	41.6931	38.3826	NA	NA	11	NA	54	19.8	NA	NA	NA	0.0397894	0.0651099	NA	0.0171781	0.0186597	0.011056	NA	0.456136	NA	0.0132631	0.018	NA	NA	NA	NA	0.4272	0.4	NA	1.03327	6.74414
YCR104W	0.554531	84.6774	78.2258	25	14	16	43	14.9685	NA	9.33524	NA	NA	NA	37	NA	NA	NA	0.399253	NA	NA	NA	NA	NA	0.00812427	NA	NA	NA	NA	NA	NA	NA	NA	NA	NA	14.4	0.109417	NA	NA
YCR105W	0.385724	52.9086	53.1856	26	NA	15	NA	19.7011	31.8536	NA	NA	17	NA	11	NA	9.5	4	0.0319914	NA	0.0266496	NA	0.0202905	0.0125494	NA	NA	0.0250483	NA	0.0363404	NA	0.0420784	0.0999362	NA	NA	NA	1.2	NA	0.57671	0.551793
YCR106W	0.311526	40.625	39.0625	20	NA	21	NA	97.9352	34.7115	5.83228	NA	18	5.87003	NA	8.5	3.1	2.9	0.0277259	NA	0.0158629	NA	0.00340144	0.00959683	0.0370405	NA	0.0317312	0.164635	NA	0.074	0.107458	0.114869	NA	1.20833	0.837	0.8	0.311666	0.480591	0.735725
YCR107W	0.351442	46.5565	47.9339	15	19	8	15	51.4808	45.7825	5.37654	NA	17	NA	27	7.5	4.8	3.3	NA	NA	NA	NA	NA	NA	0.0334699	NA	NA	NA	NA	0.102	NA	NA	NA	NA	1.029	NA	0.259616	NA	NA
YDL001W	0.346831	43.4884	40.6977	12	13	13	NA	9.7998	21.8135	34.7948	6.36	19	9.33542	23	9.2	3.9	2.7	0.138629	0.0589367	0.0589367	NA	0.078183	0.035124	0.0389306	0.4648	0.0403201	0.224032	0.0333121	0.194	0.196456	0.283769	4.26479	2.97426	2.357	2.4	1.95425	1.10536	0.980966
YDL002C	0.315638	39.4089	37.931	15	24	9	16	183.034	25.1688	6.31848	4.4	18	7.46173	27	14	5.9	5	0.203323	0.0888321	0.236886	0.133248	0.011648	0.084707	0.247315	0.486133	0.208897	0.362093	0.0789619	0.257	0.361351	0.426394	3.08591	3.77404	4.551	4.4	2.25443	3.07578	4.84352
YDL003W	0.34798	44.1696	40.8127	10	10	8	NA	8.88408	NA	30.4497	7.55	NA	7.04261	32	8.7	3.7	2.4	0.360437	0.143242	0.179052	NA	0.161234	NA	0.109294	0.5272	NA	0.588335	0.0447631	0.288	0.38714	0.596841	5.74245	6.19747	3.319	5.2	4.80125	2.06654	0.306552
YDL004W	0.424435	58.125	45	17	17	9	22	17.2626	38.6056	65.7469	21.96	29	33.8838	61	30.5	15.3	5.5	0.897014	1.17964	2.22821	0.911539	1.1617	0.519454	0.0431087	0.920533	1.64381	0.640569	0.328752	0.583	1.31071	3.64616	29.164	22.6222	19.68	22	4.08898	28.9316	57.6318
YDL005C	0.374619	49.1879	45.2436	18	12	9	NA	14.5271	19.5953	167.024	6.99	22	6.90778	42	7	8.3	4.3	0.123226	0.144352	0.19247	NA	0.119241	0.0884003	0.0408202	0.329067	0.13733	0.23733	0.0412435	0.365	0.208702	0.402843	3.31845	2.26374	3.442	3.2	9.83623	2.49907	3.80124
YDL006W	0.324826	38.79	38.79	16	28	12	10	17.4166	44.7822	6.36072	6.32	16	5.7127	31	14.9	7.5	6	0.138629	0.0541321	0.126308	0.15157	0.0870261	0.033846	0.0858293	0.317867	0.126394	0.194325	0.0488935	0.076	0.202093	0.252616	2.89826	1.71563	1.417	3.2	0.787619	2.18669	2.63635
YDL007W	0.377967	47.3684	44.3936	19	12	10	NA	23.549	63.0969	52.3428	16.66	15	25.9968	41	9.8	12.2	6.6	1.03607	NA	NA	NA	NA	NA	0.0804755	0.7888	NA	0.592525	NA	1.097	NA	NA	18.959	18.6115	14.17	28.4	6.07709	NA	NA
YDL008W	0.345496	49.697	46.0606	11	62	8	12	16.9837	22.4985	8.02229	16.97	20	15.6972	30	28.5	4.4	2.5	0.529312	0.0631317	0.489271	0.326181	0.230466	0.173974	0.129355	0.212267	NA	0.30244	0.130472	0.07	0.889583	1.56567	5.19683	6.19047	2.228	8.4	1.49712	5.64695	NA
YDL010W	0.324606	43.7229	40.2597	25	22	10	25	32.0066	30.9713	12.5778	9.38	32	11.333	38	8.5	14	5.2	0.110904	0.183973	0.404741	0.161897	0.126456	0.130683	0.0645527	0.447467	0.106349	0.265803	0.106511	0.459	0.289101	0.778349	6.05533	4.11088	5.175	4	1.17137	5.83918	4.04649
YDL012C	0.318693	49.5327	32.7103	27	NA	8	NA	17.2606	38.2946	48.3228	7.87	26	16.6866	32	9.5	NA	NA	0.277259	NA	NA	NA	NA	NA	0.0937314	1.06187	NA	0.632129	NA	0.541	NA	NA	12.0564	13.6144	6.8	10.8	6.53449	NA	NA
YDL013W	0.301189	42.1648	43.1341	21	NA	14	NA	13.9768	NA	9.2599	5.01	16	10.0869	44	6.4	NA	NA	0.0396084	NA	0.0356915	NA	0.0357507	NA	0.0885931	0.501333	0.0323332	0.408933	0.0113564	0.197	NA	NA	3.62359	5.72008	1.721	1.2	1.18353	0.720887	0.674414
YDL014W	0.535415	78.5933	62.3853	11	7	6	10	6.99834	11.6012	75.7754	26.87	17	NA	11	10.1	4.6	1.7	3.83121	6.5482	7.63956	4.58374	6.54975	3.9511	0.0778373	2.3864	2.25156	NA	4.16703	2.906	9.96465	26.9632	92.5093	NA	38.55	60.8	8.50923	66.1294	49.6001
YDL015C	0.410194	52.5806	52.5806	22	27	14	21	37.6659	50.0555	8.43234	36.25	14	42.3751	NA	31.6	21.9	6.3	0.541915	0.307211	0.592479	0.394986	0.220218	0.16571	0.069645	0.871733	1.66273	0.531784	NA	0.351	0.378753	1.31662	45.5896	21.7964	12.18	17.2	0.847252	11.9667	30.7165
YDL017W	0.334691	41.0256	41.2229	17	6	9	18	12.7756	21.6362	NA	6.64	23	8.35972	29	8.5	8.1	3.2	0.048928	0.0610721	0.0407147	0.0203574	0.0286822	0.0169361	NA	0.174933	NA	0.142493	0.0126356	0.137	0.0452386	0.11451	1.67577	1.66292	1.546	1.2	NA	0.52865	NA
YDL018C	0.338832	47.5556	44	15	16	10	25	21.5303	20.5234	48.1608	13.11	29	20.7609	31	32.1	12.9	4.8	0.147871	NA	NA	NA	NA	NA	0.0341424	0.177867	NA	0.181271	NA	0.073	NA	NA	3.36412	5.13815	2.565	3.2	2.37226	NA	NA
YDL019C	0.368146	44.583	43.18	14	NA	NA	NA	16.9019	34.9872	17.6998	10.24	16	11.2736	30	NA	18.1	6.8	0.138629	NA	NA	NA	0.0512437	0.0247551	0.0868674	0.349333	NA	0.174216	0.0288704	NA	0.0478516	0.12737	5.16077	2.66249	NA	2.8	2.21819	1.24954	NA
YDL020C	0.344476	43.8795	41.9962	NA	36	26	57	75.4355	62.3806	6.13355	8.03	20	10.8842	75	6.1	NA	NA	NA	0.275287	0.381167	0.173866	0.131375	0.158869	0.461758	1.0376	1.98433	0.948491	0.132138	2.494	NA	NA	12.0204	14.5851	20.64	5.2	4.08602	14.2976	50.5198
YDL021W	0.384806	48.2315	45.0161	16	NA	71	NA	NA	NA	6.76012	NA	12	NA	40	19.9	NA	NA	0.0173287	NA	0.00375347	NA	NA	NA	0.0387181	NA	0	NA	0.00666241	0.083	NA	NA	NA	NA	1.993	0.4	0.37761	0.384473	0
YDL022W	0.508772	74.6803	63.4271	15	99	31	47	70.3105	NA	4.99787	17.28	NA	18.9429	69	11.3	NA	NA	1.40478	0.069989	0.223513	0.147424	0.0985472	NA	0.32984	0.528	NA	0.585741	0.100419	0.991	NA	NA	13.1629	13.8825	14.48	30.4	2.37828	9.9963	22.0104
YDL024C	0.326154	41.8803	42.3077	9	70	NA	23	189.489	43.4877	19.9943	NA	15	NA	33	13.4	34.3	11.7	NA	NA	NA	NA	NA	NA	0.00828763	NA	NA	NA	NA	0.022	NA	NA	NA	NA	0.3792	NA	0.239063	NA	NA
YDL025C	0.359635	45.3226	46.129	29	NA	19	NA	NA	168.533	20.9702	9.22	20	9.55211	50	8.7	20.5	11.2	0.0191213	NA	0.016656	NA	NA	0.00187776	0.0534859	0.166133	0.236001	0.112874	0.00632929	0.253	0.0154373	0.0282558	2.20985	1.5045	2.926	0.8	1.61814	0.456562	6.00842
YDL028C	0.299383	39.267	39.1361	23	NA	NA	NA	24.5933	NA	19.0862	5.24	22	7.35424	40	5.4	8.8	7.1	0.0482189	NA	NA	NA	0.154415	NA	0.0643425	0.416533	NA	0.286496	0.0949393	0.309	0.431542	0.53487	3.14888	2.97544	2.278	1.6	1.7717	5.47874	NA
YDL029W	0.399304	52.9412	49.8721	25	39	12	NA	28.5622	70.8464	26.4731	29.88	16	32.2384	40	18	20.2	7	0.532337	NA	NA	NA	NA	NA	0.0707415	0.645067	NA	0.629654	NA	0.569	NA	NA	27.8074	22.3269	12.53	19.2	2.7018	NA	NA
YDL030W	0.335492	43.0189	42.0755	NA	NA	NA	NA	33.2831	13.044	NA	6.78	16	8.18437	17	6.5	3.5	2.2	NA	NA	NA	NA	NA	NA	NA	0.184	NA	0.159127	NA	0.225	NA	NA	1.79979	1.99523	1.967	1.6	NA	NA	NA
YDL031W	0.401844	50.6533	45.6281	13	10	10	NA	6.14559	5.28212	30.7244	12.3	13	15.6048	12	5.4	7.1	2.1	0.383897	0.767843	0.767843	NA	1.24942	1.45367	0.11966	1.10747	0.234453	0.689262	0.639869	0.929	1.08147	3.65639	19.6522	14.0047	6.828	7.2	5.30403	11.0776	4.04649
YDL033C	0.314211	43.6451	50.5995	23	12	20	NA	22.6439	NA	6.4009	6.3	21	8.19973	43	9.7	NA	NA	0.0361642	0.0902201	0.0541321	NA	0.0478116	NA	0.276078	0.197333	0	0.190381	0.0251777	0.064	NA	NA	1.79356	2.22915	0.8268	1.2	2.54946	1.56192	0
YDL035C	0.320345	39.6462	42.3517	27	NA	NA	NA	50.1001	NA	27.2589	7.93	19	6.6182	NA	6.7	8	4.8	0.0718819	NA	NA	NA	NA	NA	0.0677671	0.404	NA	0.307032	NA	0.422	NA	NA	4.62199	3.06854	3.812	2.8	2.66503	NA	NA
YDL036C	0.3181	41.5584	42.6407	11	15	12	12	12.4828	22.4098	9.40449	8.91	18	9.29382	NA	10.3	15	6.2	0.100821	0.0721761	0.0902201	0.0902201	0.0867304	0.0483112	0.117355	0.115467	NA	0.20141	NA	0.111	0.0721761	0.17462	1.48426	2.5864	1.497	1.6	1.59226	1.56192	NA
YDL037C	0.389707	55.4878	55.4878	11	51	32	NA	1.60945	30.3435	3.84557	NA	10	NA	NA	0.9	5.1	2.7	NA	0.32071	0.511132	NA	10.1626	0.539034	0.284506	NA	0.172255	NA	NA	2.501	3.2071	6.05786	NA	NA	3.288	NA	1.57844	23.597	2.32979
YDL039C	0.366686	55.1576	53.7249	12	132	17	NA	2.819	NA	14.618	NA	8	5.76312	8	1.1	3.9	2.8	0.716252	NA	NA	NA	NA	NA	0.0700262	NA	NA	0.252359	NA	3.712	NA	NA	NA	2.14894	5.728	12.4	1.47681	NA	NA
YDL040C	0.399418	50.4684	48.4778	13	14	11	NA	8.28107	25.7161	22.6205	25.29	15	22.0473	26	13.1	11.3	3.4	0.426552	0.704312	0.896397	NA	1.19071	0.383432	0.0830759	0.524533	0.483051	0.337504	0.379245	0.379	0.872599	2.90011	19.138	9.08192	6.32	8	2.71114	14.2255	9.50311
YDL042C	0.350337	45.0178	46.7972	13	12	10	NA	14.1855	14.4671	13.6989	7.05	17	9.29209	NA	7.6	2.6	1.2	0.191948	0.0985482	0.118258	NA	0.0833652	0.0817424	0.0474053	0.350133	0.058446	0.230534	NA	0.25	0.454838	0.985482	3.56121	3.06613	2.566	3.6	0.936889	1.7061	1.28752
YDL043C	0.340794	45.8647	36.8421	17	NA	10	NA	11.1302	17.3917	13.881	4.28	19	8.4311	13	12.6	4.9	2	0.0978561	NA	0.116592	NA	0.104753	0.0670392	0.0514806	0.674933	NA	0.447618	0.0896863	0.14	0.237943	0.582961	4.16753	5.41482	2.258	2.4	1.03096	1.68207	NA
YDL044C	0.372515	47.2727	45.6818	19	17	15	40	33.6397	NA	5.08718	6.12	19	6.16304	30	7.8	4.4	3.7	0.0437777	0.0607455	0.0688449	0.0258168	0.0306981	NA	0.0860101	0.354133	0.0957602	0.224343	0.0344225	0.14	0.234699	0.279101	3.12675	1.88964	1.462	1.2	0.63125	1.48983	2.32979
YDL045C	0.345924	44.7712	45.098	23	30	15	15	14.7992	61.4831	13.2619	9.27	16	10.3236	47	15.2	8.6	6.9	0.0482189	0.143797	0.287594	0.287594	0.291496	0.0701642	0.0581337	0.2304	1.0376	0.181843	0.0917853	0.109	0.501618	0.625204	3.08132	2.45646	2.079	1.6	1.11226	6.22366	21.6426
YDL045W-A	0.317537	41.0526	42.1053	NA	29	12	15	NA	NA	57.2167	NA	23	9.45218	44	21.8	6	4.2	NA	NA	NA	NA	NA	NA	0.0692772	NA	NA	0.773232	NA	0.267	NA	NA	NA	11.7856	6.897	NA	5.71857	NA	NA
YDL046W	0.428626	60.6936	57.8035	20	20	12	23	18.5444	39.7765	36.0632	17.78	19	27.7859	50	12.4	14.2	7.3	0.47134	2.32851	3.88085	2.02479	2.51128	1.1708	0.121112	0.666667	0	0.619427	0.931405	0.737	3.27959	6.37949	17.1007	19.8879	11.72	13.6	6.30125	67.1867	0
YDL047W	0.338965	48.8746	50.8039	17	12	7	15	19.2854	NA	6.4221	5.66	23	11.4984	27	10	5	2.6	0.26095	0.29148	0.499681	0.233184	0.181368	NA	0.246065	1.33173	0.198184	0.72889	0.129547	0.584	0.699553	1.34529	10.8745	10.9165	7.64	6.4	2.27983	5.04621	5.70187
YDL048C	0.339548	47.1429	50.6122	9	24	NA	14	1.55899	43.3259	NA	NA	NA	NA	27	2.4	2.4	1.3	0.369678	NA	NA	NA	NA	NA	NA	NA	NA	NA	NA	5.544	NA	NA	NA	NA	18.94	4.8	NA	NA	NA
YDL049C	0.325308	45.8955	47.0149	19	NA	14	NA	8.83504	36.1306	8.31291	5.87	15	NA	32	13.5	2.5	1.1	NA	NA	0.0594858	NA	0.0942612	0.0230498	0.055315	0.121067	0.0654456	NA	0.026025	0.115	0.333121	0.757092	1.02527	NA	1.969	NA	0.663392	1.20148	1.28752
YDL051W	0.455354	59.2727	55.2727	11	14	10	NA	20.0282	18.7354	54.2742	21.89	17	41.4212	12	24.7	10.4	3.3	1.10904	1.13261	1.58565	NA	0.791709	0.846342	0.130935	0.665333	0.612292	0.486499	1.32138	0.368	1.52467	4.80501	21.0116	19.6659	10.53	17.6	10.2524	22.8761	13.4883
YDL052C	0.401744	55.7756	58.0858	18	14	9	NA	4.80421	51.2535	144.369	18.02	20	16.0447	31	12.2	5.4	3.9	0.292662	0.588909	0.916081	NA	1.71615	0.160862	0.0455275	0.839467	0.652614	0.385192	0.265959	0.497	1.5268	2.11403	21.8239	7.8866	7.778	7.6	9.48248	11.8946	16.6151
YDL053C	0.32868	43.2432	38.9189	23	24	15	41	21.8449	48.5729	38.8131	8.28	21	16.4373	33	15.6	11.1	4.2	0.241095	0.234572	0.375316	0.137311	0.257714	0.115903	0.0913431	0.595733	0.798217	0.538682	0.170598	0.377	0.507183	1.34041	7.11634	12.2177	7.327	8	5.11479	8.12199	21.2134
YDL054C	0.286015	39.3004	43.6214	16	15	18	NA	13.7182	31.1464	NA	14.83	16	12.8274	41	8.7	5.5	2.5	0.121301	0.0977154	0.0814295	NA	0.106846	0.0470594	NA	0.182133	2.49554	0.112991	0.0357495	0.398	0.266496	0.586292	3.89677	1.94031	4.59	2.8	NA	2.1146	52.0525
YDL055C	0.56635	81.1634	68.9751	10	12	9	8	10.0183	18.1685	19.7318	37.25	18	NA	18	NA	5.8	2.3	4.21433	9.34542	12.4606	14.0181	11.194	6.17251	0.605326	3.19013	5.39166	NA	6.23028	NA	19.3353	48.7587	171.439	NA	NA	60.8	17.2318	161.791	125.012
YDL056W	0.341622	44.4178	40.8163	24	10	16	NA	18.9437	56.3788	23.9375	6.8	20	4.9767	29	6.1	7.5	5.1	0.0808672	0.108264	0.0676651	NA	0.0571504	0.019203	0.0661115	0.287733	0.0192654	0.179147	0.0373325	0.321	0.144352	0.212283	2.82276	1.36287	2.662	2.8	2.28313	1.56192	0.490483
YDL058W	0.390534	48.1564	41.2291	15	29	14	22	32.1632	18.8553	33.9671	9.51	18	11.3868	25	6.9	29.7	2.9	0.129387	0.0189534	0.0392606	0.024984	0.0170894	0.0291509	0.110979	0.427733	NA	0.198674	0.021986	0.343	0.0185067	0.189534	5.86851	3.05592	3.174	2.8	5.43843	0.792976	NA
YDL059C	0.342863	41.1765	47.0588	18	NA	NA	NA	12.2288	NA	NA	6.09	22	9.08682	28	14.2	3.1	2.4	0.0462098	NA	NA	NA	0.16072	NA	0.0350306	0.0677333	0.653425	0.137291	0.0701933	0.087	0.634004	0.818921	0.595106	1.71683	1.568	1.2	NA	2.83549	18.0866
YDL060W	0.401613	50.3807	46.4467	8	9	7	8	6.36141	5.6397	20.7308	14.24	14	11.3137	9	7.6	5	1.8	0.831777	0.281302	0.361674	0.316464	0.39798	0.44891	0.110429	0.7664	0.195811	0.534679	0.281302	0.505	0.506343	1.40651	15.7449	8.30335	5.153	9.6	3.30272	3.65249	3.61731
YDL061C	0.52529	91.0714	76.7857	15	20	8	12	24.0191	27.3823	102.324	11.63	38	NA	18	102.7	7.1	2.4	4.32524	NA	NA	NA	NA	NA	0.138197	10.8219	NA	NA	NA	0.299	NA	NA	181.575	NA	22.01	93.6	20.401	NA	NA
YDL063C	0.328188	41.129	41.129	12	NA	7	NA	10.8336	5.51755	10.2825	12.42	13	11.6664	6	18.3	2.5	1.3	0.207944	NA	0.171319	NA	0.110696	0.217349	0.0770157	0.6552	1.08701	0.447738	0.199872	0.146	0.479694	0.922488	11.7401	6.72144	3.264	3.6	1.14249	1.73013	18.761
YDL064W	0.361525	44.586	40.7643	13	15	9	NA	6.86852	24.7763	22.7457	28.01	22	38.0272	20	22.7	4.5	2.3	0.618501	0.49746	0.8291	NA	1.08639	0.30117	0.061968	0.264533	0	0.294091	0.373095	0.3	1.6582	3.2443	10.6898	11.9083	8.004	11.6	2.03348	10.7652	0
YDL065C	0.36941	41.5205	35.0877	22	14	13	14	24.695	38.742	23.1217	10.27	24	15.0069	25	7.6	7.4	3.4	0.126027	0.233184	0.251122	0.233184	0.132196	0.0842646	0.143302	0.537067	0.14789	0.287308	0.130583	0.758	0.44116	0.960171	7.95744	5.95339	7.745	4	4.7802	4.70979	4.41435
YDL066W	0.464977	66.1215	59.8131	20	33	15	39	25.6161	85.9527	89.6394	148.43	17	NA	44	26	59.2	3.7	0.346574	0.215014	0.473031	0.181935	0.276992	0.0825508	0.0360074	0.6144	0.790413	NA	0.161261	0.359	0.119856	1.91769	131.567	NA	10.71	10	4.65656	10.2366	17.4121
YDL067C	0.475625	62.7119	81.3559	17	NA	11	NA	44.6485	16.6509	6.96672	NA	19	12.4211	48	16.8	12.7	4.1	0.782849	NA	2.509	NA	0.61814	1.65751	0.304488	NA	6.35041	0.959096	0.57498	1.297	2.17315	6.73147	NA	15.6531	26.97	19.2	3.06036	39.817	154.502
YDL069C	0.281907	41.048	41.4847	29	20	NA	NA	49.3376	NA	NA	5.63	18	8.44681	48	12.1	NA	NA	0.028682	0.0491353	NA	NA	0.019918	NA	0.0414773	0.151467	0.132213	0.104718	0.020473	0.102	NA	NA	1.23027	1.24237	1.576	1.2	NA	1.41774	3.06552
YDL070W	0.363645	44.0439	43.4169	13	5	4	17	3.21255	NA	19.0924	9.3	19	15.0996	15	7.9	3.1	1.9	0.277259	1.7189	2.14863	0.505559	2.67529	NA	0.319045	1.0752	0.302401	0.682976	0.572967	1.562	2.77242	4.52343	14.426	11.945	16.58	5.2	8.78794	12.3993	7.35725
YDL072C	0.389667	54.1872	55.665	22	24	18	21	22.5488	89.9626	4.29729	18.27	21	29.5094	58	27.8	12.7	6.9	0.554518	1.66699	2.22265	1.90513	1.77428	0.444716	0.137188	0.312533	6.30038	0.288283	0.689789	0.487	3.15022	5.79823	8.23777	9.7313	15.25	17.6	0.850521	57.719	167.439
YDL074C	0.349442	43.7143	40.1429	17	7	8	18	30.7853	NA	20.2018	12.86	16	12.4133	29	8.4	3.5	2.4	0.212021	0.304567	0.266496	0.118443	0.0692529	NA	0.101083	1.09173	0.129333	0.683927	0.0735163	0.444	0.609135	0.888321	20.255	11.9394	4.975	5.2	2.94607	3.07578	2.69766
YDL075W	0.622062	87.6106	74.3363	16	24	15	31	40.355	47.7304	16.8937	25.63	NA	NA	15	NA	NA	NA	7.86722	NA	NA	NA	NA	NA	0.439393	5.46187	NA	NA	NA	NA	NA	NA	201.959	NA	NA	181.6	10.7091	NA	NA
YDL076C	0.325382	41.4966	40.8163	17	19	14	NA	98.5312	52.356	15.0814	8.72	18	10.608	39	11.7	3.7	2.8	0.179403	0.0990595	0.134438	NA	0.0191019	0.0359487	0.0650661	0.292	0.43366	0.225314	0.0482598	0.247	0.508684	0.67219	3.67345	3.23685	3.728	4.4	1.4157	2.71534	10.0549
YDL077C	0.351754	44.1373	43.0887	15	31	10	31	14.6434	54.7911	NA	11.77	21	8.97174	28	9.6	14.5	5.1	0.0554518	0.0107458	0.0333121	0.0107458	0.0227489	0.00607983	NA	0.166667	0.00692096	0.125767	0.0118972	0.153	0.0229738	0.0653177	2.83009	1.54712	1.927	1.2	NA	0.480591	0.183931
YDL078C	0.372054	51.6035	51.6035	12	23	NA	NA	11.8026	29.5582	14.5828	43	15	61.3981	28	17.1	8.6	4.1	0.762462	NA	NA	NA	NA	NA	0.139033	0.334133	NA	0.247224	NA	0.3	NA	NA	20.7283	14.0587	6.317	13.2	2.92506	NA	NA
YDL079C	0.338014	46.507	46.507	18	29	22	25	29.7261	55.5154	68.5311	NA	21	NA	NA	11.4	8.7	4.8	0.0154033	NA	NA	NA	NA	NA	0.0318787	NA	NA	NA	NA	0.079	NA	NA	NA	NA	1.173	0.4	3.15183	NA	NA
YDL080C	0.304642	41.7077	41.5435	16	25	27	NA	13.2315	60.1485	41.9181	8.48	17	6.8429	29	9	5.1	3.9	0.121301	0.0479694	0.0444161	NA	0.0906344	0.0199379	0.0364283	0.262133	0.264399	0.200156	0.0413529	0.18	0.235144	0.307496	3.20695	1.83618	2.133	2.8	2.203	1.73013	5.82449
YDL081C	0.624715	85.8491	66.0377	15	18	11	21	48.4562	44.0176	16.4446	38.24	NA	NA	15	NA	26.7	6.7	6.3215	NA	NA	NA	NA	NA	0.244037	3.10133	NA	NA	NA	NA	NA	NA	171.096	NA	NA	136.8	5.78964	NA	NA
YDL082W	0.601911	85.9296	73.3668	12	18	10	16	29.9538	21.4824	45.7926	38.03	29	NA	18	23.8	8.1	2.6	5.98417	3.16187	5.69136	3.5571	1.90005	2.64931	0.247029	2.61547	0.904095	NA	3.16187	3.233	7.02638	21.8899	143.499	NA	89.81	103.6	16.3199	82.109	31.6975
YDL083C	0.60351	90.9091	74.8252	11	24	11	13	43.5809	22.9833	29.4323	29.28	31	NA	12	59.3	9.3	2.9	7.86407	8.09066	17.6524	14.9366	4.45553	8.44857	0.407528	4.91253	0	NA	16.1813	1.821	20.8791	66.9572	207.516	NA	97.91	124.8	17.3044	280.137	0
YDL084W	0.489698	66.5919	54.2601	19	37	14	21	18.9339	44.5037	63.1641	75.32	17	NA	21	81.9	28.4	4.5	1.03607	1.15152	3.04329	2.02886	2.25026	0.957361	0.0985954	1.44053	3.72385	NA	2.02886	0.417	1.50022	9.46803	156.534	NA	27.05	28.4	8.98465	61.4676	82.0333
YDL085W	0.365747	47.8899	51.0092	19	32	20	37	12.7369	NA	7.09629	NA	12	NA	NA	14	NA	NA	NA	0.00728701	0.0116592	0.00630228	0.0183078	NA	0.0247968	NA	1.0518	NA	NA	0.015	NA	NA	NA	NA	0.2742	NA	0.253864	0.336414	16.8604
YDL087C	0.31508	39.4636	47.8927	14	NA	18	NA	61.6721	NA	15.2789	NA	29	6.30173	NA	9.5	15.8	3.5	NA	NA	NA	NA	NA	NA	0.0887262	NA	NA	0.104941	NA	0.057	NA	NA	NA	1.00431	0.7158	NA	1.95578	NA	NA
YDL088C	0.347268	45.2652	43.1818	24	22	12	38	12.5316	NA	10.0286	7	18	10.6616	35	6	13.4	4.9	0.0924196	0.0545106	0.0999362	0.0315588	0.0956965	NA	0.155758	0.6336	0.0661066	0.217935	0.0342638	0.479	0.0894951	0.244742	6.39864	3.56926	3.897	3.2	2.25354	1.73013	1.53276
YDL089W	0.350965	43.3884	44.6281	NA	23	11	17	18.5854	NA	22.4643	14.33	NA	16.2585	48	15.2	13.9	9.1	NA	0.0398296	0.0832801	0.0538871	0.0492903	NA	0.0227667	0.196	NA	0.151608	0.019085	0.1	0.0659051	0.100668	4.05207	2.97032	1.909	1.2	0.737849	1.32163	0.858345
YDL090C	0.306683	43.1555	41.7633	12	10	6	10	21.8588	23.766	18.9048	10.88	26	14.3285	23	13.6	6.5	3.8	0.0693147	0.12492	0.2082	0.12492	0.0571486	0.0525626	0.036203	0.324533	0	0.216543	0.0543131	0.128	0.192185	0.328737	5.09404	4.07076	2.205	1.2	0.987397	1.80222	0
YDL091C	0.337973	44.6154	40.4396	22	NA	14	NA	17.3302	NA	15.872	5.39	22	6.41329	50	8.9	14.5	8.2	0.0252054	NA	0.104695	NA	0.0845766	NA	0.0430333	0.220267	0.174985	0.123566	0.0293146	0.113	0.101085	0.178748	1.71282	1.04159	1.336	0.8	0.985396	2.1146	4.84352
YDL092W	0.375818	43.8356	43.8356	18	12	8	11	8.10031	26.4613	16.8116	16.21	21	21.8811	29	26.8	5.6	3.5	0.369678	0.496905	0.745357	0.542078	0.736127	0.225343	0.133725	0.516	0.369118	0.499715	0.205616	0.315	1.0648	1.70367	12.0672	14.0408	9.607	9.6	3.24337	8.60258	9.80966
YDL093W	0.347463	46.7026	47.6447	15	35	12	17	15.4447	44.5498	18.295	21.72	18	12.123	22	9.3	NA	NA	0.184839	0.0452092	0.13186	0.0930778	0.102451	0.0355181	0.0287143	0.0693333	0.111059	0.0574183	0.0719237	0.223	NA	NA	2.17258	0.913199	2.733	4	0.757888	2.28281	2.57504
YDL095W	0.396511	56.5483	55.4468	14	18	12	23	18.0919	28.8603	12.9541	26.76	15	27.5747	26	10.3	18.3	4.6	0.772364	2.04592	3.06887	1.60115	2.03552	1.27603	0.12084	0.3968	1.68912	0.332923	1.4164	0.814	2.01238	8.00576	15.3191	10.125	10.93	15.6	2.25835	53.1294	33.2302
YDL097C	0.36423	48.8479	46.0829	20	11	9	14	22.3143	55.8817	12.8885	16.79	17	20.1446	31	11.9	9.4	4.6	0.388162	2.91026	3.55699	2.28663	1.43463	0.572869	0.220404	0.318133	NA	0.945708	1.03267	0.779	3.40563	6.95932	7.7061	21.5177	11.97	11.2	4.09825	46.1848	NA
YDL098C	0.360314	37.1134	46.9072	12	26	19	NA	15.3241	13.3913	15.3159	12.43	14	13.304	17	8.6	5	1.9	0.161734	NA	NA	NA	NA	NA	0.0950544	0.158933	NA	0.17266	NA	0.184	NA	NA	2.8501	2.95906	2.107	2.8	2.10034	NA	NA
YDL099W	0.410616	43.695	37.8299	18	11	8	21	22.5985	92.8918	61.0474	9.03	19	11.1708	30	9.4	15.5	6.4	0.169436	0.275582	0.378925	0.144352	0.134141	0.0326336	0.13481	0.684	0.18144	0.458946	0.101047	1.266	0.195574	0.473656	8.91083	7.14604	15.77	4.4	11.8731	4.37338	4.41435
YDL100C	0.46049	60.7345	53.9548	23	36	21	NA	20.2022	64.5946	20.3586	65.51	14	NA	25	23.4	NA	NA	0.735339	0.532993	0.913702	NA	0.949784	0.297049	0.179549	0.515467	0.59075	NA	0.76751	0.618	NA	NA	48.7172	NA	16.93	24.4	5.27358	27.6821	10.9132
YDL101C	0.350098	46.5887	41.1306	26	NA	10	NA	24.4628	45.1405	14.6829	9.44	25	8.92316	41	12.2	14.4	7.2	0.0426552	NA	0.114927	NA	0.0469801	0.0254597	0.0559952	0.291467	0.0079328	0.270368	0.0280309	0.092	0.0798101	0.15962	3.9695	3.25965	1.449	1.6	1.18614	1.65804	0.245242
YDL102W	0.372859	48.8605	46.8551	17	41	14	NA	12.9372	12.2382	14.3561	9.86	16	15.0367	22	6.2	30.5	2.4	0.146784	0.0146248	0.0428298	NA	0.0463484	0.0489957	0.125458	0.272	0	0.161699	0.0272553	0.297	0.0196596	0.24984	3.86919	3.21976	2.486	3.6	2.59842	0.865064	0
YDL103C	0.397732	50.3145	47.3795	16	21	10	12	17.0802	46.8398	17.0851	22.05	22	21.1784	28	11.2	19.9	4.1	0.25993	0.298222	0.626267	0.521889	0.366662	0.133704	0.0547917	0.314933	0.63792	0.25565	0.223667	0.254	0.314707	1.52748	10.0185	6.34931	3.694	6	1.35054	9.03512	17.6574
YDL104C	0.314942	40.0491	38.0835	9	NA	23	NA	44.9718	NA	5.6635	NA	16	NA	31	9.2	5.3	2	0.0616131	NA	0.0789351	NA	0.0403699	NA	0.0774835	NA	0.393877	NA	0.0585647	0.138	0.342548	0.907753	NA	NA	1.676	0.8	0.633094	2.61922	8.21559
YDL105W	0.334016	45.5224	43.2836	14	NA	5	NA	11.6586	25.7778	18.7504	NA	25	6.48774	28	10	4.5	2.1	0.0594126	NA	0.149904	NA	0.0642894	0.0290762	0.0876817	NA	0.0079328	0.0858386	0.0267686	0.022	0.16656	0.356915	NA	0.902256	0.2958	1.2	2.37188	1.08133	0.245242
YDL106C	0.353566	43.1127	40.2504	46	42	18	51	29.0175	NA	28.4141	4.36	23	5.3098	47	5.3	NA	NA	0.0180821	0.0261738	0.0610721	0.0215549	0.0378839	NA	0.047782	0.42	0.0575374	0.247463	0.0233893	0.259	NA	NA	2.64186	1.96608	1.895	1.2	1.95872	1.58595	1.65538
YDL107W	0.324522	40.1709	40.4558	17	NA	12	NA	12.2921	52.21	18.7107	8.1	20	8.24507	41	25.5	NA	NA	0.0326187	NA	NA	NA	NA	NA	0.0942407	0.0949333	NA	0.106595	NA	0.048	NA	NA	1.10937	1.17545	1.405	0.8	2.54392	NA	NA
YDL108W	0.350135	40.1961	45.098	15	27	20	20	24.9206	40.3964	22.5405	12.25	19	7.25798	22	13.4	NA	NA	0.129387	0.0579876	0.0782833	0.0782833	0.0628262	0.0387575	0.116169	0.139467	0.0907202	0.269725	0.0711667	0.124	NA	NA	2.4648	2.69549	2.115	2.8	3.77772	2.25878	2.20717
YDL110C	0.42026	52.6667	60.6667	27	45	36	NA	207.759	NA	11.37	NA	25	3.17372	91	10.2	NA	NA	0.0821508	0.0921633	0.115204	NA	0.0199623	NA	0.162807	NA	0.928137	0.266988	0.0455753	0.343	NA	NA	NA	1.43042	4.579	3.2	2.6706	5.98336	28.6933
YDL111C	0.315036	41.8868	41.8868	19	6	5	8	8.92936	NA	17.2142	7.07	15	17.2958	18	15.9	4.4	2.1	0.379407	0.718985	0.862782	0.539239	0.483115	NA	0.0982295	0.909067	0.479934	0.679636	0.239662	0.305	0.980434	2.05424	9.27235	14.6461	6.044	10.4	2.43952	6.22366	9.4418
YDL112W	0.354604	43.8719	43.454	12	17	12	7	23.9322	7.87695	3.56537	14.14	14	16.6872	9	7.1	18.7	2.2	0.554518	NA	NA	NA	NA	NA	0.119491	0.6784	NA	0.454683	NA	0.436	NA	NA	13.8392	9.28253	4.187	9.6	0.614633	NA	NA
YDL113C	0.363679	45.4688	42.9688	NA	26	25	26	26.9919	NA	10.9264	9.6	16	9.63762	52	10.8	25.1	7.9	NA	0.0390776	0.0406407	0.0390776	0.0376416	NA	0.0452053	0.1128	0.0823028	0.0948178	0.0195388	0.146	0.0404788	0.12861	1.56227	1.20845	2.062	1.2	0.712591	1.4658	1.71669
YDL115C	0.354472	38.8102	40.2266	26	32	12	34	21.678	122.953	NA	3.7	18	7.10207	48	8.9	9.1	7.2	0.0639828	0.0411196	0.109652	0.0387008	0.0606988	0.0107018	0.0713186	0.498133	0	0.252354	0.027413	0.256	0.144596	0.182754	2.65902	2.66052	3.025	2.4	NA	1.89834	0
YDL116W	0.361238	46.9697	43.1129	15	17	11	16	11.3779	NA	9.73475	8.77	16	11.0924	31	10.2	6.6	3.5	0.203323	0.0832801	0.128706	0.0884851	0.124431	NA	0.0602624	0.9504	0.0823028	0.476411	0.0456697	0.238	0.214509	0.404503	12.0249	7.1724	3.177	4.4	0.846342	2.04251	1.71669
YDL117W	0.351466	42.7119	45.1977	16	19	14	NA	30.3726	NA	14.2977	6.08	16	7.43872	29	6.9	3.4	2	0.190615	0.321724	0.436626	NA	0.201259	NA	0.0839789	0.675733	0.38212	0.340746	0.210785	0.256	1.79787	3.05638	5.92725	3.56117	2.373	4.4	1.73225	8.81885	7.97035
YDL120W	0.311519	38.5057	39.6552	25	12	10	NA	10.566	38.7378	20.7094	21.88	22	36.7849	46	11.2	7.6	5	0.0887228	NA	NA	NA	NA	NA	0.0487438	0.218133	NA	0.197083	NA	0.443	NA	NA	6.88563	7.55633	6.443	3.2	1.45634	NA	NA
YDL122W	0.391999	49.1965	43.0161	14	15	10	30	5.39142	13.9486	19.8741	9.31	15	11.8746	24	6.1	5.3	2.4	0.693147	0.10993	0.164895	0.0549649	0.305846	0.118216	0.157226	0.630667	NA	0.403789	0.0687061	0.745	0.311122	0.687061	8.47079	7.10308	6.166	14	4.50803	2.37893	NA
YDL123W	0.280196	46.4286	43.5714	26	NA	NA	NA	12.6067	NA	38.6393	2.91	19	8.28052	299	6.8	10.2	4.1	0.0853104	NA	NA	NA	0.40693	NA	0.0826219	0.558133	1.23732	0.232265	0.0171574	0.554	0.502947	1.25123	2.34318	2.85324	5.112	3.2	4.60574	7.40111	30.1034
YDL124W	0.41002	53.2051	50.9615	14	NA	NA	NA	21.8766	NA	162.204	12.48	11	24.676	51	12.6	22.3	9.6	0.732756	NA	NA	NA	1.13367	NA	0.0619733	0.368533	7.17792	0.511639	0.486291	0.813	1.11214	2.58342	6.63538	14.358	13.17	14.8	14.5025	35.78	106.128
YDL125C	0.421423	58.2278	56.962	20.5	31	14	NA	33.3313	40.8977	5.40984	26.57	18	NA	47	42.5	15	4.2	1.23076	NA	NA	NA	NA	NA	0.237272	1.44533	NA	NA	NA	0.454	NA	NA	55.4031	NA	19.57	36.4	1.85185	NA	NA
YDL126C	0.46975	61.9162	54.1317	19	38	12	NA	36.4987	46.8223	10.1501	49.86	11	NA	40	NA	NA	NA	1.48844	0.927039	2.93562	NA	0.965171	0.752366	0.364844	1.05733	0	NA	0.880687	NA	NA	NA	76.0569	NA	NA	40.8	5.34261	50.8225	0
YDL127W	0.340042	46.4286	49.026	14	13	6	19	54.6753	36.4555	12.4017	NA	17	7.66792	52	5.2	NA	NA	0.0396084	0.0627804	0.136024	0.042955	0.0149271	0.0223875	0.0681254	NA	0.0779281	0.14575	0.0156951	0.58	NA	NA	NA	1.4107	4.105	0.8	1.21889	1.17745	1.71669
YDL128W	0.360605	50.6083	50.6083	18	10	8	NA	7.09642	27.2201	14.0328	17.85	17	19.0839	45	11.4	4.4	2.4	0.477501	0.536324	0.670405	NA	0.755767	0.197032	0.104509	0.7712	1.0409	0.307805	0.119183	0.557	1.21892	2.23468	19.86	7.35818	8.213	12.4	2.11579	7.73752	22.9301
YDL130W	0.623386	84.9057	69.8113	12.5	31	14	41	44.624	38.4454	5.42064	27.44	NA	NA	16	NA	22.6	4.6	9.04973	NA	NA	NA	NA	NA	0.365855	4.69307	NA	NA	NA	NA	NA	NA	185.787	NA	NA	163.2	2.8611	NA	NA
YDL130W-A	0.380143	48.8372	41.8605	NA	NA	NA	NA	NA	NA	NA	18.46	12	27.7241	50	18.7	27.1	10.3	NA	NA	NA	NA	NA	NA	NA	0.0666667	NA	0.0638076	NA	0.602	NA	NA	1.77548	2.15413	13.69	NA	NA	NA	NA
YDL131W	0.44768	66.8182	58.1818	12	6	5	22	12.0807	27.3388	52.9863	21.16	12	29.7912	30	9.5	8.4	2.9	0.693147	4.93296	5.91955	1.34535	2.45	1.08263	0.10141	1.02267	12.5987	0.349958	0.986592	2.021	3.52354	10.2061	31.2194	12.3358	25.39	12	7.75209	42.7005	201.956
YDL132W	0.381309	46.9939	46.6258	30	58	17	NA	55.6511	NA	30.6026	16.54	15	11.5172	48	8.5	NA	NA	0.110904	0.0281429	0.0960171	NA	0.0293308	NA	0.0772764	0.272	NA	0.241136	0.0340061	0.298	NA	NA	6.49051	4.05069	3.356	4.8	3.41178	2.3549	NA
YDL133C-A	0.51828	76	88	NA	NA	NA	NA	NA	NA	NA	NA	NA	NA	14	NA	NA	NA	NA	NA	NA	NA	NA	NA	NA	NA	NA	NA	NA	NA	NA	NA	NA	NA	NA	NA	NA	NA	NA
YDL134C	0.335489	44.1734	42.5474	31	16	8	15	10.0254	NA	12.3019	14.96	17	10.1803	40	10.7	7.7	3.9	0.11627	0.578797	1.15759	0.617383	0.923727	NA	0.154619	0.4944	1.11604	0.367192	0.231519	0.308	1.20269	2.37455	10.6705	5.36668	4.298	5.2	2.74416	13.3604	24.5855
YDL135C	0.391562	50.9901	45.0495	16	32	11	NA	40.1486	35.3587	23.3439	26.82	21	41.0253	39	28	18	4.6	0.363902	0.149904	0.436085	NA	0.119479	0.135665	0.0920282	0.430933	0.23762	0.358598	0.122998	0.282	0.266496	1.04281	16.6741	15.9332	8.889	8.4	3.09934	6.92052	6.31497
YDL136W	0.640036	90.8333	76.6667	14	23	16	41	45.436	NA	72.3571	20.7	27	NA	15	NA	19.9	3.9	6.35715	5.69564	8.18748	3.19511	2.88317	NA	0.320087	6.38133	2.9958	NA	8.73331	NA	6.5829	33.5897	190.571	NA	NA	128.4	33.4137	188.993	98.8937
YDL137W	0.482971	69.0608	62.9834	19	21	13	9	34.947	51.9141	14.3135	33.56	14	NA	42	51	11.6	5.9	1.38629	2.31043	3.73223	5.391	1.38836	0.934602	0.196817	0.779733	8.09793	NA	1.15521	0.15	4.18267	8.22356	37.7522	NA	7.325	38	4.06427	69.9981	149.597
YDL138W	0.321784	45.8716	48.3617	14	17	12	NA	14.884	NA	NA	4.01	19	6.26993	38	8.1	8.8	4.8	0.0594126	0.0499681	0.0707881	NA	0.0570717	NA	NA	0.325333	0.1764	0.0986518	0.0223541	0.114	0.0965292	0.17697	1.88212	0.937272	1.226	1.2	NA	1.22551	4.29173
YDL139C	0.330945	42.1525	44.843	NA	17	24	NA	28.6312	27.982	20.2118	NA	39	NA	27	9.2	2.3	2.4	NA	0.0303728	0.021514	NA	0.0180341	0.0184525	0.0740968	NA	0.0151028	NA	0.0191236	0.075	0.224494	0.21514	NA	NA	0.9132	0.8	2.16062	0.744917	0.674414
YDL140C	0.388726	53.5488	46.6821	24	33	18	26	17.19	NA	100.613	6.94	15	6.70397	32	NA	48.9	4.9	0.335021	0.174636	0.320166	0.221653	0.335252	NA	0.111851	1.552	0.20257	0.94102	0.180093	NA	0.117852	1.17612	15.5391	10.1093	NA	11.6	16.2356	8.31423	3.98518
YDL141W	0.323436	45.0725	41.7391	15	39	18	15	35.773	46.9491	14.3584	16.6	18	13.9706	25	8.2	7.7	2.7	0.129387	0.0491139	0.106413	0.127696	0.0535444	0.0407983	0.0448735	0.257067	0.222118	0.189273	0.0766177	0.312	0.248759	0.709423	6.15642	3.3189	3.414	2.8	0.929545	2.7634	5.15007
YDL142C	0.286522	34.629	40.636	23	28	16	11	20.6034	NA	9.73019	8.43	18	6.16752	47	16.5	9.7	8.9	0.0482189	0.224856	0.393499	0.572362	0.30558	NA	0.043848	0.1232	NA	0.16535	0.133957	0.077	0.64907	0.707413	1.49835	1.45257	1.579	1.6	0.615525	9.08318	NA
YDL143W	0.413757	60.2273	53.5985	17	20	13	36	8.34167	40.6338	20.8235	29.67	18	NA	17	10.2	13	3.5	0.391424	0.718708	1.1057	0.399282	1.72317	0.353749	0.140641	1.53093	0.515632	NA	0.845538	0.923	1.1057	4.1069	65.5312	NA	12.38	9.6	4.22514	20.7375	11.9555
YDL145C	0.42168	55.7868	50.9575	20	35	20	67	29.556	32.3796	46.3085	23.58	14	32.8758	33	10.3	NA	NA	0.388162	0.355963	0.622935	0.185951	0.421528	0.38477	0.112594	0.8168	1.17818	0.541358	0.377537	0.774	NA	NA	27.7865	19.7167	10.46	11.2	7.52227	17.9741	21.7652
YDL146W	0.35661	46.8432	48.6762	20	37	13	NA	18.9643	86.449	10.0273	NA	19	8.87058	47	14.5	NA	NA	0.0138629	0.0315114	0.0896863	NA	0.0614797	0.0134868	0.053047	NA	0.25704	0.121576	0.0248068	0.091	NA	NA	NA	1.3294	1.657	0.4	0.767392	1.68207	6.25366
YDL147W	0.397083	46.7416	44.0449	28	16	11	59	12.6565	56.6279	18.8331	15.67	14	16.5804	49	9.1	14.8	6.6	0.455497	0.284193	0.413372	0.0770694	0.359269	0.0802979	0.238831	1.0576	0	0.834926	0.0927979	1.146	0.307236	0.688954	23.9092	18.1214	13.75	18.4	6.48915	6.56007	0
YDL148C	0.418925	51.358	44.6914	12	10	7	NA	18.2643	6.7709	48.2787	11.99	12	11.8589	6	6.8	4.5	1.8	0.392783	NA	NA	NA	NA	NA	0.0700605	0.573067	NA	0.499629	NA	0.474	NA	NA	9.91286	8.07931	4.343	6.8	4.87982	NA	NA
YDL149W	0.338068	42.1264	42.327	NA	37	17	14	179.328	NA	9.76886	NA	20	NA	88	9.8	15	9	NA	0.00720261	0.0156763	0.0190355	0.00148609	NA	0.033872	NA	0.0192654	NA	0.00302837	0.067	0.0177664	0.0296107	NA	NA	0.8622	0.4	0.477374	0.384473	0.490483
YDL150W	0.377117	47.3934	45.2607	10	NA	NA	NA	8.96214	8.99121	52.3285	8.68	15	10.2474	9	7.6	4.1	2.3	0.221807	NA	NA	NA	NA	NA	0.0584479	0.546667	NA	0.381555	NA	0.415	NA	NA	6.84568	5.27968	4.238	3.2	4.41247	NA	NA
YDL153C	0.435246	52.1311	42.623	10	10	8	NA	10.7141	11.2252	8.90479	14.48	13	15.5633	6	8.6	8.5	3.1	1.96854	NA	NA	NA	NA	NA	0.207896	0.703467	NA	0.484303	NA	0.587	NA	NA	14.6956	9.64619	6.738	28.4	2.67082	NA	NA
YDL154W	0.33923	42.0644	39.6226	NA	28	9	35	20.6811	163.564	10.0665	NA	19	7.21887	41	10.7	25	11.2	NA	NA	NA	NA	NA	NA	0.0240814	NA	NA	0.121198	NA	0.055	NA	NA	NA	1.21356	0.7692	0.8	0.349733	NA	NA
YDL155W	0.325654	44.7307	44.4965	12	12	6	21	19.9583	NA	38.148	4.95	22	8.14245	16	7.1	6.4	2.4	0.254154	NA	NA	NA	NA	NA	0.0446927	0.6824	NA	0.453488	NA	0.268	NA	NA	4.87325	5.23129	2.581	4.4	2.4597	NA	NA
YDL159W	0.328821	43.1068	42.3301	26	11	11	22	15.7629	NA	15.8822	6.77	20	7.22646	43	11.9	6.4	4.6	0.0319914	0.19533	0.19533	0.0976649	0.136309	NA	0.0421797	0.228	0.161347	0.203368	0.0499681	0.119	0.335723	0.467093	2.22689	2.05563	1.829	1.2	0.96647	3.09981	4.1078
YDL160C	0.400018	53.9526	45.6522	25	41	22	13	158.173	51.5202	NA	15.33	14	17.3763	23	9.4	49.7	4.8	0.121994	0.273403	0.509523	0.86227	0.0708685	0.217575	NA	0.321067	0.8463	0.16748	0.48737	0.086	0.225543	2.33531	7.10088	3.41317	1.073	4.4	NA	16.1719	15.6341
YDL161W	0.381618	47.3568	41.63	21	NA	NA	NA	13.5251	42.7304	62.5908	8.92	18	6.24387	32	7.8	9.7	4.5	0.105622	NA	NA	NA	NA	NA	0.117809	0.2832	NA	0.402786	NA	0.399	NA	NA	3.64446	3.82043	4.162	3.2	10.6381	NA	NA
YDL164C	0.372149	48.0795	47.5497	16	22	11	12	16.0219	14.6004	11.4527	11.57	20	9.3976	26	9	12.9	2.5	0.190615	0.396716	0.793433	0.727313	0.544741	0.597777	0.0670953	0.227467	0.180613	0.261372	0.335683	0.258	0.67657	3.4911	3.79687	3.09675	3.078	4.4	1.1086	12.5915	4.59828
YDL165W	0.330013	43.4555	42.9319	15	NA	NA	NA	18.9855	23.181	13.7173	8.03	21	15.5719	27	43.5	7.6	2.9	0.406646	NA	NA	NA	0.854495	0.699838	0.0687879	0.350667	2.37389	0.3687	0.600851	0.05	2.1346	5.59413	4.06242	7.32649	2.19	8.8	1.3613	23.4048	63.0884
YDL166C	0.373309	44.6701	47.7157	11	11	6	NA	5.62162	9.86942	7.49898	12.75	20	19.0832	14	18.4	2.8	1.8	0.529312	1.52327	2.79266	NA	2.98063	1.69777	0.146571	0.782933	0.936778	0.742962	1.19685	0.206	5.98427	9.30887	14.4016	18.7824	4.621	8.4	1.58572	24.1737	23.8497
YDL167C	0.330472	43.6718	42.8373	11	5	6	7	8.26219	5.5409	20.9648	11.42	14	8.94881	8	6.9	2.8	1.2	0.151232	0.289815	0.241512	0.207011	0.175386	0.261523	0.124857	0.821333	0.0431447	0.4077	0.181134	0.627	0.517527	1.20756	13.5319	4.969	5.814	2.4	3.77638	2.09057	0.797035
YDL168W	0.422752	57.513	49.7409	30	53	19	18	75.7043	NA	9.13561	39.59	18	29.0851	23	14.2	NA	NA	0.268017	NA	NA	NA	NA	NA	0.10317	0.340267	0.393996	0.425558	NA	0.412	NA	NA	19.4348	13.4921	7.383	11.6	1.35977	NA	9.13525
YDL169C	0.35325	35.8744	43.4978	30	NA	NA	NA	39.6243	NA	NA	NA	NA	NA	102	7.9	11.8	8.6	NA	NA	NA	NA	0.0142919	NA	0.0197446	NA	NA	NA	0.00555201	0.085	0.0479919	0.0658494	NA	NA	0.8952	NA	NA	0.817005	14.7145
YDL170W	0.331502	43.75	46.4015	30	33	14	NA	19.6693	45.3319	23.7887	4.57	19	6.49265	61	9.7	4.8	3.4	0.0277259	0.0131229	0.0309326	NA	0.0220169	0.00955302	0.0386295	0.546667	0.1386	0.154589	0.00709929	0.211	0.0902201	0.12737	3.60424	1.53508	2.71	1.2	1.32576	0.624769	3.37207
YDL171C	0.435774	60.8392	51.7949	24	32	23	13	22.4499	26.9359	3.8621	31.86	18	28.5932	43	NA	NA	NA	0.335021	0.35342	0.491715	0.869957	0.503763	0.419865	0.169567	0.830667	4.80199	0.33717	0.26301	NA	NA	NA	38.181	10.2766	NA	11.6	0.944796	16.3161	111.34
YDL173W	0.393462	51.1864	55.5932	21	14	9	NA	13.345	47.8637	33.4666	14.9	24	14.5671	41	11.3	6.3	3.8	0.290462	0.348587	0.542246	NA	0.365697	0.101961	0.10484	0.4824	0.283456	0.442282	0.11903	0.409	0.774637	1.28427	10.3697	7.83677	5.982	8.8	5.0619	7.04066	8.46083
YDL174C	0.402483	55.5366	55.5366	13	26	14	NA	24.8243	91.0672	14.4239	19.78	24	20.7866	27	10	5.4	2.5	0.405225	0.183216	0.340259	NA	0.191894	0.0523089	0.0903918	0.4072	0.58129	0.199535	0.17643	0.274	0.882152	1.90545	11.6201	5.21422	3.583	7.6	1.88099	6.87246	17.3508
YDL175C	0.303003	41.5698	40.6977	37	40	13	46	21.1146	60.3199	13.8254	5.68	19	7.07583	39	8.2	14.8	10.3	0.0299739	0.0179052	0.055093	0.0155698	0.03392	0.0118735	0.101003	0.2432	0.19404	0.189097	0.0183643	0.247	0.0483925	0.0695349	1.9929	1.87491	2.706	1.6	2.01458	1.03327	4.7209
YDL176W	0.294112	38.1356	38.9831	25	NA	16	NA	16.2632	NA	10.7571	4.86	17	6.51023	32	6.8	3.6	1.9	0.0221807	NA	0.023943	NA	0.0235556	NA	0.0389235	0.219733	0.0361809	0.147174	0.0119715	0.216	0.106413	0.201626	1.54066	1.34161	1.992	0.8	0.60406	0.55268	0.797035
YDL178W	0.391517	49.6226	45.6604	16	6	13	20	13.872	34.2865	5.58043	10.12	14	11.9449	32	18	5.7	2.5	0.294588	NA	NA	NA	NA	NA	0.0774346	0.470667	0.653808	0.298604	NA	0.251	NA	NA	6.87177	4.76909	5.51	6.8	0.623415	NA	12.0781
YDL179W	0.333445	43.4211	45.7237	15	23	NA	NA	17.5097	NA	5.15479	4.2	22	3.8468	25	5.5	4.8	2.6	0.147871	NA	NA	NA	NA	NA	0.134636	0.7424	NA	0.466448	NA	0.369	NA	NA	4.49844	2.51495	2.773	3.2	1.00126	NA	NA
YDL181W	0.386188	48.2353	51.7647	10	26	14	46	15.0048	45.6993	14.9188	17.49	29	13.836	49	14.8	NA	NA	0.332711	NA	NA	NA	NA	NA	0.0791419	0.277333	NA	0.0890572	NA	0.197	NA	NA	6.99788	1.63758	3.666	4.8	1.70339	NA	NA
YDL182W	0.450681	68.2243	60.9813	11	7	5	11	10.7229	22.9021	16.7561	19.28	10	22.7726	31	7.2	3.5	1.7	1.20986	1.98207	2.77489	1.26132	1.29391	0.605817	0.185382	1.3704	5.45776	0.788678	0.447564	4.604	3.96413	8.16145	38.1179	22.3028	44.65	19.2	4.48143	20.0166	73.8177
YDL183C	0.300204	39.0625	38.4375	16	NA	15	NA	63.9135	NA	10.9939	32.57	15	NA	50	5.9	NA	NA	0.0173287	NA	0.02776	NA	0.00651506	NA	0.0248351	0.0696	0.0966101	NA	0.00832801	0.181	NA	NA	3.2704	NA	1.458	0.4	0.393905	0.600739	1.90062
YDL184C	0.511234	76	88	NA	23	23	8	115.443	23.9618	NA	NA	NA	4.65642	16	70.6	NA	NA	NA	NA	NA	NA	NA	NA	NA	NA	NA	1.27612	NA	14.18	NA	NA	NA	8.96608	849.1	NA	NA	NA	NA
YDL185W	0.454162	63.3987	56.8627	26	47	24	NA	55.122	81.1514	12.4145	55.93	15	NA	39	NA	NA	NA	0.789121	NA	NA	NA	NA	NA	0.203757	1.22293	NA	NA	NA	NA	NA	NA	98.6784	NA	NA	29.6	3.64937	NA	NA
YDL188C	0.349071	46.1538	45.3581	17	19	12	14	14.4903	36.4056	17.7643	17.33	17	19.0519	44	10.1	11.9	4.3	0.293568	0.16393	0.259556	0.222477	0.214949	0.085555	0.10077	0.393067	0	0.338373	0.0707881	0.284	0.261738	0.724343	9.82742	8.00807	3.775	7.2	2.58258	4.49353	0
YDL189W	0.307443	42.2319	41.3567	16	10	7	21	13.6747	NA	NA	10.93	20	11.8266	32	8.3	3.2	1.9	0.155958	NA	NA	NA	NA	NA	NA	0.533867	0.195062	0.393353	NA	0.419	NA	NA	8.41836	6.79577	4.626	3.6	NA	NA	4.96614
YDL190C	0.378943	48.3871	47.1384	55	NA	NA	NA	28.0345	NA	37.6574	16.1	16	12.7605	43	8.9	45.7	6.1	0.0907393	NA	NA	NA	NA	NA	0.0307725	0.518933	0.117575	0.313256	NA	0.298	NA	NA	12.0535	5.27084	3.506	7.2	1.67181	NA	2.45242
YDL191W	0.64038	92.5	76.6667	14	26	13	NA	16.9903	36.0058	53.5857	21.29	27	NA	15	NA	NA	NA	8.15933	6.66561	13.3312	NA	10.2003	4.81328	0.401922	6.22613	2.77478	NA	11.5537	NA	NA	NA	191.236	NA	NA	164.8	31.0717	250.028	91.5977
YDL192W	0.499168	75.1381	62.4309	18	17	10	36	27.9674	40.2216	32.19	40.31	22	NA	21	NA	21.9	4.7	4.38993	NA	NA	NA	NA	NA	0.221929	1.95653	NA	NA	NA	NA	NA	NA	113.782	NA	NA	114	10.3065	NA	NA
YDL193W	0.408928	50.9333	49.6	34	34	16	NA	28.5933	148.345	13.6895	12.42	17	16.241	34	12.4	41	29.9	0.0652374	0.190075	0.403909	NA	0.226016	0.0435641	0.0658639	0.232	0.790413	0.157578	0.190075	0.174	0.157623	0.216138	4.15704	3.35659	2.759	3.2	1.30079	9.32347	17.4121
YDL194W	0.323668	44.7964	42.6471	15	40	57	NA	23.2747	18.7359	18.2511	NA	16	7.99597	12	9.2	NA	NA	0.0369678	0.0149904	0.0105196	NA	0.0257626	0.0320037	0.0122563	NA	0.105818	0.0793485	0.0499681	0.147	NA	NA	NA	0.864563	1.8	0.8	0.322717	0.865064	2.20717
YDL195W	0.393296	53.7313	50.6677	20	41	18	NA	37.0573	38.1401	125.174	13.13	18	16.0479	39	NA	NA	NA	0.346574	0.19256	0.438609	NA	0.213048	0.206999	0.135298	0.555467	0.248561	0.34978	0.202435	NA	NA	NA	10.522	7.73073	NA	10	24.4331	11.39	5.76318
YDL197C	0.315381	44	40.7619	18	NA	NA	NA	23.5899	37.3485	20.6335	NA	35	7.73851	25	8.7	6.5	5.9	0.0462098	NA	NA	NA	NA	NA	0.0866017	NA	NA	0.0910604	NA	0.121	NA	NA	NA	0.968921	1.405	1.2	2.57795	NA	NA
YDL198C	0.398144	56	52.3333	14	9	6	NA	11.8681	17.305	NA	19.77	18	24.6735	22	16.6	5	2.1	0.495105	NA	NA	NA	NA	NA	NA	0.840267	0	0.407288	NA	0.869	NA	NA	23.9662	12.4343	17.87	10	NA	NA	0
YDL200C	0.35595	40.4255	38.2979	14	41	13	NA	16.0047	17.4815	NA	15.73	17	18.1655	29	49.8	5.5	2.8	0.257455	0.0593117	0.18706	NA	0.151942	0.139106	NA	0.128	0.448086	0.110338	0.0838545	0.051	0.442142	0.868493	2.90478	2.84201	2.475	5.2	NA	3.50832	9.87097
YDL201W	0.402126	51.049	49.6503	10	7	6	6	5.6617	8.52425	53.148	19.4	15	16.7307	9	8.3	3.2	2	0.47134	0.311706	0.363657	0.363657	0.385386	0.255969	0.0656623	0.559467	0.14959	0.5192	0.242438	0.518	0.681856	1.09097	15.6585	12.3042	5.731	6.8	5.03475	3.14787	2.9429
YDL202W	0.346643	44.9799	43.3735	21	10	7	16	24.6614	NA	12.967	5.11	20	9.24638	21	13.1	5.2	3.5	0.118825	0.324793	0.463989	0.202995	0.131701	NA	0.0782361	0.634933	0.139674	0.454424	0.154663	0.219	0.624601	0.927979	4.68084	5.85817	3.67	3.6	1.4636	4.68577	3.556
YDL203C	0.323273	42.3756	42.3756	NA	NA	13	NA	19.1263	NA	46.3319	9.98	18	7.68932	30	8.6	3.4	1.9	NA	NA	0.188341	NA	0.128014	NA	0.0501453	0.238667	0.113703	0.214335	0.0816145	0.181	0.720128	1.28865	3.43635	2.0092	2.072	1.2	3.35185	3.53235	2.63635
YDL204W	0.389027	53.944	54.4529	25	68	NA	21	NA	NA	37.9424	NA	26	NA	NA	10.2	NA	NA	0.0110904	0.00832801	NA	0.0269669	NA	NA	0.0320049	NA	0.314522	NA	NA	0.072	NA	NA	NA	NA	0.969	0.4	1.75192	0.817005	10.0549
YDL205C	0.385977	52.9052	52.2936	NA	21	14	12	8.79801	30.6347	10.428	14.38	15	17.6692	23	9.6	4	2.4	NA	0.241116	0.361674	0.421953	0.57552	0.165284	0.10266	0.2736	0.885073	0.147037	0.220149	0.036	1.26586	2.10976	5.67609	3.39641	0.453	1.2	1.54446	7.30499	17.4121
YDL207W	0.355146	41.2639	41.0781	15	6	7	NA	7.64956	19.8723	28.1549	8.82	21	11.1019	28	7.9	3.3	2.1	0.129387	0.630153	0.540131	NA	0.494266	0.190261	0.0823129	0.441333	0.348355	0.266434	0.135033	0.339	1.14573	1.80044	5.61578	4.16763	3.579	2.8	3.34346	5.45471	9.25787
YDL208W	0.525848	70.5128	58.9744	11	6	4	12	4.34354	10.7864	16.3585	13.24	18	NA	14	16.4	2.4	1.5	3.37752	8.06429	12.0964	4.03215	11.1397	4.48579	0.285014	4.31573	2.21589	NA	3.45613	1.327	20.1607	32.2572	82.436	NA	27.03	53.6	6.72642	69.8059	51.3781
YDL209C	0.310171	38.3481	39.233	48	NA	NA	NA	13.804	NA	13.0881	5.58	20	8.12892	17	7.6	1.8	0.9	0.0231049	NA	NA	NA	0.106182	NA	0.140528	0.34	0	0.252489	0.0862194	0.196	0.814295	1.62859	2.73708	3.01461	1.991	1.6	2.65347	2.1146	0
YDL210W	0.38652	55.3415	49.2119	17	NA	NA	NA	33.6781	31.3508	33.2226	NA	14	NA	38	89.7	9.3	2.4	0.048928	NA	NA	NA	0.0103859	0.0111569	0.0267258	NA	NA	NA	0.00920465	0.008	0.0376104	0.14574	NA	NA	0.5712	1.2	1.28097	0.504621	NA
YDL212W	0.408943	55.2381	51.4286	15	14	8	41	12.8215	23.7827	18.4516	42.45	16	NA	32	86.7	5	2.6	1.46023	4.07954	7.13919	1.39301	4.45449	2.40147	0.0563987	0.726133	0	NA	1.7848	0.177	11.4227	21.9667	44.4702	NA	11.86	31.6	1.50133	82.3974	0
YDL213C	0.435635	51.5556	49.7778	14	11	10	22	9.17524	15.2272	85.7998	14.9	19	26.9774	9	10	8	4.1	0.594126	NA	NA	NA	NA	NA	0.131404	0.871467	0.19404	0.627096	NA	0.768	NA	NA	18.7332	20.8761	10.1	12	16.2656	NA	4.7209
YDL214C	0.328854	44.3491	44.4921	19	NA	17	NA	16.8649	65.1537	NA	NA	12	NA	42	9.4	NA	NA	0.0145926	NA	0.012737	NA	0.012839	0.00332335	NA	NA	0.0458969	NA	0.00515544	0.012	NA	NA	NA	NA	0.144	0.4	NA	0.312384	0.735725
YDL215C	0.400248	51.6484	48.4432	34	19	22	16	NA	93.531	2.20261	8.21	15	9.54024	33	12.9	47	7.1	0.154939	0.0604877	0.0522394	0.0718291	NA	0.0122875	0.110819	0.307467	0.137124	0.287396	0.0348262	0.386	0.0244525	0.161868	3.6418	4.06589	6.386	7.6	0.35215	1.65804	2.69766
YDL216C	0.29924	38.1818	38.6364	17	NA	NA	NA	29.7711	48.1735	30.9612	NA	30	NA	NA	7.8	10.2	4.4	0.0163093	NA	NA	NA	0.0195815	0.0121013	0.07405	NA	0.0339977	NA	NA	0.102	0.057153	0.132491	NA	NA	1.062	0.4	3.30763	0.841035	1.22621
YDL217C	0.314778	39.1304	37.6812	14	12	NA	NA	55.7818	14.1725	4.86855	4.98	17	7.42482	26	11	4.1	1.8	0.158434	0.269272	NA	NA	0.0579269	0.227995	0.0780957	0.4336	0.15029	0.304009	0.12428	0.192	0.788114	1.79515	3.11525	2.93483	2.747	3.2	0.548531	4.66174	3.31076
YDL219W	0.389758	48.6667	44	10	33	19	10	23.9979	32.6405	13.7918	27.23	20	29.1869	21	NA	16.1	5.5	0.776325	NA	NA	NA	NA	NA	0.0466898	0.261867	NA	0.318059	NA	NA	NA	NA	10.2873	9.89273	NA	11.2	0.929001	NA	NA
YDL220C	0.308188	40.8009	45.3463	NA	44	19	NA	31.2204	32.126	25.8677	NA	22	NA	28	7.4	16.7	6.1	NA	NA	NA	NA	NA	NA	0.0363139	NA	NA	NA	NA	0.061	NA	NA	NA	NA	0.6	0.4	1.3552	NA	NA
YDL222C	0.338885	46.2783	54.6926	NA	86	34	NA	421.593	NA	19.5864	NA	17	NA	NA	10.5	NA	NA	NA	NA	NA	NA	NA	NA	0.0168282	NA	NA	NA	NA	0.037	NA	NA	NA	NA	0.5022	NA	0.475518	NA	NA
YDL223C	0.377287	49.9044	45.9847	38	NA	NA	NA	NA	NA	6.30239	NA	21	NA	51	11	NA	NA	0.0218889	NA	NA	NA	NA	NA	0.0767108	NA	0.401416	NA	0.0101243	0.07	NA	NA	NA	NA	0.9942	1.2	0.697487	0.744917	10.668
YDL224C	0.318567	42.527	39.7535	19	17	8	36	41.8129	NA	52.3462	5.82	19	5.57662	65	5.3	6.5	5	0.102148	NA	NA	NA	NA	NA	0.0768047	0.6704	NA	0.447095	NA	0.434	NA	NA	5.629	3.6896	3.14	2.8	5.80026	NA	NA
YDL225W	0.412751	52.8131	47.7314	18	5	11	15	20.1472	33.8772	42.8818	7.47	18	12.0227	32	8.9	5.4	2.5	0.107823	NA	NA	NA	NA	NA	0.0676448	0.6856	NA	0.389079	NA	0.312	NA	NA	7.38866	6.4419	3.667	2.8	4.18487	NA	NA
YDL226C	0.342165	47.1591	42.8977	14	14	8	11	15.5593	25.5947	26.162	27.96	18	24.6365	28	12.5	6.3	2.7	0.37628	0.467558	0.818227	0.595074	0.420701	0.255749	0.161248	0.2424	0.401928	0.247068	0.233779	0.497	1.03902	2.42438	9.77787	7.10774	7.964	7.6	6.08612	9.44362	9.31918
YDL227C	0.326606	43.686	42.4915	10	NA	NA	NA	14.0476	5.16107	NA	12.75	NA	6.04591	NA	8.1	NA	NA	0.304985	NA	NA	NA	0.0450561	0.122635	NA	0.976267	NA	0.794443	NA	0.561	NA	NA	17.9578	6.48607	6.061	4.4	NA	0.913124	0.122621
YDL229W	0.634599	91.1909	74.2251	11	NA	NA	NA	18.874	24.2249	10.143	66.76	21	NA	11	NA	51.6	2.9	11.166	NA	NA	NA	NA	NA	0.127515	3.35387	NA	NA	NA	NA	NA	NA	323.025	NA	NA	177.2	1.86596	NA	NA
YDL230W	0.338103	42.3881	51.0448	19	18	16	NA	18.7009	66.4306	22.5731	9.48	21	8.08059	37	11.1	NA	NA	0.160518	0.248915	0.280029	NA	0.239586	0.0674459	0.103923	0.201333	0	0.188314	0.121094	0.153	NA	NA	2.75359	2.13338	2.207	4.4	3.38436	6.46395	0
YDL231C	0.337222	45.5111	46.2222	16	23	19	NA	14.1378	NA	10.1347	6.75	15	6.82062	41	9	NA	NA	0.138629	0.0304154	0.0368186	NA	0.0494811	NA	0.0904876	0.4904	0.140241	0.387553	0.0170623	0.296	NA	NA	4.77561	3.85207	3.533	3.2	1.32305	1.00924	2.75897
YDL232W	0.49494	69.4444	75	17	21	12	12	12.709	28.4653	31.4626	NA	33	6.15833	39	21.8	NA	NA	0.913323	0.772522	1.35191	1.35191	1.2765	0.569921	0.0905706	NA	0.744704	0.977856	0.415974	0.627	NA	NA	NA	8.52174	16.19	22.4	4.11108	23.4048	29.0611
YDL234C	0.354352	44.37	43.8338	116	46	20	37	44.1959	NA	7.32126	9.19	16	10.3971	62	9.8	25.6	8	0.014341	NA	NA	NA	NA	NA	0.0859608	0.1248	0.129333	0.113946	NA	0.188	NA	NA	1.65464	1.55549	2.428	2.4	0.907948	NA	2.69766
YDL235C	0.398407	52.0958	46.7066	26	26	8	14	10.8582	NA	51.8589	6.03	19	11.8018	38	33.7	6.7	3.6	0.213276	NA	NA	NA	NA	NA	0.0699652	0.874133	NA	0.513111	NA	0.24	NA	NA	7.60448	8.48385	8.744	8	5.23455	NA	NA
YDL236W	0.397455	53.5256	47.7564	15	16	8	9	14.6607	25.1142	8.71056	22.96	17	23.3886	26	46.8	4	2.1	0.462098	0.881728	1.76346	1.56752	0.962277	0.561739	0.10072	0.943733	2.70522	0.717201	0.542602	0.172	3.52691	6.71793	31.2605	21.4907	7.909	10	1.26571	20.353	59.5937
YDL237W	0.353409	45.1282	45.3846	13	23	13	39	20.6091	51.945	6.60317	53.72	17	45.7838	28	30.9	20.4	6.2	0.255931	0.174526	0.308777	0.102926	0.194773	0.077276	0.0829133	0.137867	0.359026	0.119241	0.143361	0.129	0.19677	0.647436	10.6849	5.7621	4.396	4.8	0.789862	5.79113	7.90904
YDL238C	0.330794	43.7628	44.9898	NA	NA	9	NA	18.4895	74.2804	7.09834	NA	13	NA	36	9.6	28	7.3	NA	NA	0.0610721	NA	0.0297276	0.00739965	0.0463381	NA	0.131436	NA	0.015268	0.04	0.0196303	0.0752944	NA	NA	0.5028	0.4	0.474537	0.792976	2.26848
YDL239C	0.34239	41.519	35.9494	30	32	18	NA	67.6312	NA	NA	NA	17	NA	36	8.3	54	17.6	NA	0.015615	0.02776	NA	0.00738831	NA	0.0219512	NA	0.161422	NA	0.01388	0.097	0.00925335	0.028391	NA	NA	1.072	NA	NA	0.720887	3.556
YDL240W	0.34147	43.1662	43.0678	14	NA	NA	NA	48.5668	14.3993	29.7098	6.03	19	8.30262	30	6.8	NA	NA	0.0396084	NA	NA	NA	0.0154328	0.0520527	0.0630954	0.4656	0.0630001	0.223623	0.024984	0.319	NA	NA	4.05046	2.64158	2.945	0.8	2.70441	1.08133	1.53276
YDL243C	0.375608	46.8085	48.9362	39	NA	NA	NA	15.1429	NA	13.0999	3.86	23	7.63243	38	9.3	NA	NA	0.0071092	NA	NA	NA	NA	NA	0.0805379	0.1616	NA	0.0904393	NA	0.077	NA	NA	0.899919	0.963602	0.9522	0.4	1.52209	NA	NA
YDL244W	0.520809	78.2353	67.3529	26	25	25	NA	7.00082	39.5667	36.1844	NA	14	NA	NA	NA	NA	NA	0.0319914	NA	NA	NA	NA	NA	0.0240557	NA	NA	NA	NA	NA	NA	NA	NA	NA	NA	1.2	1.25578	NA	NA
YDL245C	0.357209	50.4409	50.0882	NA	NA	28	NA	48.8562	32.0033	26.5946	NA	21	NA	NA	NA	NA	NA	NA	NA	NA	NA	NA	NA	0.0110866	NA	NA	NA	NA	NA	NA	NA	NA	NA	NA	NA	0.425368	NA	NA
YDL247W	0.336443	43.8424	45.977	NA	33	18	NA	35.8952	NA	9.5918	NA	18	NA	NA	NA	NA	NA	NA	NA	NA	NA	NA	NA	0.0197699	NA	NA	NA	NA	NA	NA	NA	NA	NA	NA	NA	0.273577	NA	NA
YDL248W	0.343924	43.8642	48.0418	27	21	11	NA	22.6041	31.4948	NA	NA	16	13.0834	NA	45.4	10.2	2.7	0.0205377	0.0475886	0.0908511	NA	0.0442116	0.031731	NA	NA	0.0617271	0.0676922	NA	0.058	0.0979766	0.370134	NA	1.33877	2.591	0.8	NA	1.44177	1.28752
YDR001C	0.369801	48.6019	46.7377	40	NA	118	NA	65.1534	NA	NA	20.92	12	14.8488	49	NA	NA	NA	0.103972	NA	NA	NA	NA	NA	0.225324	0.138933	NA	0.145257	NA	NA	NA	NA	4.19317	2.5662	NA	6	NA	NA	NA
YDR002W	0.538972	72.6368	58.7065	19	32	20	NA	87.6362	51.313	15.871	40.23	19	NA	31	60.4	30.4	7.6	2.49533	NA	NA	NA	NA	NA	0.382387	1.1256	NA	NA	NA	0.6	NA	NA	65.3294	NA	32.59	68.4	8.75554	NA	NA
YDR003W	0.312352	38.0952	44.2857	20	21	11	12	7.30767	27.0484	7.53737	4.64	17	9.6937	NA	7.9	5.4	4.7	0.0970406	0.167353	0.319493	0.292868	0.480922	0.129931	0.0778493	0.344533	0.559412	0.311624	NA	0.297	0.650819	0.747749	2.30634	4.23021	3.156	2.8	0.846543	5.07024	12.3234
YDR004W	0.298251	39.5652	39.3478	13	NA	NA	NA	35.3562	NA	15.2297	5.88	20	4.40372	25	9.4	22.7	6.5	0.0639828	NA	NA	NA	0.0268522	NA	0.0510399	0.328	0.0963268	0.380279	0.0379757	0.196	0.0418235	0.146061	2.78244	2.38628	2.431	1.2	1.12144	1.36969	2.45242
YDR005C	0.326183	38.2278	39.7468	17	NA	7	NA	18.3819	38.9022	9.85723	4.54	18	9.11924	42	13.1	5.1	3.5	0.130475	NA	NA	NA	NA	NA	0.0897585	0.504533	NA	0.288317	NA	0.139	NA	NA	3.30461	3.49482	2.322	3.2	1.27645	NA	NA
YDR006C	0.359985	46.1709	46.8368	17	34	12	35	11.2115	NA	25.6411	8.81	14	8.86897	43	3.5	6	4.5	0.195712	NA	NA	NA	NA	NA	0.0814803	0.827467	NA	0.609732	NA	1.088	NA	NA	10.5172	7.98018	5.293	4.8	3.01414	NA	NA
YDR007W	0.346633	42.4107	41.9643	18	21	13	17	18.7839	NA	8.73924	23.55	17	NA	42	10.9	12.8	5.3	0.400485	NA	NA	NA	NA	NA	0.0501519	0.281867	NA	NA	NA	0.327	NA	NA	9.57655	NA	4.631	10.4	0.632317	NA	NA
YDR009W	0.340433	45	44.6154	26	NA	15	NA	30.6421	29.0553	39.8682	NA	16	NA	22	10.7	7.7	7.5	NA	NA	0.0299808	NA	0.0146763	0.0154778	0.0236093	NA	0.0146969	NA	0.0204415	0.035	0.0584042	0.0599617	NA	NA	0.492	NA	1.35795	0.648798	0.306552
YDR011W	0.370404	49.8334	46.1026	24	32	20	14	24.5968	32.2958	NA	11.79	13	12.2364	23	7.5	26.2	10.4	0.727805	0.272222	0.435555	0.622222	0.354156	0.269729	NA	0.484	0.536401	0.574188	0.378744	3.406	0.332485	0.837606	8.23254	10.2334	34.4	25.2	NA	12.5675	9.25787
YDR012W	0.613927	93.9227	81.2155	14.8	8	6	9	8.02434	36.1381	12.3641	39.21	29	NA	17	11.9	13.8	3.7	4.62723	NA	NA	NA	NA	NA	0.494733	2.47893	NA	NA	NA	4.979	NA	NA	140.228	NA	76.49	98.8	8.82483	NA	NA
YDR013W	0.337684	39.4231	36.0577	20	22	13	14	56.8162	27.5953	NA	5.92	28	8.30586	35	107.7	5.9	2.4	0.0415888	NA	NA	NA	NA	NA	0.0752194	0.498133	NA	0.476626	NA	0.045	NA	NA	4.25443	5.82337	3.361	1.2	NA	NA	NA
YDR014W	0.342265	38.6399	38.3308	13	23	18	16	13.4216	30.2117	71.3122	NA	18	NA	38	17.5	3.7	2.2	0.0426552	0.0912461	0.116592	0.131166	0.156365	0.0694652	0.0213633	NA	0.203608	NA	0.0552279	0.046	0.567205	0.953936	NA	NA	0.9882	0.8	2.19789	3.02773	4.7209
YDR014W-A	0.362844	49.3827	45.679	NA	NA	NA	NA	NA	NA	NA	NA	16	NA	NA	NA	NA	NA	NA	NA	NA	NA	NA	NA	NA	NA	NA	NA	NA	NA	NA	NA	NA	NA	NA	NA	NA	NA	NA
YDR016C	0.334702	40.4255	42.5532	17	50	12	14	26.7576	34.0433	NA	8.7	27	12.0938	29	NA	5.5	4.9	0.212021	0.113261	0.471921	0.404503	0.211643	0.166348	NA	0.568	0.579472	0.632304	0.195278	NA	1.02965	1.15572	7.12922	8.64613	NA	5.2	NA	8.17005	19.1288
YDR017C	0.354676	42.6667	41.4286	12	22	23	16	78.0929	18.0917	5.17743	7.89	15	7.21783	31	5.1	4.8	2.2	0.277259	0.0991791	0.0948669	0.136371	0.0279403	0.120604	0.169343	0.738933	0.20257	0.37418	0.0703851	0.745	0.454571	0.991791	8.41118	3.93033	5.2	4.8	1.2649	3.14787	3.98518
YDR019C	0.357966	46.75	46	17	NA	NA	NA	217.465	NA	14.6194	23.19	21	18.7893	63	9.5	6.3	2.2	0.456662	NA	NA	NA	0.0340068	NA	0.0751468	0.1224	NA	0.344773	0.117385	0.687	1.17385	3.36149	4.09503	8.37163	8.611	11.2	1.58495	10.6691	NA
YDR021W	0.371535	46.3659	40.1003	9	33	14	NA	9.76224	5.18326	10.9966	6.6	13	8.28978	7	7.5	3.2	1.9	0.277259	0.0514823	0.121351	NA	0.174029	0.32777	0.0675737	0.4328	0.248663	0.313484	0.242702	0.195	0.530911	0.894166	4.12103	3.91827	1.976	3.6	1.07204	2.45102	4.29173
YDR022C	0.340683	40.8163	37.2449	14	29	26	NA	22.0288	29.7821	NA	11.82	NA	8.97213	30	32	7.7	3.7	0.0198042	0.0229738	0.0256247	NA	0.030244	0.0223705	0.0535214	0.1024	NA	0.105535	0.022208	0.055	0.0865248	0.180065	1.74619	1.39218	1.917	0.4	NA	0.961183	2.9429
YDR023W	0.495835	66.8831	55.1948	13	33	13	14	30.3518	30.0614	20.9268	51.46	18	NA	19	29.6	12.6	2.6	1.94081	0.761635	1.93338	1.79528	0.828086	0.836088	0.150484	1.3528	0.692798	NA	1.32284	0.795	1.99476	9.6669	100.433	NA	26.25	36.4	4.54324	36.2606	16.0633
YDR025W	0.588944	89.1026	81.4103	12.3	27	12	19	23.358	27.1811	39.6709	28.3	30	NA	15	35.2	10.7	3	5.29722	NA	NA	NA	NA	NA	0.224543	5.0232	NA	NA	NA	2.646	NA	NA	205.089	NA	99.47	94	12.8513	NA	NA
YDR026C	0.366427	44.9123	45.2632	NA	NA	31	NA	13.5905	29.3811	19.5639	8.58	18	9.3884	31	8.1	4.3	2.5	NA	NA	0.0655495	NA	0.149518	0.0691612	0.103716	0.337333	0.1613	0.174732	0.0655495	0.262	0.472566	0.812814	4.17562	2.16285	2.827	0.8	2.92734	2.93161	3.73993
YDR027C	0.326522	40.27	42.7447	20	36	25	24	126.207	NA	38.3135	9.23	16	8.80322	39	6.8	NA	NA	0.0970406	NA	NA	NA	NA	NA	0.0334115	0.3368	NA	0.229165	NA	0.282	NA	NA	4.48485	2.95474	2.59	2.8	1.84681	NA	NA
YDR028C	0.351693	42.6036	39.8422	28	28	26	27	12.3472	119.731	15.4263	7.38	16	12.4778	44	8	40.8	6.8	0.108923	0.101721	0.109545	0.105488	0.230674	0.0237881	0.106733	0.3008	0.117575	0.147266	0.0647314	0.367	0.0698083	0.41885	3.20264	2.73538	3.923	4.4	2.37538	4.10906	2.45242
YDR030C	0.308652	40.5138	40.1186	14	52	20	NA	54.3883	NA	NA	NA	18	NA	79	8.9	6.2	6.8	0.0594126	0.0137733	0.0358105	NA	0.0131684	NA	NA	NA	0.039664	NA	0.00906594	0.065	0.115518	0.105325	NA	NA	0.771	1.2	NA	1.03327	0.919656
YDR031W	0.353635	40.4959	41.3223	18	19	14	18	32.773	46.2484	7.7026	7.5	17	9.92529	58	NA	8.6	5.4	0.184839	NA	NA	NA	NA	NA	0.0614384	0.221333	NA	0.134574	NA	NA	NA	NA	2.39487	2.17195	NA	4.8	0.682734	NA	NA
YDR032C	0.490393	71.7172	61.1111	24	119	32	NA	356.584	123.877	11.9488	94.71	16	NA	54	77.6	NA	NA	0.65849	0.25054	0.931696	NA	0.0836108	0.240676	0.0549836	0.4224	9.10033	NA	0.552116	0.35	NA	NA	57.7157	NA	22.16	22.8	0.947834	43.0129	189.817
YDR033W	0.473639	73.4375	66.875	11	32	13	11	22.5571	33.5436	7.37127	36.47	18	NA	33	NA	10.9	2.5	5.94846	1.23515	3.04037	3.59316	1.75221	1.17831	0.356705	2.3512	6.66355	NA	1.19772	NA	3.62612	15.8099	123.709	NA	NA	94.4	3.79338	57.0222	154.502
YDR034C	0.33299	41.3924	40.2532	18	23	22	24	13.9026	NA	17.562	7.61	16	7.01581	52	5.8	3.8	2.4	0.0616131	0.0492439	0.0514823	0.0471921	0.0814675	NA	0.0657089	0.633867	0.614331	0.288034	0.021781	0.491	0.298055	0.471921	6.95916	2.85663	3.898	1.6	1.66484	1.63401	12.8139
YDR035W	0.44178	61.0811	54.8649	15	19	11	10	16.5818	17.8134	13.2796	35.92	12	35.5463	31	11	14.7	3.1	0.813293	0.34101	0.589018	0.647919	0.390742	0.363726	0.119942	0.701333	0	0.459408	0.209006	1.926	0.440762	2.09006	36.3442	17.2424	27.59	17.6	2.29789	9.3475	0
YDR036C	0.395257	53.6	48.8	12	26	7	11	15.2264	39.5255	28.9953	15.5	17	15.2634	38	9.2	8.7	2.5	0.184839	0.199232	0.740003	0.470911	0.340201	0.131055	0.0516634	0.298933	0.233784	0.280971	0.136316	0.243	0.595405	2.07201	6.68468	5.60115	2.944	3.2	2.16115	7.4732	5.15007
YDR037W	0.497097	69.7124	58.5448	16	22	11	17	15.1966	37.648	40.699	41.43	15	NA	18	NA	27.6	3.7	1.40362	2.89739	5.79478	3.74957	4.19452	1.69312	0.28265	1.85093	8.17446	NA	3.54126	NA	2.30951	17.2277	110.632	NA	NA	32.4	16.5961	91.9611	160.817
YDR038C	0.384232	52.154	50.9624	13	19	10	NA	8.38933	NA	NA	8.71	14	6.76156	21	9.5	NA	NA	0.234604	0.0683774	0.129917	NA	0.15486	NA	NA	0.451467	0.232318	0.26571	0.0618652	0.159	NA	NA	5.67307	2.63288	1.995	4.4	NA	1.87431	4.29173
YDR039C	0.389476	52.3373	51.4207	19	27	14	19	18.2335	NA	3.04296	9.66	14	NA	NA	NA	NA	NA	0.715036	NA	NA	NA	NA	NA	0.0746438	0.793867	NA	NA	NA	NA	NA	NA	11.0637	NA	NA	19.6	0.327691	NA	NA
YDR040C	0.392381	52.7956	51.6957	NA	17	12	NA	9.82088	NA	68.5857	9.66	16	NA	NA	11.9	NA	NA	NA	0.0450692	0.0638481	NA	0.0780151	NA	0.084867	0.793867	0.411514	NA	NA	0.014	NA	NA	11.0637	NA	0.2148	NA	8.39744	1.10536	8.58345
YDR041W	0.346623	42.3645	40.8867	18	17	9	15	12.5774	47.8308	13.5812	6.44	19	14.3712	52	26.7	5.6	3.7	0.261856	0.188115	0.355329	0.213197	0.254262	0.0668598	0.0771419	0.623467	0.25956	0.391116	0.0614992	0.131	0.571064	0.864313	5.7926	7.23722	3.973	6.8	1.51149	4.61368	6.31497
YDR043C	0.293028	36.7965	35.4978	64	NA	NA	NA	36.4046	NA	3.83077	1.91	NA	6.18328	118	11.1	34.2	16.4	0.00433217	NA	NA	NA	NA	NA	0.0958969	0.623733	NA	0.13415	NA	0.161	NA	NA	1.71873	1.06566	2.315	0.4	0.529987	NA	NA
YDR044W	0.478774	71.6463	60.3659	11	11	9	9	11.8531	17.9242	23.7169	18.15	16	21.3757	79	18.3	7.1	2.3	0.302464	0.51028	0.623676	0.623676	0.473554	0.313156	0.174897	0.314933	0.33215	0.325153	0.0710517	0.558	0.790575	2.44047	8.2465	9.74662	12.47	4.8	5.98431	8.09796	6.92807
YDR045C	0.293782	42.7273	35.4545	13	10	8	7	5.50533	16.3746	11.2386	7.83	23	15.252	11	NA	3.2	2.3	1.13036	NA	NA	NA	NA	NA	0.131734	1.4976	NA	0.641244	NA	NA	NA	NA	16.9173	12.3478	NA	21.2	2.13591	NA	NA
YDR046C	0.37403	50	53.4768	14	4	7	NA	2.35107	NA	4.2559	7.13	25	11.2439	11	8.9	1.7	0.8	0.396084	1.4116	0.806628	NA	2.40163	NA	0.173351	1.44827	1.04118	0.597973	0.513308	0.941	3.32141	7.05799	14.8975	8.88412	11.08	8	1.06437	8.14602	32.188
YDR047W	0.391862	48.895	54.4199	12	10	7	13	10.6713	78.368	2.18192	10.45	21	10.2219	13	10.6	4.5	2.7	0.346574	0.506343	0.723347	0.389495	0.474489	0.064611	0.217089	0.567733	0.45909	0.631565	0.389495	0.386	1.12521	1.87535	8.55924	8.48579	5.327	6	0.683361	7.30499	12.2008
YDR050C	0.610139	89.9194	72.1774	15	32	13	30	94.1094	41.3825	13.9048	44.51	20	NA	21	NA	24.7	4.6	9.83345	9.54234	23.4888	10.1785	3.24468	7.37885	0.554152	4.94613	22.4562	NA	14.5407	NA	12.3625	66.3815	317.613	NA	NA	212.8	11.1165	440.534	571.719
YDR051C	0.363876	47.3054	44.6108	17	16	14	NA	17.3683	47.5303	20.8045	11.87	18	13.8899	28	9.2	7.1	4	0.26095	0.142617	0.162991	NA	0.131382	0.0480088	0.145831	0.512267	0.1613	0.27496	0.0814956	0.414	0.321391	0.570469	8.77246	5.0259	5.035	6.4	4.37707	3.29205	3.73993
YDR052C	0.369678	43.75	42.7557	18	NA	7	NA	9.14275	21.1752	NA	3.57	25	5.78304	31	4.2	4.3	2.5	0.0616131	NA	0.266496	NA	0.204039	0.0880971	NA	0.500267	0.04958	0.25044	0.0601766	0.472	0.433831	0.74619	2.57658	2.09554	2.774	1.6	NA	2.69131	1.53276
YDR054C	0.366104	46.7797	45.0847	26	15	10	16	15.4442	28.67	43.4938	1.44	16	9.10142	21	7.5	6.7	4	0.0639828	0.223191	0.334786	0.209241	0.216772	0.116772	0.129046	2.38267	0.243969	0.70376	0.159422	0.495	0.499681	0.836965	4.94994	9.18523	4.954	2.4	8.09739	4.82994	5.08876
YDR055W	0.425267	62.3874	58.5586	15	20	10	NA	50.5613	NA	36.3077	8.59	21	7.40107	29	7.5	6.3	2.6	0.868744	NA	NA	NA	NA	NA	0.088247	0.578933	NA	0.291081	NA	1.138	NA	NA	7.17458	2.9496	11.42	18.8	4.62246	NA	NA
YDR057W	0.341478	40.9594	39.4834	20	NA	34	NA	14.0538	39.3195	22.3698	NA	17	4.77848	35	8.6	6.9	2.4	0.0554518	NA	NA	NA	NA	NA	0.0468962	NA	0	0.111734	NA	0.218	NA	NA	NA	0.759521	2.495	1.6	1.51347	NA	0
YDR058C	0.331137	41.1043	44.4785	13	17	8	NA	76.4481	53.7307	NA	7.96	20	10.1518	30	14.1	11.4	6.8	0.127966	0.0705432	0.149904	NA	0.0156869	0.0223193	0.0158378	0.104	0.329919	0.0794976	0.0399745	0.048	0.105196	0.176358	1.19432	1.10128	0.8598	2.4	NA	1.73013	8.39952
YDR059C	0.372692	49.3243	52.7027	69.5	20	14	39	9.15845	NA	21.4025	11.14	17	10.7527	98	19.8	4.9	3.9	0.023936	0.136579	0.195113	0.0700407	0.298259	NA	0.0398175	0.12	2.04005	0.250426	0.0278733	0.142	0.557467	0.700407	1.92859	3.50098	3.381	2.4	1.22946	3.94085	44.9405
YDR060W	0.396097	50.5366	44.2927	11	NA	NA	NA	5.69663	6.26623	17.93	18.79	12	12.41	7	7.6	7.6	1.9	0.504107	NA	NA	NA	1.37128	1.24663	0.205598	1.51947	0.22566	0.785419	1.11595	1.098	1.02785	4.11141	41.1901	14.2428	11.25	8	5.3183	11.2699	3.61731
YDR062W	0.386402	53.8324	49.9109	12	17	7	NA	8.63072	17.5272	7.7605	29.41	16	29.2377	27	10.1	5.8	2.4	1.13214	0.932737	2.26522	NA	1.83722	0.904684	0.101319	0.9576	1.19045	0.50276	0.587279	0.629	2.73389	6.60689	40.6306	18.3405	8.325	19.6	1.13437	22.8761	24.8307
YDR063W	0.408356	46.9799	47.651	15	43	12	NA	35.4951	72.2426	21.1456	16.92	29	21.343	42	16.8	11.4	6.5	0.332711	NA	NA	NA	NA	NA	0.0791235	0.645333	NA	0.497126	NA	0.306	NA	NA	15.7528	13.7365	6.349	7.2	2.41379	NA	NA
YDR064W	0.614905	90.7285	82.1192	12	31	14	NA	45.0688	42.7477	2.88616	32.63	NA	NA	15	NA	29.3	4.8	6.51558	8.60687	19.0581	NA	5.92012	6.24157	1.44681	5.79947	NA	NA	17.7875	NA	9.10624	55.586	273.011	NA	NA	112.8	6.0243	384.93	170.198
YDR065W	0.338477	42.1918	41.0959	15	NA	16	NA	31.4179	50.0504	16.899	NA	15	5.69562	18	26.8	NA	NA	0.0369678	NA	0.168642	NA	0.0858833	0.0539112	0.105399	NA	0.0997266	0.126806	0.149904	0.059	NA	NA	NA	1.06566	1.798	0.8	2.56962	3.89279	1.96193
YDR068W	0.401942	46.129	41.9355	22	10	NA	14	17.3959	NA	57.0174	9.72	20	15.0649	44	9.4	5.9	3.9	0.151232	0.136579	NA	0.0975567	0.0785123	NA	0.096271	0.3312	0.084286	0.289558	0.0310408	0.361	0.231491	0.350204	4.64442	5.804	4.487	4.8	7.91912	1.97042	2.14586
YDR069C	0.335196	45.0324	43.0886	27	NA	NA	NA	773.025	NA	20.663	6.15	16	6.92387	43	4.3	29.3	13.5	0.0205377	NA	NA	NA	0.000818769	NA	0.036711	0.203467	0.0587877	0.146638	0.0147193	0.241	0.0216017	0.0468836	1.80527	1.58083	1.433	0.8	1.09437	0.913124	1.22621
YDR071C	0.420448	58.6387	52.8796	20	14	6	9	10.1444	37.4576	17.1193	21.37	18	NA	30	108.6	7	4.7	0.84564	0.83756	1.95431	1.30287	1.1559	0.313043	0.173382	0.892267	0.645201	NA	0.390861	0.185	1.67512	2.49486	27.5089	NA	13.91	24.4	4.28217	16.9168	14.9597
YDR072C	0.341517	44.0228	49.5256	16	29	13	14	3.56686	NA	15.5033	5.26	17	10.374	28	8.5	2.6	2	0.485203	0.16656	0.371558	0.345018	1.3542	NA	0.130779	0.84	0.314495	0.300079	0.172509	1.459	1.85779	2.41512	6.3744	4.23021	16.47	11.2	2.92508	6.96857	6.92807
YDR073W	0.28247	33.7278	36.0947	19	NA	6	NA	41.7267	19.7001	13.4626	4.42	32	6.88533	25	10.9	3.9	2.5	0.0583703	NA	0.760625	NA	0.109373	0.231662	0.226689	0.9064	0.296488	0.408862	0.18255	0.356	1.17019	1.8255	5.77985	4.20805	5.067	1.6	4.40285	6.5841	11.2811
YDR074W	0.401097	54.5759	49.6652	28	NA	47	NA	NA	NA	22.1987	8.76	19	11.2692	60	NA	NA	NA	0.0693147	NA	NA	NA	NA	NA	0.0602128	0.280533	NA	0.239902	NA	NA	NA	NA	3.54538	3.63575	NA	2.8	1.92837	NA	NA
YDR075W	0.351446	42.5325	39.2857	13	17	7	29	24.6529	NA	59.815	4.95	14	5.68626	29	7	1.3	1.1	0.127966	0.0891587	0.216528	0.0522655	0.0614815	NA	0.0430344	0.474933	0.142709	0.364174	0.0522655	0.414	1.16592	1.37791	3.39166	3.24634	3.902	2.4	3.71365	2.18669	2.63635
YDR076W	0.307725	40.6404	38.9163	18	NA	NA	NA	51.0129	NA	21.1517	NA	13	NA	NA	6.6	14.5	11.9	0.0308065	NA	NA	NA	0.0163253	NA	0.0462123	NA	0.269977	NA	NA	0.08	0.0574346	0.0699833	NA	NA	0.7188	0.8	1.41019	1.20148	4.65959
YDR077W	0.507061	82.2485	72.7811	38	89	32	69	51.745	69.3499	87.0982	34.04	21	NA	51	NA	NA	NA	2.06485	NA	NA	NA	NA	NA	0.434735	1.74773	NA	NA	NA	NA	NA	NA	85.83	NA	NA	113.2	54.6272	NA	NA
YDR078C	0.322245	36.3229	34.5291	NA	32	12	59	1920.11	NA	NA	7.53	18	10.7862	52	85.9	11.8	12.3	NA	NA	NA	NA	NA	NA	0.0626268	0.262667	NA	0.135056	NA	0.023	NA	NA	2.85348	2.02501	1.545	2.4	NA	NA	NA
YDR079C-A	0.33835	40.2778	38.8889	NA	NA	NA	NA	NA	27.848	36.0265	11.83	19	15.5996	35	NA	8.6	5.2	NA	NA	NA	NA	NA	NA	0.0871289	0.2472	NA	0.28744	NA	NA	NA	NA	4.21898	5.74402	NA	NA	4.52855	NA	NA
YDR079W	0.345357	33.3333	40.5405	20	28	16	28	53.9696	27.1991	6.14721	5.36	21	6.54824	45	57.3	5.7	3.7	0.138629	0.111833	0.195708	0.111833	0.0580203	0.115126	0.0884651	0.4176	0.500616	0.26187	0.0695852	0.061	0.549357	0.846306	3.22924	2.3327	3.195	4	0.784557	4.51756	13.3044
YDR080W	0.347513	42.5403	40.121	20	26	27	24	19.6639	NA	10.0448	10.28	16	7.44473	46	7.7	NA	NA	0.0554518	0.0179373	0.0172729	0.019432	0.023717	NA	0.0444886	0.109333	0.0676058	0.114463	0.0101385	0.459	NA	NA	1.62151	1.09979	4.743	1.6	0.644713	0.672828	1.41014
YDR081C	0.332697	39.7838	39.5676	NA	21	18	22	102.809	NA	40.6734	4.1	16	7.04157	36	4.3	NA	NA	NA	0.0610721	0.0712508	0.0582961	0.0124747	NA	0.0481157	0.345867	0.105818	0.193327	0.0356254	0.482	NA	NA	2.04582	1.99167	2.89	0.8	2.8234	1.85028	2.20717
YDR082W	0.328605	39.8785	40.6883	35	25	10	NA	33.9524	NA	11.8134	5.33	19	7.69409	45	8.3	NA	NA	0.0158434	0.0273159	0.0682897	NA	0.0201134	NA	0.0386228	0.236267	0.0453601	0.163029	0.0151755	0.113	NA	NA	1.81679	1.75597	1.25	0.8	0.658251	0.985212	1.10359
YDR083W	0.413664	49.2347	43.6224	10	NA	5	NA	5.0474	4.03797	26.8696	10.09	14	16.6074	7	14.1	2.3	1.2	0.415888	NA	NA	NA	NA	NA	0.116588	0.845867	NA	0.45186	NA	0.265	NA	NA	12.3131	9.61153	4.746	6	4.51947	NA	NA
YDR084C	0.323414	41.7085	44.7236	11	17	10	15	16.9039	35.8348	14.1681	21.3	21	29.0247	29	24	14.8	4.2	0.478902	0.383089	0.651251	0.434167	0.385266	0.181737	0.0350519	0.238933	0.645956	0.235439	0.224569	0.153	0.440034	1.5506	7.34228	7.15744	4.286	7.6	0.716471	9.39556	17.1669
YDR085C	0.332344	41.4516	43.7097	41	42	25	54	21.0717	NA	9.0892	10.18	25	5.922	NA	8.9	6.4	4.3	0.0135248	0.0348983	0.0586292	0.0271432	0.0695592	NA	0.0284784	0.0874667	0.111059	0.099587	NA	0.405	0.22902	0.340868	1.28459	0.785011	4.785	0.8	0.373435	2.1146	3.43338
YDR086C	0.518007	76.25	60	19	12	8	NA	15.0366	26.1123	316.904	17.56	26	NA	22	49	10.9	4	1.67815	NA	NA	NA	NA	NA	0.112504	2.6848	NA	NA	NA	0.862	NA	NA	68.016	NA	41.05	46	51.4366	NA	NA
YDR087C	0.381858	44.964	47.482	10	11	7	8	10.4349	9.10532	5.68083	24.9	13	15.5989	8	29.4	5.4	3	0.582244	0.648071	1.0184	0.891097	0.68317	0.782925	0.153643	0.8776	0.44404	0.617584	0.891097	0.141	1.32014	2.37626	31.5261	13.42	4.614	8.4	1.25921	10.2847	7.6638
YDR088C	0.36348	43.4555	39.7906	13	NA	10	NA	22.6752	13.2991	20.3638	3.75	18	4.86965	NA	6.2	3.9	2.9	0.0853104	NA	0.101602	NA	0.0448075	0.0763974	0.106531	0.328533	0.0951936	0.27218	NA	0.398	0.260517	0.350351	1.7774	1.90019	3.336	1.6	3.12974	1.4658	2.20717
YDR091C	0.458559	66.1184	53.9474	13	10	6	7	7.51909	9.79188	8.85641	21.49	14	23.6651	15	7.9	4.8	1.6	0.44788	0.672903	1.12151	0.961291	0.894927	0.687206	0.116813	0.698933	0.205767	0.480988	0.448602	0.808	1.40188	4.20565	21.6694	12.3278	8.509	8.4	1.49254	9.70794	3.80124
YDR092W	0.364299	44.4444	43.7908	14	19	10	9	13.8264	34.1998	6.48886	16.21	25	22.1401	27	13.7	7.5	4.6	0.61393	0.402375	0.764512	0.849457	0.552935	0.223543	0.211085	0.804533	1.22165	0.526596	0.283152	0.451	1.01935	1.66198	18.8149	14.2385	7.856	12.4	1.97606	11.0296	37.7672
YDR093W	0.360846	48.0149	46.7742	12	23	8	13	101.935	40.3021	37.3838	13.75	18	11.4267	NA	8.3	6.7	3.6	0.161734	NA	NA	NA	NA	NA	0.0428367	0.413333	NA	0.292436	NA	0.599	NA	NA	8.19932	4.37455	6.623	2.8	2.31033	NA	NA
YDR096W	0.336502	44.1834	44.0716	20	17	NA	NA	13.7582	37.3913	39.8233	7.15	23	7.2096	47	4.7	9.1	5.4	0.0415888	0.0832801	NA	NA	0.102903	0.0378634	0.0288214	0.305333	0.196053	0.178393	0.0301226	0.436	0.155578	0.262178	3.1496	1.69692	2.834	1.2	1.65587	2.04251	5.64056
YDR097C	0.368474	44.3639	42.2705	11	NA	9	NA	12.3994	12.8922	8.48607	13.94	22	11.8333	32	8.5	14.6	2.6	0.201643	NA	0.0536694	NA	0.0389555	0.0374664	0.0831607	0.269067	NA	0.216175	0.0150945	0.253	0.0330839	0.185779	5.41125	3.44486	2.869	3.2	1.01812	0.696857	NA
YDR098C	0.39363	49.8246	47.7193	13	15	9	10	20.5339	32.802	33.6654	27.45	16	49.7209	33	44.5	13.3	4.4	0.405225	NA	NA	NA	NA	NA	0.0598065	0.4512	NA	0.379865	NA	0.221	NA	NA	17.8684	18.9764	9.84	7.6	2.90473	NA	NA
YDR099W	0.500198	68.4982	53.4799	20	20	11	15	38.8905	114.325	224.267	26.51	19	NA	58	12	29.4	6.1	0.637695	0.926075	1.68377	1.23477	0.476248	0.162008	0.0789724	0.955733	1.57248	NA	0.319336	0.728	0.629983	3.03631	36.5528	NA	11.25	18.4	25.5515	26.7209	38.2577
YDR100W	0.350998	46.8531	51.049	16	10	10	14	16.1687	51.9519	20.7309	18.25	23	18.2155	25	52.3	10.1	8.1	0.311916	NA	NA	NA	NA	NA	0.0482432	0.309067	NA	0.32002	NA	0.15	NA	NA	8.13747	7.84623	7.407	7.2	1.44288	NA	NA
YDR101C	0.418959	56.4924	50.9275	9	10	5	NA	4.16726	6.14404	14.1373	13.86	13	14.9105	7	13.9	4.7	1.8	0.831777	1.21422	2.42845	NA	2.91372	1.97626	0.116988	1.02267	0.586133	0.679173	1.73461	0.47	2.58346	6.74569	20.449	13.1047	8.286	10.8	2.38607	17.5176	10.1162
YDR103W	0.328755	43.0752	40.7852	27	14	15	51	18.5695	65.5943	9.29923	7.62	17	5.64538	32	4.6	16.7	8.9	0.0308065	0.0809007	0.0755073	0.022208	0.060993	0.0172669	0.120874	0.280533	0.0640123	0.247657	0.0353941	0.506	0.0678209	0.12726	3.084	2.04645	3.239	1.2	1.62163	1.63401	1.41014
YDR104C	0.321399	42.8112	42.4096	22	19	NA	NA	15.3868	38.3936	8.55426	NA	16	9.91687	31	8.8	3.4	2.4	0.0252054	0.0210392	NA	NA	0.0259797	0.0104117	0.0456717	NA	0.0646665	0.0932859	0.012895	0.076	0.117572	0.16656	NA	1.19083	0.8838	0.8	0.563643	0.57671	1.34883
YDR105C	0.314734	41.649	45.4545	17	12	11	16	13.2188	56.9445	11.3248	13.58	19	13.7178	36	12.5	6.8	5	0.24464	0.384477	0.419429	0.288357	0.349028	0.0810213	0.0465216	0.4304	NA	0.203732	0.128159	0.217	0.678488	0.922744	8.43231	3.64715	3.465	6	0.760078	6.65619	NA
YDR106W	0.320036	44.3662	43.662	41	21	12	NA	25.642	41.1441	NA	NA	18	NA	NA	39.2	NA	NA	NA	NA	NA	NA	NA	NA	0.0318999	NA	NA	NA	NA	0.01	NA	NA	NA	NA	0.3942	NA	NA	NA	NA
YDR107C	0.32617	42.8571	44.6429	12	NA	NA	NA	11.6961	21.6515	16.0177	26.6	16	12.4716	22	14.2	6.3	2.4	0.138629	NA	NA	NA	0.145255	0.0784663	0.0270581	0.0874667	NA	0.0517993	0.0772234	0.037	0.269669	0.707881	3.35659	0.896712	0.6588	2.4	0.625278	2.45102	NA
YDR108W	0.329218	39.6848	41.1175	12	24	NA	NA	8.25253	NA	16.0495	7.7	17	6.80206	30	7	3.4	2.5	0.138629	0.0520501	NA	NA	0.151372	NA	0.0338471	0.241067	0.211519	0.171395	0.0416401	0.185	0.367412	0.499681	2.67795	1.58549	1.76	2.4	0.783713	1.80222	4.65959
YDR110W	0.319716	40.9894	37.6325	11	19	NA	NA	6.47358	8.81319	8.64233	9.59	16	7.37138	26	16.3	6.7	3.9	0.0756161	0.0394485	NA	NA	0.115782	0.0850454	0.104503	0.286133	0.076424	0.242127	0.0288277	0.072	0.111869	0.192185	3.95878	2.39368	1.466	1.2	1.30297	1.08133	1.59407
YDR113C	0.359428	42.0912	38.3378	15	NA	NA	NA	11.0016	16.9643	28.8492	5.95	30	5.57287	28	8.1	3.4	3.5	0.0554518	NA	NA	NA	0.171078	0.110947	0.0838116	0.396267	0.0101993	0.267133	0.067219	0.166	0.553568	0.537752	3.40157	2.31651	1.797	1.2	3.48829	2.71534	0.367862
YDR116C	0.333521	43.1579	41.7544	14	13	18	NA	9.39752	28.3061	19.124	4.15	23	8.67999	26	8.3	5.7	4.3	0.217846	0.340808	0.246139	NA	0.471455	0.156521	0.093577	0.583733	0.196053	0.416662	0.170404	0.298	0.777281	1.03035	3.49492	5.0828	3.281	4.4	2.5818	6.39186	5.64056
YDR117C	0.384938	49.2035	45.8407	19	17	10	12	12.5755	23.7288	43.0713	13.81	16	14.5876	22	7.5	5.9	3.6	0.0875554	0.289031	0.491353	0.409461	0.390722	0.20707	0.0356812	0.4616	0.28806	0.339781	0.223342	0.292	0.832801	1.36487	9.19674	6.7818	2.955	2.4	2.21718	7.08872	6.00842
YDR118W	0.317485	38.0368	38.1902	NA	31	NA	NA	18.7445	29.9412	5.74974	9.71	22	5.49029	NA	22.9	15.5	6.9	NA	NA	NA	NA	NA	NA	0.0451712	0.152	NA	0.125615	NA	0.036	NA	NA	2.1293	1.1059	0.9708	0.8	0.3747	NA	NA
YDR120C	0.365258	47.8947	47.7193	9	8	12	8	4.91985	6.84012	19.1729	18.61	15	23.4265	9	8	3.1	1.4	0.585324	0.326875	0.217916	0.326875	0.53152	0.382303	0.0820588	0.657067	0.177638	0.505536	0.290555	0.606	0.843547	1.86785	17.6413	13.957	6.471	7.6	2.2698	3.77264	3.49469
YDR121W	0.368063	42.8571	37.2449	14	8	8	8	34.7971	15.3888	35.8803	9.83	18	11.8207	16	12.6	5.7	2.7	0.217846	NA	NA	NA	NA	NA	0.107812	0.6208	NA	0.517292	NA	0.27	NA	NA	8.80399	8.37163	4.353	4.4	5.58082	NA	NA
YDR122W	0.333969	43.609	43.609	18	21	18	39	41.3858	NA	13.6901	10.02	18	13.4008	59	9.1	37.6	11.3	NA	0.187975	0.219304	0.101217	0.0953825	NA	0.0914778	0.2408	0.473323	0.150778	0.0669064	0.269	0.104986	0.349334	3.48096	2.64748	3.237	NA	1.80674	5.69501	10.9746
YDR123C	0.310768	43.75	44.4079	15	NA	NA	NA	21.5984	NA	32.1837	NA	16	3.83015	NA	5.8	NA	NA	0.0554518	NA	NA	NA	0.0215928	NA	0.0374353	NA	NA	0.172745	NA	0.101	NA	NA	NA	1.05427	0.8052	1.2	1.73816	0.672828	NA
YDR125C	0.333383	42.3841	44.8124	NA	NA	10	NA	119.353	50.2747	17.2509	NA	15	NA	NA	7.6	8.8	6.6	NA	NA	0.293146	NA	0.0245614	0.0583089	0.0267594	NA	NA	NA	NA	0.068	0.333121	0.444161	NA	NA	0.6918	NA	0.665982	4.2292	NA
YDR126W	0.291953	40.7738	45.8333	20	26	18	NA	8.60124	20.2092	34.7798	NA	18	12.8176	NA	12.2	4.6	3.5	0.0277259	0.0307496	0.0444161	NA	0.0929504	0.0395607	0.111475	NA	0	0.0518903	NA	0.095	0.173802	0.228425	NA	0.900647	1.48	0.8	5.59344	1.15342	0
YDR127W	0.406749	54.7229	50.1889	13	37	26	19	77.5411	29.3663	28.3483	26.55	14	18.2472	34	10.2	40.6	3.4	0.383897	0.119293	0.169763	0.232308	0.0569226	0.150303	0.0849156	1.50267	2.26344	0.464976	0.129819	0.984	0.108715	1.29819	57.5575	12.1151	13.19	7.2	3.47287	6.36783	41.8137
YDR128W	0.317615	39.547	41.6376	18	NA	6	NA	41.359	NA	12.9661	16.47	17	16.5486	43	8.4	44.1	4.5	0.0924196	NA	0.24984	NA	0.0362447	NA	0.108784	0.413067	0.0612292	0.250431	0.0348614	0.258	0.0339919	0.333121	9.81495	5.21266	2.877	2.4	2.03493	2.16266	1.34883
YDR129C	0.429597	56.0748	51.2461	21	62	22	33	92.1619	72.1731	10.6706	40.24	12	26.5584	39	10.8	NA	NA	0.462098	0.216528	0.610216	0.406811	0.145665	0.186008	0.119807	0.570667	2.12656	0.296856	0.344225	0.783	NA	NA	33.1295	9.24351	11.05	14	1.84437	19.3678	34.0886
YDR130C	0.282329	38.1443	37.8007	21	17	10	39	28.7914	43.0144	16.0721	5.86	25	8.18836	42	8.9	12.8	4.8	0.0528112	NA	NA	NA	NA	NA	0.0695931	0.175733	NA	0.14579	NA	0.082	NA	NA	1.48568	1.73922	0.9648	1.6	1.61367	NA	NA
YDR135C	0.366953	46.4026	46.7987	18	34	15	15	27.6187	43.7255	10.844	39.64	14	18.9796	32	9.5	18.1	4.7	0.231049	0.437466	0.991589	0.991589	0.538542	0.340164	0.0461273	0.601867	NA	0.259994	0.464807	0.481	0.821759	3.16464	34.4198	6.21725	6.025	6	0.72164	21.4584	NA
YDR137W	0.322372	39.2157	36.3499	16	22	17	22	12.155	45.3079	15.9708	5.89	17	6.28447	26	7.4	NA	NA	0.0693147	0.0552677	0.0715229	0.0552677	0.100032	0.0268361	0.0537436	0.6584	NA	0.404269	0.046765	0.218	NA	NA	5.59474	3.31294	2.155	1.6	1.2383	1.75416	NA
YDR138W	0.358741	45.3457	44.1489	24	NA	13	NA	15.8612	NA	NA	NA	18	NA	NA	5.6	NA	NA	0.0346574	NA	0.117873	NA	0.0966102	NA	NA	NA	0.0370197	NA	NA	0.233	NA	NA	NA	NA	1.784	1.2	NA	2.21072	0.858345
YDR139C	0.346601	44.1558	41.5584	14.5	37	12	23	15.2094	29.6992	29.3118	15.4	17	17.6614	27	NA	6.9	3.7	1.08991	NA	NA	NA	NA	NA	0.121737	0.683733	NA	0.653725	NA	NA	NA	NA	15.1908	14.7023	NA	22.8	5.14802	NA	NA
YDR140W	0.323672	40.2715	38.4615	14	18	11	11	18.816	21.3918	24.1604	8	20	18.4648	17	21.3	NA	NA	0.217846	0.131398	0.215014	0.215014	0.125699	0.110564	0.0904627	0.5448	0	0.387386	0.139127	0.113	NA	NA	6.28784	9.14826	2.858	4.4	3.15317	3.4122	0
YDR141C	0.330534	42.3439	41.755	NA	29	24	20	55.0525	58.3266	32.8386	10.22	15	12.6522	38	7.2	46.9	7.8	NA	NA	NA	NA	NA	NA	0.0511924	0.5216	NA	0.204222	NA	0.326	NA	NA	7.69065	3.58765	3.163	2.8	2.42529	NA	NA
YDR142C	0.304314	37.6	39.7333	22	26	13	29	18.0103	47.0527	7.50043	4.01	21	6.99487	36	17	NA	NA	0.0756161	0.046765	0.09353	0.0419272	0.0675109	0.025841	0.0955996	0.3568	NA	0.289229	0.0337747	0.073	NA	NA	2.06416	2.90066	1.525	2.4	1.03447	1.75416	NA
YDR143C	0.343351	49.8361	43.7705	32	15	18	15	10.8008	NA	24.3574	6	17	8.00364	33	6.4	7.8	4.2	0.0606504	0.323127	0.269272	0.323127	0.448754	NA	0.118077	0.429067	0.19482	0.107841	0.146876	0.528	0.621398	1.15402	3.71407	1.40193	4.578	2.8	4.14927	6.9926	4.29173
YDR144C	0.350919	45.1342	44.6309	12	NA	NA	NA	4.22137	17.2378	41.1252	15.67	28	17.3631	22	7.5	3.7	1.8	0.716252	NA	NA	NA	1.13635	0.27828	0.0619287	0.2944	0.0450267	0.183685	0.218043	0.401	1.29647	2.66496	6.65551	3.99322	4.013	12.4	3.6743	6.92052	1.53276
YDR145W	0.353486	44.3414	38.2189	22	11	10	14	19.899	43.6534	22.5429	10.04	20	12.1073	42	7.9	8.9	5	0.163835	0.263468	0.289815	0.207011	0.145643	0.06639	0.184019	0.537333	0.105959	0.352233	0.0690035	0.423	0.325635	0.57963	7.78309	5.82819	4.472	5.2	5.98475	4.18114	2.69766
YDR146C	0.342081	45.134	41.4669	17	8	10	20	13.4127	19.5509	49.7617	7.49	20	9.40839	26	4.3	3.9	3.7	0.130475	0.251922	0.201538	0.100769	0.150259	0.103084	0.0539055	0.317867	0.0746533	0.250156	0.0775146	0.34	0.516764	0.544697	3.4348	3.33653	2.042	3.2	3.86993	2.90758	1.90062
YDR147W	0.343561	38.5768	41.3858	14	NA	NA	NA	13.3413	32.3435	NA	6.98	18	5.7117	31	9.4	4.4	2.3	0.0792168	NA	NA	NA	0.0886403	0.0365631	NA	0.3336	0.050241	0.196827	0.0381477	0.152	0.268768	0.514164	3.35936	1.67861	1.879	1.6	NA	1.7061	1.1649
YDR148C	0.450487	59.6112	58.0994	21	30	NA	20	18.5448	51.6888	22.9874	32.55	22	34.5348	66	13.3	17.1	4.4	0.105622	0.360325	NA	0.540488	0.5829	0.209132	0.0533627	0.321067	2.21722	0.166978	0.163784	0.493	0.63215	2.45676	15.0772	6.32545	8.338	3.2	1.76971	15.5952	61.3717
YDR150W	0.375766	46.1063	42.8311	48	NA	NA	NA	16.6993	50.8494	19.6486	11.39	18	13.8082	36	8.6	39.4	14.4	0.0346574	NA	NA	NA	NA	NA	0.133853	0.526933	NA	0.212183	NA	0.42	NA	NA	8.65872	3.88648	4.777	2.4	3.79432	NA	NA
YDR151C	0.328668	40.9231	42.1538	52	14	17	26	109.633	NA	8.67392	6.39	20	8.61053	69	7.1	NA	NA	0.0319914	0.128489	0.105815	0.0691866	0.0164079	NA	0.168907	0.449867	0.118	0.55372	0.0260703	0.485	NA	NA	4.14724	6.63452	4.646	2.4	2.11367	2.59519	3.00421
YDR152W	0.413627	52.0755	43.3962	23	NA	NA	NA	7.42635	27.0868	9.56702	11.35	19	12.895	16	10.5	8	4	0.22904	NA	NA	NA	0.953202	0.261338	0.24557	1.40053	0.367921	0.810847	0.442426	0.681	0.884851	1.7697	22.9332	15.0851	9.373	7.6	3.38943	10.2126	8.95132
YDR153C	0.382537	47.6886	45.9854	15	NA	NA	NA	17.486	NA	16.7591	6.29	18	5.32761	32	6.8	6.2	4.1	0.184839	NA	NA	NA	0.384825	NA	0.187959	0.730667	0.787991	0.600648	0.210282	0.578	1.08533	1.64123	6.63047	4.5608	5.287	4	4.54451	9.70794	18.2705
YDR155C	0.587349	83.9506	74.6914	17	34	22	NA	2225.06	56.3506	65.7042	53.68	14	NA	NA	NA	21.4	9.5	4.99066	NA	NA	NA	NA	NA	0.144551	3.04827	NA	NA	NA	NA	NA	NA	236.07	NA	NA	122.4	13.7022	NA	NA
YDR156W	0.367309	54.0146	58.3942	13	6	NA	NA	15.3074	9.22954	9.49932	7.81	20	10.1432	NA	8.8	5.9	2.3	0.511863	NA	NA	NA	NA	NA	0.284608	1.92053	NA	1.20869	NA	0.793	NA	NA	21.6395	17.3422	9.259	9.6	3.90044	NA	NA
YDR158W	0.50189	73.9726	63.5616	17	NA	NA	NA	201.767	44.1661	9.87185	84	16	NA	23	42.8	42.1	4.8	1.50046	NA	NA	NA	0.0877517	0.400881	0.192784	1.37333	8.62709	NA	0.769798	1.158	0.420555	3.68862	166.429	NA	50.14	36.8	2.74565	25.5434	179.946
YDR159W	0.345129	43.1975	39.4312	16	NA	NA	NA	32.8228	30.5797	11.895	5.17	16	8.23131	27	5.6	6.6	4.1	0.103972	NA	NA	NA	0.0142087	0.0152509	0.129649	0.444	NA	0.206476	0.0172729	0.399	0.0706619	0.113748	3.31168	2.29338	3.03	2.4	2.22489	0.672828	NA
YDR160W	0.324931	41.4319	44.0141	23	NA	NA	NA	116.559	NA	7.9824	NA	15	7.27203	27	10.1	13.7	8.1	0.0482189	NA	NA	NA	0.0115747	NA	0.029164	NA	0.137124	0.0706066	0.0499681	0.175	0.0984772	0.16656	NA	0.697275	2.319	1.6	0.335857	1.94639	2.69766
YDR162C	0.340184	37.7119	37.2881	24	NA	12	NA	20.0233	84.9044	30.4448	5.72	19	7.34173	32	10.3	5	4.7	0.0924196	NA	0.285928	NA	0.171358	0.0404118	0.0630177	0.2584	0.360361	0.209278	0.107223	0.28	0.686228	0.73003	2.13237	2.20706	3.775	3.2	2.76789	4.95009	8.76739
YDR163W	0.325834	34.8571	36.5714	20	21	15	30	16.8301	54.2783	55.4887	4.16	19	7.46485	32	9.2	10.3	4.9	0.0970406	0.102316	0.143242	0.0716209	0.127666	0.0395854	0.0829574	0.4112	0.325081	0.242014	0.0671446	0.187	0.208605	0.438495	2.46786	2.87137	2.273	2.8	6.64101	3.09981	7.90904
YDR164C	0.378706	47.7901	45.1657	17	28	12	19	14.7701	NA	16.1876	7.77	17	12.8893	35	8.3	7.3	2.5	0.048928	0.0422349	0.0985482	0.0622409	0.0800657	NA	0.0399753	0.274667	0.164206	0.186915	0.0337879	0.285	0.161997	0.473031	3.07894	3.02031	3.144	1.2	0.933576	1.7061	3.61731
YDR165W	0.391882	48.6486	44.1441	11	NA	NA	NA	8.9997	7.81062	NA	16.97	15	19.8005	9	15.7	4.3	2.1	0.504107	NA	NA	NA	0.782859	0.902041	NA	0.886133	0.324111	0.602107	0.782833	0.268	1.63849	3.355	21.6948	14.1956	5.265	8	NA	10.1645	6.37628
YDR166C	0.370493	46.5499	42.8424	34	42	13	26	50.7154	NA	39.5584	7.97	15	7.86267	43	8.8	NA	NA	0.0326187	0.0539338	0.174248	0.0871238	0.0446654	NA	0.0389862	0.311733	0.14959	0.229339	0.0526795	0.194	NA	NA	3.5844	2.8419	2.266	1.6	2.22497	3.26802	2.9429
YDR167W	0.304811	37.8641	38.3495	14	9	11	8	10.6673	17.145	7.76267	11.58	22	13.9867	28	16.3	4.8	2.8	0.37628	0.570006	0.466369	0.641257	0.480916	0.299216	0.121291	0.676267	0.57147	0.543724	0.183216	0.228	1.06876	1.83216	11.298	10.5263	4.625	7.6	1.35835	7.40111	15.8181
YDR168W	0.411009	47.6285	47.0356	17	64	23	22	586.449	NA	50.0604	23.91	15	12.9871	35	12.2	53.7	7.6	0.195712	0.0861429	0.239702	0.250597	0.0094009	NA	0.107454	0.4816	0.361509	0.378575	0.157518	0.484	0.102666	0.725414	16.6127	6.77563	7.581	4.8	7.76051	7.95379	7.112
YDR169C	0.317812	39.7661	40.1559	18	22	26	NA	19.5589	NA	34.4942	6.05	18	6.66025	38	2.7	NA	NA	0.0462098	0.0802518	0.0679053	NA	0.0902677	NA	0.095498	0.386667	0.140146	0.193982	0.0464615	0.517	NA	NA	3.37494	1.77803	1.972	1.2	4.75241	2.54713	3.24945
YDR170C	0.387445	51.1697	45.5948	14	29	14	17	69.9555	30.3909	23.2081	36.98	15	39.0187	25	9.9	53.4	5.1	0.316867	0.0442246	0.0916081	0.075442	0.0183333	0.0422005	0.110388	0.5424	0.0405139	0.383503	0.0513006	0.623	0.0240171	0.251473	28.9375	14.5851	8.134	6.4	3.69602	1.85028	0.797035
YDR171W	0.404904	53.0667	47.4667	NA	NA	NA	NA	NA	NA	3.86352	19.92	NA	9.0267	NA	8.5	NA	NA	NA	NA	NA	NA	NA	NA	0.65875	0.0466667	NA	0.767714	NA	0.368	NA	NA	1.34113	8.40807	4.145	4	3.67179	8.0499	90.6781
YDR172W	0.463426	64.0876	51.9708	17	12	11	13	8.72459	24.3367	21.9848	25.45	15	NA	27	9.9	30.5	3.7	1.25582	3.1008	3.38269	2.86227	4.26491	1.52895	0.234644	1.14987	2.4059	NA	1.37813	1.068	1.21999	10.0566	42.2192	NA	13.91	30.8	7.44228	53.6821	47.3316
YDR173C	0.303734	36.0563	36.338	77	30	24	19	649.57	NA	11.1209	7.52	20	9.96988	62	8.3	NA	NA	0.0108023	0.0294256	0.0367821	0.0464615	0.00135901	NA	0.134017	0.1216	0.0939186	0.0776155	0.0142382	0.19	NA	NA	1.31925	1.11117	2.113	1.2	2.15017	1.27357	2.39111
YDR174W	0.485788	65.8537	63.4146	14	16	10	11	12.4454	26.3128	10.1381	18.01	18	NA	28	14	9.4	3.4	0.653539	NA	NA	NA	NA	NA	0.286699	1.13947	NA	NA	NA	1.406	NA	NA	29.6067	NA	24.85	13.2	4.19331	NA	NA
YDR175C	0.350298	40.7524	43.8871	17	8	8	41	111.944	NA	9.31616	5.77	17	9.82001	39	8.1	4.9	3.6	0.163093	0.149904	0.149904	0.0292496	0.0107128	NA	0.0993496	0.557333	0.058446	0.358178	0.0307496	0.338	0.244742	0.333121	4.63944	4.73283	3.644	4	1.3353	1.73013	1.28752
YDR176W	0.356754	42.5926	39.6011	11	17	7	16	9.08788	13.6208	19.8448	4.9	22	4.81627	21	8.1	3.6	2.5	0.176437	0.0421299	0.102316	0.0447631	0.0788093	0.0525819	0.102515	0.754667	NA	0.443491	0.0341052	0.282	0.198947	0.286484	5.33489	3.07123	3.053	2.8	2.93502	1.03327	NA
YDR177W	0.376795	46.9767	46.9767	23	19	13	21	18.6199	45.6415	61.2391	7.98	19	16.8145	44	24.3	20.4	9.1	0.590682	0.315588	0.461244	0.285532	0.32203	0.131375	0.0848394	1.46507	0.902162	0.853187	0.136277	0.449	0.29393	0.65892	16.8669	20.2638	12.69	19.6	7.4955	8.65064	21.9491
YDR178W	0.391257	51.9337	56.9061	24	33	18	30	69.5268	86.2853	21.3118	13.95	19	18.8214	110	10.6	17.6	9.1	0.219497	0.556715	1.02064	0.612387	0.264238	0.212917	0.027387	0.4688	5.26177	0.293706	0.167015	0.621	1.04384	2.01886	9.43488	7.50233	8.607	7.6	0.842052	26.5046	128.016
YDR179C	0.301519	34.5679	30.2469	19	28	18	NA	24.8352	15.2901	67.8944	5.13	17	11.5046	12	NA	NA	NA	0.0291851	0.10291	0.160083	NA	0.116024	0.188454	0.0265561	0.1424	0.0890606	0.090899	0.240124	NA	NA	NA	1.05391	1.34114	NA	0.8	2.60119	4.15711	1.96193
YDR180W	0.347222	43.5365	42.4648	14	22	16	NA	78.6327	NA	24.8562	10.09	15	9.82901	16	9.2	7.9	2.8	0.138629	0.0242269	0.0333121	NA	0.00677826	NA	0.0268605	0.439467	NA	0.274899	0.0333121	0.169	0.0674674	0.190355	6.39723	3.57982	2.061	2.8	0.963218	0.768946	NA
YDR181C	0.347997	43.2432	45.5301	NA	12	11	NA	46.6055	44.8534	19.2373	4.22	20	7.18111	35	7.4	3.2	2.5	NA	NA	NA	NA	NA	NA	0.0569166	0.290667	NA	0.252784	NA	0.148	NA	NA	1.76963	2.50935	1.469	1.2	1.57964	NA	NA
YDR182W	0.328225	38.2892	41.9552	23	19	12	NA	33.3896	38.1703	9.53234	30.77	22	19.5423	NA	9.3	8.2	4.9	0.144657	0.0867867	0.137412	NA	0.049385	0.0431997	0.0828623	0.0362667	0.0863851	0.193553	NA	0.421	0.201091	0.33652	1.60994	5.25434	5.182	4.8	1.13954	2.37893	2.39111
YDR183W	0.349272	39.1304	37.3913	15	21	20	17	13.5628	30.2173	4.94384	10.03	21	8.65549	31	29	NA	NA	0.0554518	0.0959704	0.100769	0.118552	0.148596	0.0666961	0.0702751	0.288	0.12227	0.307561	0.0650122	0.067	NA	NA	4.16743	3.33943	2.185	1.2	0.501233	2.90758	3.24945
YDR184C	0.362285	42.1769	38.0952	19	NA	11	NA	12.7471	NA	22.5433	4.95	14	7.55218	NA	2.7	NA	NA	0.306444	NA	0.449713	NA	0.388077	NA	0.198653	0.62	0.16926	0.507256	NA	1.041	NA	NA	4.42763	5.60767	3.961	8.4	6.46081	7.13678	3.12683
YDR185C	0.291918	40.7821	51.3966	59	28	22	13	14.7993	NA	3.78174	NA	19	NA	27	22.7	NA	NA	0.00939861	0.0957721	0.121892	0.206278	0.181199	NA	0.151414	NA	0.698041	NA	0.0993193	0.039	NA	NA	NA	NA	1.037	0.8	0.826097	3.86876	16.983
YDR186C	0.341265	45.0399	45.496	16	NA	NA	NA	9.38844	NA	NA	4.97	19	7.58935	44	5.7	5.8	3.5	0.173287	NA	NA	NA	0.264341	NA	NA	0.702667	0.340201	0.414761	0.0564034	0.765	0.427888	0.709071	5.03826	4.46796	5.991	4	NA	3.58041	8.2769
YDR188W	0.409336	56.7766	59.5238	12	8	7	8	10.218	19.3904	13.5986	25.44	15	NA	17	11.9	8.1	2.2	1.31698	NA	NA	NA	NA	NA	0.234804	1.1992	NA	NA	NA	1.025	NA	NA	44.0132	NA	15.77	22.8	4.60653	NA	NA
YDR189W	0.400707	51.8018	49.5495	17	13	11	14	15.9202	NA	42.6111	8.29	17	12.0434	29	8.7	21.3	4.4	0.146784	NA	NA	NA	NA	NA	0.0686676	0.764	NA	0.440292	NA	0.427	NA	NA	9.1374	7.00603	4.947	3.6	4.22133	NA	NA
YDR190C	0.407353	54.2117	47.3002	16	12	7	9	6.66359	26.1953	16.377	15.22	17	NA	27	9	6.5	2.5	0.762462	0.899425	1.54187	1.19923	1.61971	0.412024	0.174508	1.36133	0.617858	NA	0.399745	0.829	1.66048	4.31724	29.8919	NA	9.85	17.6	4.1231	15.5712	13.6109
YDR191W	0.344339	41.6216	43.5135	16	NA	11	NA	13.2902	37.2872	19.1268	4.04	21	5.1306	33	15.7	4.6	2.3	0.0693147	NA	0.122649	NA	0.101514	0.0361823	0.0425932	0.278133	0.14534	0.19025	0.040883	0.061	0.293291	0.586582	1.6211	1.43301	1.19	1.6	1.17532	1.94639	3.86255
YDR192C	0.31471	38.6047	37.907	18	21	7	13	16.1275	NA	25.2882	NA	29	5.51998	20	9.7	4.8	2.2	0.0308065	0.0904184	0.271255	0.146061	0.117736	NA	0.0785279	NA	0.118914	0.184322	0.0949393	0.115	0.395581	0.863085	NA	1.43204	1.477	0.8	2.86495	2.73937	4.16911
YDR194C	0.40871	52.259	48.0422	20	9	5	43	9.38128	NA	28.0663	13.42	13	12.2457	39	10.8	4.4	4.1	0.346574	0.610721	1.0993	0.127825	0.585899	NA	0.11917	1.21147	0.184721	0.835592	0.140936	0.678	1.2492	1.34061	23.4552	12.6525	9.542	10	4.82534	7.92976	3.18814
YDR195W	0.360031	44.0901	43.9024	39	18	12	29	24.7162	49.5391	NA	5.87	16	7.35396	42	6.7	21.4	22.1	0.0426552	0.105488	0.158232	0.0654754	0.0768237	0.0383291	NA	0.565867	NA	0.2364	0.0452092	0.421	0.0887284	0.085918	4.79211	2.48433	3.83	2.4	NA	2.73937	NA
YDR196C	0.336148	42.3237	39.834	21	NA	12	NA	17.7179	98.5513	3.0978	18.06	20	13.3517	54	14.4	14.1	6.7	0.277259	NA	1.25614	NA	0.850761	0.152953	0.110639	0.267733	1.96507	0.282752	0.279143	0.244	1.06906	2.24981	6.97581	4.65579	4.45	8.4	0.494465	21.7468	50.0293
YDR197W	0.309329	43.9589	42.6735	16	NA	13	NA	30.7579	NA	16.0229	6.73	18	4.64471	45	6.9	9.9	6.3	0.051986	NA	NA	NA	NA	NA	0.0551121	0.204533	4.20967	0.259191	NA	0.199	NA	NA	1.98588	2.03295	1.857	1.2	1.27398	NA	97.6061
YDR198C	0.325111	41.1273	43.0063	12	NA	16	NA	9.17136	NA	12.4104	7.17	15	7.91395	16	17.8	2.9	1.7	0.0924196	NA	0.0562141	NA	0.0980689	NA	0.0446317	0.252	0.068562	0.209974	0.0562141	0.097	0.310147	0.529074	2.60672	2.41988	2.108	1.6	0.799107	1.2976	1.34883
YDR200C	0.335598	42.2185	36.0927	19	NA	15	NA	16.2579	123.133	28.2265	14.22	22	8.12603	32	6.3	13.1	7.7	0.0437777	NA	0.0355329	NA	0.0327836	0.00432859	0.041057	0.337333	0.16391	0.248036	0.016656	0.274	0.0406865	0.0692198	6.92043	2.68162	2.337	1.2	1.67194	0.768946	4.53697
YDR201W	0.408125	47.8788	47.2727	11	NA	20	NA	11.5093	16.3423	14.0002	9.96	25	10.2715	19	19.4	5.9	4	0.302464	NA	NA	NA	NA	NA	0.0502401	0.2952	NA	0.264221	NA	0.146	NA	NA	4.2418	3.68831	3.427	4.8	1.01475	NA	NA
YDR202C	0.329396	46.7236	43.5897	26	37	19	NA	56.8024	113.926	13.2026	15.51	26	14.6614	61	14.5	20	12.5	0.0426552	NA	NA	NA	NA	NA	0.107724	0.211467	NA	0.207352	NA	0.115	NA	NA	4.73182	4.01538	2.098	1.6	2.05186	NA	NA
YDR204W	0.351025	44.4776	53.1343	20	70	20	NA	86.7685	NA	12.0134	26.92	17	25.9813	55	14.5	27	15.7	0.0554518	0.0356915	0.12492	NA	0.0287939	NA	0.120473	0.0936	0	0.112282	0.0454255	0.12	0.0925335	0.159134	3.63518	3.67223	2.197	1.6	2.088	3.60443	0
YDR205W	0.323879	39.9171	42.8177	18	17	16	20	17.2825	26.7136	NA	4.98	18	12.396	44	5.9	6.4	2.3	0.0462098	0.113653	0.120756	0.096605	0.111795	0.0723264	NA	0.2272	0.338466	0.085887	0.0439113	0.305	0.30189	0.840043	1.63235	1.41786	2.458	1.2	NA	2.78743	7.84773
YDR206W	0.327505	39.1403	39.2534	35	15	9	NA	28.4977	NA	26.3025	8.72	16	9.62244	36	9.5	NA	NA	0.0633735	0.0532993	0.0888321	NA	0.0280545	NA	0.0427905	0.3952	0.0617271	0.282848	0.022208	0.251	NA	NA	4.97173	3.39856	3.161	3.2	1.62375	1.15342	1.28752
YDR207C	0.358698	48.445	49.5215	17	17	9	13	24.7792	19.3844	48.7712	5.24	26	10.4967	11	4.7	7.2	3.5	0.048928	NA	NA	NA	NA	NA	0.0440198	0.5264	NA	0.245111	NA	0.37	NA	NA	3.97944	3.62751	2.372	1.2	3.09732	NA	NA
YDR208W	0.327659	44.4159	44.4159	13	NA	NA	NA	13.2461	34.2182	25.7598	6.93	18	6.43122	35	6.7	7.6	4.6	0.170621	NA	NA	NA	0.0741881	0.0287188	0.11796	0.809067	0.269715	0.533251	0.0280773	0.351	0.129303	0.213632	8.08895	4.97484	3.196	3.2	4.38379	1.41774	6.25366
YDR211W	0.402927	50.4213	48.5955	15	11	9	10	11.8677	29.8627	7.9441	19.32	16	13.7485	31	9.9	8.2	2.5	0.406646	0.228642	0.279451	0.251506	0.211925	0.0842208	0.117867	0.7368	0.038212	0.448375	0.081131	0.445	0.306715	1.00602	20.5367	8.30284	5.795	8.8	1.35087	3.62846	0.797035
YDR212W	0.430692	57.7818	53.3095	16	NA	NA	NA	10.6983	34.4218	12.1638	34.29	14	31.2319	22	14.8	11.2	3.1	0.467874	NA	NA	NA	0.767543	0.238553	0.0931723	0.7744	0.62062	0.596252	0.373246	0.575	0.733163	2.64885	38.3096	21.1514	10.69	10.8	1.63504	11.8466	11.465
YDR213W	0.335572	43.1544	40.1972	12	NA	NA	NA	109.232	26.9381	NA	NA	23	6.35295	27	6.8	25.5	19.6	0.0693147	NA	NA	NA	0.0164682	0.0667771	NA	NA	0.0170481	0.152581	0.0666241	0.072	0.0705432	0.0917781	NA	1.52487	0.6612	1.2	NA	2.59519	0.490483
YDR214W	0.396684	51.7143	52.5714	27	116	97	NA	189.623	NA	11.3198	17.92	19	14.9284	35	9.3	NA	NA	0.246452	0.0547064	0.0654221	NA	0.033466	NA	0.332001	0.536267	1.31292	0.686359	0.181313	0.719	NA	NA	13.8642	13.3268	8.828	9.6	5.42191	9.15526	31.9427
YDR216W	0.346191	43.6886	43.7642	40	47	14	38	58.0585	38.8153	3.88626	6	12	NA	18	7.8	NA	NA	0.0138629	0.00992274	0.0333121	0.0122729	0.00803273	0.0120151	0.0337834	0.1264	0	NA	0.0259094	0.085	NA	NA	1.09414	NA	0.8898	0.8	0.189413	0.672828	0
YDR217C	0.324384	41.2529	39.725	NA	15	17	NA	16.9243	13.6178	11.2079	9.75	15	9.08112	15	4.3	8.1	2.3	NA	0.172112	0.151864	NA	0.152543	0.189581	0.0603672	0.2664	0.373975	0.16945	0.172112	0.41	0.318726	1.12247	3.74726	2.32506	2.433	0.8	0.976109	3.72458	7.35725
YDR218C	0.363475	42.3168	40.6619	NA	NA	NA	NA	29.7095	NA	34.2252	NA	13	NA	NA	NA	NA	NA	NA	NA	NA	NA	0.015137	NA	0.00822054	NA	NA	NA	NA	NA	NA	NA	NA	NA	NA	NA	0.405902	0.648798	NA
YDR219C	0.327142	36.129	39.3548	31	NA	NA	NA	45.0244	44.7477	9.76019	5.25	19	7.27132	48	11	13.7	8.9	0.0268315	NA	NA	NA	0.0595593	0.0599275	0.0795765	0.249067	0.0831602	0.195834	0.0558671	0.123	0.195739	0.301306	1.88647	1.8076	1.76	1.2	1.12051	3.86876	2.02324
YDR221W	0.35455	46.4387	43.4473	42	16	15	NA	19.6168	34.0351	9.95601	18.51	16	11.4174	33	8.2	15.6	4.1	0.0132028	0.0739111	0.0788385	NA	0.0602838	0.0347458	0.0710722	0.108267	0.0676058	0.0590008	0.0358357	0.083	0.0758063	0.288434	2.89118	0.807901	0.9042	0.8	1.02084	1.7061	1.41014
YDR223W	0.296646	35.9743	38.9722	NA	NA	51	NA	9.74721	52.444	NA	NA	17	NA	34	11.8	NA	NA	NA	NA	0.00816472	NA	0.04272	0.00793991	0.0270785	NA	0.0862775	NA	0.0122471	0.015	NA	NA	NA	NA	0.225	0.4	NA	0.600739	1.90062
YDR224C	0.600473	84.7328	74.0458	12	7	5	NA	6.54607	17.5297	11.1111	13.29	35	NA	29	13.1	3.8	1.9	4.89824	17.603	24.6443	NA	18.8237	7.0293	0.556134	5.892	3.23164	NA	4.24901	5.303	32.4267	64.8533	112.97	NA	88.67	84.8	8.91476	177.771	132.308
YDR225W	0.572642	84.8485	67.4242	13.5	6	5	17	5.45139	13.1931	3.91495	14.84	35	NA	27	33.5	2.3	1	5.97647	11.3677	13.6413	4.01214	12.5118	5.16984	0.667084	5.99253	2.57573	NA	2.52616	2.209	29.655	68.2064	128.298	NA	80.03	116.4	3.76774	98.4011	105.454
YDR226W	0.557434	74.7748	65.7658	13	27	14	NA	21.2568	36.0628	37.7484	43.11	18	NA	22	21.1	16.5	4	3.43374	1.72914	3.33477	NA	2.19633	1.2946	0.244799	1.99093	2.13128	NA	2.12213	2.111	2.82951	11.6717	123.825	NA	53.18	64.4	13.3317	67.3549	49.4162
YDR227W	0.337857	43.4462	40.1325	18	18	13	11	44.3791	NA	10.626	8.99	18	10.8348	28	6.6	5.1	3	0.0462098	NA	NA	NA	NA	NA	0.0929571	0.327733	NA	0.20689	NA	0.272	NA	NA	4.25065	3.15958	2.446	1.2	1.42504	NA	NA
YDR228C	0.370453	49.2013	42.9712	22	15	11	30	18.5289	NA	46.57	6.08	19	10.0766	34	4.7	52.9	11.6	0.126027	NA	NA	NA	NA	NA	0.0377387	0.612533	NA	0.311949	NA	0.423	NA	NA	5.37289	4.36017	2.73	4	2.53552	NA	NA
YDR229W	0.328222	39.2936	40.3974	18	10	18	28	23.9308	56.4088	9.39264	6.71	18	6.49669	43	8.9	6.7	4.7	0.107823	0.169891	0.0943841	0.0606755	0.0709927	0.0301179	0.103893	0.252	0.12428	0.270457	0.0395096	0.23	0.253569	0.361471	2.43948	2.73987	2.713	2.8	1.40782	2.45102	2.88159
YDR231C	0.351797	44.3902	50.7317	17	12	12	15	17.1469	66.7615	NA	13.38	19	17.8624	75	12.9	6.9	4.1	0.0978561	0.473309	0.473309	0.378647	0.331237	0.0850745	0.0423411	0.114133	1.02564	0.0839823	0.0757294	0.188	0.823146	1.38529	2.20315	1.9034	3.09	2.4	NA	8.19408	24.9533
YDR232W	0.407981	58.3942	55.6569	12	10	6	14	19.5028	10.3341	6.47322	18.14	14	15.687	26	9.3	4.3	2	0.392783	1.66727	2.77878	1.19091	0.854887	1.61337	0.18957	0.734667	2.10081	0.611686	0.641257	0.515	3.87737	8.33634	19.2266	12.2677	6.35	6.8	1.77037	24.0536	38.8095
YDR233C	0.489247	70.1695	60	11	10	8	10	18.4523	20.5782	88.6292	23.06	21	NA	19	9.1	6.7	3	3.02464	2.43678	3.04597	2.43678	1.32058	1.18416	0.202704	1.65307	1.36343	NA	1.28251	3.263	3.63698	8.12259	54.9951	NA	39.41	48	25.9188	35.1553	36.2344
YDR234W	0.390285	55.5556	52.0924	16	12	9	15	17.7797	14.9883	16.3902	25.96	9	16.2426	17	10.9	12.2	2.3	0.467874	1.03129	1.37505	0.825028	0.696044	0.825673	0.070783	0.336533	0	0.393984	0.727966	0.835	1.01438	5.38062	12.604	7.34245	11.82	10.8	1.67374	17.854	0
YDR235W	0.330202	41.3603	40.9926	13	33	15	24	10.1588	36.5072	20.7912	9.39	16	6.62938	30	27.8	3.9	3.5	0.127966	0.079747	0.175443	0.109652	0.259051	0.0720858	0.0434775	0.420533	0.220454	0.27584	0.0877217	0.089	0.674783	0.751901	5.69693	2.96612	2.798	2.4	1.30412	3.79667	4.59828
YDR236C	0.328593	46.3303	43.1193	18	23	19	14	13.3363	68.1459	5.73045	17.34	17	25.6838	44	26.2	10.2	4.8	0.107823	NA	NA	NA	NA	NA	0.0417147	0.139467	NA	0.191238	NA	0.12	NA	NA	3.48894	5.63023	3.606	2.8	0.344868	NA	NA
YDR237W	0.355172	48.2877	45.5479	16	19	13	18	7.932	22.7498	15.5485	7.8	15	11.239	28	12.6	5.3	3.6	0.25993	0.175327	0.256247	0.185067	0.41997	0.146428	0.0542005	0.452	0.137124	0.401048	0.118972	0.134	0.628529	0.925335	5.08637	6.06902	2.165	6	1.21581	4.80591	2.69766
YDR238C	0.402327	55.2929	49.332	19	38	20	21	22.2183	51.7036	19.7149	26.73	14	23.8809	33	11.4	NA	NA	0.45237	0.116592	0.221525	0.210976	0.199408	0.0856904	0.11126	0.6016	0.116159	0.430431	0.134258	0.873	NA	NA	23.1996	11.4883	12.93	12.4	3.16451	6.39186	2.14586
YDR239C	0.323898	41.8043	39.3901	14	20	31	17	12.6499	27.4799	NA	8.8	17	6.47774	NA	8	7	2.7	0.118825	0.0333121	0.0214916	0.0391906	0.0526679	0.0242447	NA	0.228	0.0278314	0.158993	NA	0.184	0.0951773	0.246756	2.89462	1.41109	1.959	2.4	NA	0.961183	0.613104
YDR240C	0.319073	43.2927	40.8537	NA	30	17	22	7.56291	NA	NA	6.23	17	8.98408	17	12.2	3.4	1.3	NA	0.0360881	0.0636848	0.049211	0.143152	NA	NA	0.179733	0.0751449	0.161765	0.0636848	0.1	0.318424	0.832801	1.61544	1.99989	1.571	0.8	1.6104	1.56192	1.65538
YDR242W	0.337373	43.1694	43.3515	13	25	17	22	18.2868	NA	22.1102	2.7	19	5.62213	33	9.8	4.6	2.7	0.0213276	0.0399745	0.058786	0.0454255	0.0546493	NA	0.0607384	0.4248	0.284761	0.174372	0.0302837	0.176	0.217253	0.370134	1.65471	1.46461	2.261	0.4	1.93745	1.44177	6.92807
YDR243C	0.389776	48.2993	47.449	18	NA	23	NA	11.1281	NA	9.70805	6.11	16	6.90777	13	6.8	5.6	2.5	0.0616131	NA	NA	NA	NA	NA	0.0543582	0.174667	NA	0.183392	NA	0.094	NA	NA	1.53966	1.83108	0.87	1.6	0.761327	NA	NA
YDR244W	0.343015	39.8693	38.3987	23	37	18	39	16.2653	82.0919	32.1082	7.32	19	7.29545	41	8	27.3	11.1	0.0361642	0.0333121	0.0684748	0.0316037	0.0757775	0.0150142	0.0395371	0.400267	NA	0.176553	0.0300621	0.192	0.0451482	0.11104	4.22703	1.91274	2.053	1.2	1.83145	1.77819	NA
YDR245W	0.352285	40.2036	45.2926	13	14	7	13	4.84786	11.8476	11.4013	10.65	17	12.6019	29	12.7	3.5	2.3	0.554518	0.656723	1.31345	0.70724	1.89653	0.776033	0.146167	1.01787	0.740317	0.578184	0.317039	0.41	2.62689	3.99745	15.6392	9.56338	6.671	10.4	2.40426	13.2643	16.3086
YDR246W	0.330707	46.1187	47.032	15	19	19	NA	11.1998	27.4731	13.5019	NA	27	10.3775	NA	10.4	10.6	7	0.0739357	NA	NA	NA	NA	NA	0.234763	NA	NA	0.280443	NA	0.15	NA	NA	NA	3.93342	2.032	1.6	4.57299	NA	NA
YDR247W	0.366327	47.0716	49.6746	22	50	27	NA	15.2341	32.9302	6.9422	NA	NA	6.63215	50	4.2	13.8	17.8	0.0252054	0.516004	0.955562	NA	1.69358	0.783481	0.108846	NA	NA	0.0840779	0.516004	0.216	1.86958	1.44945	NA	0.861446	1.269	0.8	1.09014	37.2218	NA
YDR251W	0.330905	42.0482	39.6386	15	10	9	13	18.118	40.2119	32.52	6.58	18	8.97427	31	6.9	6.1	3.8	0.203323	0.411404	0.457115	0.316464	0.227069	0.102309	0.069279	0.606133	0.185099	0.309447	0.132711	0.418	0.674433	1.08264	5.75398	3.72571	3.868	4.4	3.25032	5.9353	4.29173
YDR252W	0.346772	40.2685	37.5839	NA	38	11	30	12.82	21.5572	NA	NA	25	5.67967	NA	30.1	5	3.4	NA	NA	NA	NA	NA	NA	0.12626	NA	0.249883	0.0975509	NA	0.03	NA	NA	NA	0.790111	0.9912	0.8	NA	NA	7.72511
YDR253C	0.347484	40.3141	34.555	NA	12	15	36	76.6526	NA	9.37506	NA	29	NA	26	8.1	NA	NA	NA	0.02776	0.022208	0.00925335	0.00434585	NA	0.0630112	NA	NA	NA	0.0128123	0.101	NA	NA	NA	NA	1.095	0.8	0.852249	0.480591	NA
YDR254W	0.311952	36.4629	39.083	21	NA	14	NA	64.1402	69.6284	14.0627	8.72	26	6.04064	NA	14.5	NA	NA	0.0132028	NA	0.0463989	NA	0.0101276	0.00932932	0.046365	0.156267	0.0479455	0.101375	NA	0.091	NA	NA	1.96588	0.912052	1.666	0.4	0.940663	0.937153	1.53276
YDR255C	0.355766	41.0926	41.3302	29	42	21	NA	111.574	NA	14.9479	NA	16	13.2774	33	7.8	31.8	7.5	0.00956065	0.024984	0.0499681	NA	0.00940479	NA	0.0405372	NA	0.114636	0.0478053	0.0317979	0.071	0.0329978	0.139911	NA	0.810315	0.7368	0.4	0.874197	1.51386	2.39111
YDR256C	0.366328	47.1845	46.4078	17	NA	NA	NA	29.1295	NA	6.27003	NA	18	NA	NA	10.7	NA	NA	NA	NA	NA	NA	NA	NA	0.0535843	NA	NA	NA	NA	0.039	NA	NA	NA	NA	0.5448	NA	0.48471	NA	NA
YDR257C	0.364327	48.9879	41.7004	13	94	29	NA	32.4345	NA	4.98838	9.6	14	9.94414	NA	4.7	NA	NA	0.170621	NA	NA	NA	NA	NA	0.113893	0.381867	NA	0.290874	NA	0.34	NA	NA	5.2888	4.04861	2.191	3.2	0.819652	NA	NA
YDR258C	0.40319	52.7744	47.9655	58	NA	NA	NA	NA	NA	9.32608	9.65	NA	7.12421	NA	NA	NA	NA	0.0382426	NA	NA	NA	NA	NA	0.0844973	0.169333	NA	0.326309	NA	NA	NA	NA	2.35746	3.59231	NA	3.2	1.13689	4.27726	84.1179
YDR259C	0.322212	41.5144	40.7311	23	NA	NA	NA	35.8766	NA	NA	11.3	14	NA	80	6.5	NA	NA	0.0241095	NA	NA	NA	0.0441046	NA	NA	0.0189333	0.159303	NA	0.019779	0.391	NA	NA	0.30866	NA	3.43	0.8	NA	2.28281	2.9429
YDR260C	0.307009	36.4706	41.7647	11	33	NA	12	36.3577	11.7087	NA	4.92	18	7.06014	16	8.5	7.6	3.5	0.151232	NA	NA	NA	NA	NA	0.0964767	0.352267	NA	0.27291	NA	0.197	NA	NA	2.50041	2.73538	2.234	2.4	NA	NA	NA
YDR261C	0.365512	45.7295	44.306	14	22	14	31	26.6605	NA	14.5866	19.1	21	30.7143	NA	10.1	26.6	8.1	0.336671	0.180945	0.284342	0.128413	0.149314	NA	0.0723609	0.202133	0.124577	0.134799	NA	0.51	0.149654	0.491456	5.56988	4.72875	6.753	6.8	1.52277	5.74307	3.31076
YDR263C	0.339839	42.093	39.7674	NA	NA	24	NA	30.3656	NA	NA	NA	19	NA	43	7.8	NA	NA	NA	NA	0.021514	NA	0.017004	NA	NA	NA	0.0504001	NA	0.0120078	0.073	NA	NA	NA	NA	0.7602	0.4	NA	0.744917	1.22621
YDR264C	0.321986	42.2775	42.801	21	16	9	17	12.4024	44.2096	3.4118	16.59	16	11.3283	44	11.9	7	3.9	0.23765	0.265455	0.471921	0.24984	0.342457	0.0960715	0.211568	0.281067	0.205757	0.26382	0.0965292	0.431	0.606755	1.08905	6.72714	4.06623	6.594	7.2	1.04138	6.12754	4.29173
YDR265W	0.326372	45.6973	45.1039	21	26	18	NA	20.4791	NA	21.9874	5.66	15	7.24817	48	8.4	NA	NA	0.0792168	0.063421	0.0916081	NA	0.0805187	NA	0.107027	0.341333	0.277365	0.252146	0.0343531	0.184	NA	NA	2.78721	2.53536	2.054	2.4	3.39502	2.37893	5.45662
YDR266C	0.34212	48.2003	42.8795	14	20	11	NA	14.027	29.2066	26.5993	10.35	18	12.4848	22	5.8	NA	NA	0.178238	0.108264	0.196844	NA	0.154365	0.0741369	0.0800329	0.3792	0.1613	0.311789	0.098422	0.549	NA	NA	5.66217	5.47793	4.373	3.6	3.07124	3.12384	3.73993
YDR267C	0.348911	43.9394	44.2424	12	8	10	17	11.4805	12.8991	5.76135	8.38	18	7.6418	27	10.5	3.4	1.4	0.300364	0.428893	0.343114	0.201832	0.298867	0.265999	0.119297	0.332	0.285581	0.299212	0.127079	0.209	1.00916	2.45082	4.01381	3.27252	2.872	5.2	0.991585	4.95009	6.62152
YDR268W	0.352347	41.9525	43.0079	15	13	11	NA	11.7782	18.3377	4.2852	10.82	14	13.613	29	19	4.5	2.4	0.0369678	0.225497	0.266496	NA	0.248888	0.15986	0.080306	0.121333	0.248912	0.135479	0.101085	0.059	0.651436	1.22144	1.89401	2.49954	1.356	0.8	0.496471	4.2292	4.59828
YDR270W	0.354092	46.2151	46.3147	16	15	22	NA	20.1313	NA	14.7608	5.19	25	6.59531	82	7.4	5.1	3.6	0.0693147	NA	NA	NA	NA	NA	0.0508369	0.329333	NA	0.298466	NA	0.185	NA	NA	2.46591	2.72636	1.843	1.6	1.08259	NA	NA
YDR272W	0.394103	43.0657	50.365	14	21	13	13	19.2556	34.6982	36.3488	26.06	17	25.5262	47	17.4	13.7	5.1	0.415888	0.206217	0.333121	0.333121	0.224899	0.124807	0.0841271	0.2776	0.715268	0.305127	0.0921397	0.256	0.3161	0.849131	10.4368	9.51483	5.462	8.4	4.41164	6.24769	15.7568
YDR273W	0.394569	46.3014	44.3836	NA	90	22	NA	29.4078	NA	31.1706	NA	14	NA	76	8.5	NA	NA	NA	NA	NA	NA	NA	NA	0.0479686	NA	0.0763329	NA	NA	0.054	NA	NA	NA	NA	0.6132	1.2	2.15713	NA	1.41014
YDR275W	0.317543	41.2766	45.1064	13	NA	20	NA	8.04236	22.8753	4.02946	5.14	13	9.02908	13	15.7	5.1	3.5	0.234604	NA	0.0566305	NA	0.140831	0.0495122	0.285445	0.830933	0.216692	0.332708	0.0871238	0.127	0.22208	0.323603	6.16175	4.91732	2.492	4.4	1.65937	1.63401	3.73993
YDR276C	0.434542	65.4545	67.2727	13	13	10	9	10.6283	25.615	60.2838	11.67	18	NA	33	22.4	10	3.4	4.60676	NA	NA	NA	NA	NA	0.23503	5.548	NA	NA	NA	3.279	NA	NA	93.4075	NA	86.76	86.4	20.4408	NA	NA
YDR277C	0.323303	39.4919	41.5704	18	41	NA	12	18.2458	NA	49.1691	NA	23	NA	221	7.2	8.2	9.8	0.0462098	0.056468	NA	0.192932	0.126889	NA	0.120728	NA	1.90513	NA	0.010476	0.692	0.28234	0.236244	NA	NA	6.701	1.2	8.56396	3.34011	54.8115
YDR279W	0.333976	41.1429	40.8571	12	NA	NA	NA	6.57932	12.8799	29.415	14.05	21	14.8861	15	12.9	4	2.1	0.0462098	NA	NA	NA	0.17721	0.0905226	0.0839006	0.157067	0	0.170311	0.0777281	0.108	0.29148	0.555201	3.18372	3.41351	1.788	0.8	3.56049	1.68207	0
YDR280W	0.353476	46.5574	44.2623	12	NA	5	NA	5.5751	NA	19.7878	5.8	16	8.34354	17	12.4	2.4	2	0.438993	NA	NA	NA	NA	NA	0.12951	1.2208	NA	0.815407	NA	0.324	NA	NA	10.2152	10.2944	5.169	7.6	3.69722	NA	NA
YDR281C	0.299535	37.5	44.2308	15	NA	NA	NA	12.8346	32.5469	25.3265	NA	14	6.99193	6	4.4	NA	NA	0.203323	NA	NA	NA	NA	NA	0.105743	NA	NA	0.295236	NA	0.082	NA	NA	NA	3.19	0.5058	4.4	3.86366	NA	NA
YDR283C	0.334696	42.4955	41.2297	26	NA	NA	NA	16.4949	163.921	20.0969	10.77	15	10.3711	47	9	NA	NA	0.0746466	NA	NA	NA	0.0403908	0.0040644	0.0387686	0.379467	0.0186987	0.166297	0.0141753	0.278	NA	NA	5.89609	2.42766	3.308	2.8	1.12404	0.961183	0.367862
YDR284C	0.343839	46.7128	48.7889	18	26	8	13	6.93526	42.8152	22.8288	20.71	18	20.8121	44	39.2	6.9	3.8	0.246452	0.122998	0.399745	0.245997	0.461116	0.0746921	0.0638034	0.236267	0.769481	0.172602	0.0726808	0.053	0.463472	0.841568	7.05923	4.50027	2.172	6.4	2.10136	4.61368	17.8413
YDR285W	0.357941	43.5429	35.6571	22	NA	NA	NA	44.4005	NA	11.0498	NA	21	9.53263	28	15.8	9.9	7.7	0.037808	NA	NA	NA	0.00562697	NA	0.0302649	NA	NA	0.0585132	0.00892287	0.033	0.0252364	0.0324468	NA	0.708582	0.6432	1.2	0.482467	0.360443	NA
YDR287W	0.342704	43.4932	42.8082	18	NA	20	NA	45.8304	48.1522	26.2743	32.12	16	29.4007	46	15.7	16.4	7.5	0.0616131	NA	0.0916081	NA	0.039977	0.0380494	0.0215673	0.0757333	0.255726	0.0813763	0.0398296	0.111	0.111717	0.244288	3.50943	2.83796	2.187	1.6	0.817526	2.64325	5.334
YDR288W	0.350574	41.5842	43.8944	22	14	16	NA	10.5683	32.9184	3.34512	9.69	18	7.04051	28	13.5	6.9	5.3	0.0504107	0.0761418	0.0666241	NA	0.100867	0.0323826	0.10705	0.2624	0.195676	0.274834	0.0380709	0.146	0.154491	0.201129	3.66828	2.86711	2.491	1.6	0.516622	1.53789	4.53697
YDR289C	0.363733	40.5868	37.8973	30	10	10	16	24.1388	NA	10.8225	5.6	19	7.50021	31	9.8	5.5	2.6	0.0554518	NA	NA	NA	NA	NA	0.0907022	0.262133	NA	0.169419	NA	0.195	NA	NA	2.1178	1.73151	2.506	2.4	1.41618	NA	NA
YDR292C	0.368152	44.7665	40.4187	16	11	8	NA	7.75322	26.8487	20.9283	16.79	17	19.6029	28	10.2	9.8	3.6	0.346574	0.127191	0.174888	NA	0.180455	0.0521107	0.0914923	0.6048	0	0.432253	0.0499681	0.286	0.142766	0.388641	14.65	10.1128	3.834	8	2.76245	2.01848	0
YDR293C	0.394444	51.28	47.36	18	21	14	38	31.7437	123.671	16.2053	14.27	18	10.5679	42	NA	33.7	4.2	0.123226	0.270462	0.405693	0.149466	0.178924	0.0459258	0.193268	0.541067	0.35962	0.292463	0.135231	NA	0.168537	1.35231	11.1391	4.50005	NA	3.2	4.51849	8.19408	8.33821
YDR294C	0.37004	47.8778	48.2173	23	29	22	NA	34.3478	NA	3.67631	21.46	19	22.6432	40	9.3	NA	NA	0.132602	0.149904	0.197601	NA	0.126565	NA	0.175191	0.436533	0	0.295637	0.108681	0.508	NA	NA	13.5152	8.29714	6.219	4.4	0.929178	6.27172	0
YDR295C	0.335579	42.1365	39.7626	17	NA	NA	NA	15.3767	47.1142	14.7996	8.15	18	7.9297	43	9	7.3	5.1	0.0163093	NA	NA	NA	0.0400783	0.0130804	0.0512132	0.265067	0.039664	0.167029	0.0143319	0.151	0.084421	0.120838	3.11664	1.97195	1.798	0.4	1.09347	0.889094	0.919656
YDR296W	0.335334	44.6903	50	18	NA	NA	NA	12.6154	34.9951	NA	8.52	27	7.99135	31	16.3	5.8	4	0.123226	NA	NA	NA	NA	NA	NA	0.351733	NA	0.498411	NA	0.136	NA	NA	4.32342	5.97613	2.753	3.2	NA	NA	NA
YDR297W	0.399157	55.0143	58.7393	10	8	11	9	20.6856	9.61541	10.1891	11.12	17	22.9401	35	16.9	4	2	0.998132	2.09866	1.5263	1.86547	0.811642	1.74608	0.223871	0.4976	1.83131	0.356461	0.479694	0.671	4.19732	8.39464	7.98288	10.2414	14.03	14.4	3.29086	24.2218	40.3422
YDR298C	0.433994	58.0189	54.2453	24	13	7	9	10.5115	42.5893	NA	19.69	18	22.3224	69	60.7	6.9	3.3	0.589175	2.58937	4.80883	3.7402	3.2024	0.790382	NA	0.534933	5.52916	0.616909	0.487853	0.286	4.87853	10.2006	15.1957	17.2667	15.62	20.4	NA	48.5638	128.2
YDR299W	0.423506	51.6854	44.1948	10	7	6	6	5.69211	5.28456	11.5428	9.33	15	10.7838	8	5.1	3.8	1.7	0.47134	0.354535	0.413625	0.413625	0.435998	0.469622	0.204692	1.24267	0.068562	0.736747	0.310218	0.876	0.653092	1.45985	16.7267	11.3929	6.154	6.8	3.40869	3.58041	1.34883
YDR300C	0.408569	50.4673	47.1963	14	12	7	9	6.54045	10.2408	21.405	14.94	18	13.6049	14	16.5	3.2	1.6	0.316867	0.313688	0.537752	0.418251	0.575536	0.367575	0.057237	0.879467	0.153367	0.762764	0.268876	0.244	1.17633	2.35266	18.9559	13.9767	4.983	6.4	1.76753	5.43068	3.556
YDR301W	0.362683	46.0575	44.5836	18	NA	NA	NA	30.0337	36.8731	12.0772	7.86	15	8.79056	33	6.7	NA	NA	0.0924196	NA	NA	NA	0.0277289	0.0225856	0.0732172	0.275467	0.0498633	0.200298	0.0252364	0.364	NA	NA	3.12368	2.23721	3.313	2.4	1.27572	1.20148	0.980966
YDR302W	0.353584	41.5525	43.8356	11	16	8	19	5.90513	15.9009	21.4536	12.02	17	21.9345	17	62.4	3.3	1.9	0.428491	0.199872	0.399745	0.168314	0.541556	0.201118	0.0208133	0.3952	0.130808	0.306113	0.188115	0.083	0.969078	1.68314	6.85324	8.39929	4.638	6.8	0.644195	4.61368	2.88159
YDR303C	0.363488	46.3277	44.2938	12	15	8	12	12.0027	34.4836	43.584	7.44	15	9.67865	30	5.6	7.8	3.8	0.0924196	NA	NA	NA	NA	NA	0.026669	0.601867	NA	0.32753	NA	0.463	NA	NA	6.46023	4.1889	3.536	1.6	1.6769	NA	NA
YDR304C	0.436964	60.8889	56	16	34	18	65	90.3843	87.9787	69.3531	94.5	19	NA	52	49.8	40.5	12	1.23034	0.247881	0.468219	0.129661	0.0932457	0.0957953	0.0970325	0.3176	2.44188	NA	0.162076	0.354	0.208098	0.702329	43.2999	NA	17.02	28.4	9.70863	12.159	59.4098
YDR305C	0.35621	46.5438	42.3963	18	NA	15	NA	30.093	67.3733	5.12739	30.02	21	14.8221	49	44.2	NA	NA	0.107823	NA	0.142131	NA	0.0708462	0.0316441	0.0772241	0.3064	0.129191	0.244907	0.0435096	0.058	NA	NA	13.2701	4.83495	2.558	2.8	0.571246	3.07578	3.43338
YDR308C	0.359901	45	42.8571	17	15	12	13	7.36691	9.45223	15.2213	6.17	18	5.79137	28	27.6	3.3	2	0.195712	NA	NA	NA	NA	NA	0.0611568	0.545333	NA	0.547448	NA	0.146	NA	NA	4.85425	4.41981	4.538	4.8	1.34299	NA	NA
YDR309C	0.344383	49.0862	48.0418	36	10	6	NA	7.49152	NA	35.4061	5.24	22	7.53574	51	1.9	4.9	2.5	0.138629	NA	NA	NA	NA	NA	0.104673	1.82027	NA	0.704757	NA	5.846	NA	NA	13.7607	7.40083	15.99	7.2	5.34673	NA	NA
YDR310C	0.347874	44.4444	45.951	9	NA	NA	NA	32.0883	21.8817	14.3387	8.61	17	8.77873	21	6.7	7.5	3.6	0.184839	NA	NA	NA	0.0186865	0.0274027	0.163282	0.8256	0.0890606	0.597833	0.0285532	0.535	0.0799489	0.16656	10.2553	6.27113	4.86	2.4	3.37769	0.865064	1.96193
YDR311W	0.402633	50.3115	49.5327	15	NA	15	NA	8.41827	31.9185	10.5638	6.12	20	7.53527	34	9	3	1.2	0.129387	NA	0.0577409	NA	0.102885	0.0271351	0.0876358	0.520533	0.0602043	0.311878	0.0254739	0.162	0.288704	0.721761	4.59594	3.24985	1.927	2.8	1.3356	1.24954	1.53276
YDR312W	0.365606	45.6954	39.5143	12	10	14	11	6.22486	6.15156	31.8444	7.6	16	9.49485	14	11.3	3.4	1.7	0.346574	0.0866113	0.0618652	0.0787376	0.139138	0.140796	0.0827004	0.299733	0.108757	0.300006	0.0618652	0.161	0.254739	0.509478	3.28642	3.63343	2.359	6	3.7994	1.24954	2.26848
YDR313C	0.307296	41.2587	39.1608	NA	26	17	15	39.929	99.2619	6.77574	1.34	16	7.65946	92	10.1	20.9	14.6	NA	NA	NA	NA	NA	NA	0.0747764	0.410133	NA	0.164243	NA	0.111	NA	NA	0.792874	1.69839	1.461	0.4	0.730964	NA	NA
YDR314C	0.351924	41.6185	42.4855	NA	NA	NA	NA	144.744	96.4128	11.0909	NA	19	NA	42	6.1	23.5	25.5	NA	NA	NA	NA	0.00241651	0.00362791	0.0496164	NA	NA	NA	0.00832801	0.048	0.0148841	0.0137167	NA	NA	0.399	NA	0.793905	0.504621	NA
YDR315C	0.311485	37.3665	39.1459	16	31	25	NA	45.4861	62.1557	18.8013	14.22	19	10.7726	NA	36.6	8.7	3.3	0.051986	0.0419087	0.0519668	NA	0.0285619	0.0209019	0.0315678	0.0712	0.13356	0.0702405	NA	0.025	0.14933	0.393688	1.46068	1.08597	0.972	1.2	0.856264	1.87431	3.24945
YDR316W	0.355389	44.1614	40.1274	18	20	32	NA	20.266	45.7123	22.4302	5.97	20	7.71966	38	8.7	4.6	3.7	0.0924196	0.0383089	0.023943	NA	0.0378061	0.0167608	0.0949314	0.4096	0	0.31844	0.0201626	0.177	0.16656	0.207075	3.52784	3.80549	2.05	2.4	3.07197	1.10536	0
YDR317W	0.350722	43.2367	43.7198	15	NA	24	NA	35.3588	39.9879	10.556	NA	17	NA	43	25.8	NA	NA	0.0184839	NA	0.011104	NA	0.00753692	0.00666442	0.0171861	NA	0.0250483	NA	0.00619759	0.033	NA	NA	NA	NA	0.9672	0.4	0.26173	0.384473	0.551793
YDR318W	0.328131	40.4891	36.413	17	NA	16	NA	20.4456	37.909	9.50773	8.77	18	12.1901	29	6	27	7.6	0.0978561	NA	0.137412	NA	0.107534	0.0579966	0.043553	0.194933	0.14279	0.147053	0.0758136	0.167	0.0814295	0.289289	2.46638	2.37068	1.373	2.4	0.597405	3.1719	3.31076
YDR320C	0.365049	43.8623	44.4611	13	NA	NA	NA	8.05382	35.0764	23.713	10.4	16	11.7102	36	7.4	10.2	3.6	0.0853104	NA	NA	NA	0.275056	0.0631551	0.0477163	0.2064	0.132272	0.193802	0.0615348	0.293	0.217182	0.615348	3.09683	2.83636	2.895	1.6	1.63241	3.19593	2.75897
YDR320C-A	0.249952	40.2778	41.6667	NA	NA	NA	NA	NA	25.4292	22.9817	NA	22	4.98579	33	84	5.2	2.4	NA	NA	NA	NA	NA	NA	0.147832	NA	NA	1.11577	NA	0.189	NA	NA	NA	7.84125	12.4	NA	4.90144	NA	NA
YDR321W	0.407382	54.3307	52.231	10	21	9	24	18.5803	31.1608	11.4589	43.35	16	NA	10	26.4	15.5	3.3	0.859503	1.79409	4.18621	1.56983	2.02774	1.20908	0.0801846	1.0024	1.94293	NA	3.76759	0.308	2.43071	11.4169	62.6909	NA	9.304	12.4	1.32559	54.3549	40.5262
YDR322C-A	0.374006	46.875	47.9167	NA	NA	NA	NA	NA	34.9432	26.1078	9.33	19	14.008	57	26.7	10.5	4	NA	NA	NA	NA	NA	NA	0.0497611	1.18907	NA	0.673467	NA	0.633	NA	NA	16.0052	15.0331	19.23	NA	1.87428	NA	NA
YDR322W	0.343792	46.049	46.8665	12	NA	9	NA	8.38173	23.9028	21.0705	7.65	19	9.13052	21	18.6	3.6	2.2	0.207944	NA	0.233184	NA	0.250385	0.0877998	0.101255	0.408267	0.0630001	0.360193	0.0999362	0.18	0.582961	0.953936	4.50588	4.57031	4.063	3.6	3.07799	3.02773	1.53276
YDR323C	0.319563	41.165	40.9709	NA	NA	NA	NA	24.0433	32.4289	13.2243	13.99	18	7.80268	NA	11	5	3.5	NA	NA	NA	NA	NA	NA	0.0307023	0.225333	NA	0.106279	NA	0.071	NA	NA	4.54797	1.11104	1.009	1.6	0.585759	NA	NA
YDR324C	0.384513	47.0361	45.8763	10	NA	NA	NA	4.01902	5.08158	9.76575	10.71	12	8.70253	7	6.6	2.5	1.3	0.47134	NA	NA	NA	0.360554	0.285162	0.149583	0.8216	NA	0.557491	0.207011	0.557	0.57963	1.11467	12.6948	6.75296	4.949	6.8	2.10748	2.09057	NA
YDR325W	0.359946	44.1546	42.9952	17	NA	NA	NA	23.3541	23.6396	5.45464	9.08	15	10.1635	15	7.2	8	2.8	0.0978561	NA	NA	NA	NA	NA	0.0681761	0.3672	NA	0.176315	NA	0.174	NA	NA	4.8102	2.79054	1.693	2.4	0.536504	NA	NA
YDR326C	0.350553	43.0459	41.7942	47	NA	NA	NA	9.03003	NA	5.33745	9.83	17	8.70335	52	7.1	10.7	4.8	0.0412939	NA	NA	NA	0.110671	NA	0.150517	0.381067	0	0.238901	0.0192185	0.48	0.0933983	0.2082	5.40417	3.12765	4.604	2.8	1.15903	1.44177	0
YDR328C	0.394608	55.6701	59.2784	27	29	23	64	23.2536	72.8569	24.7977	40.03	17	27.5236	46	19.7	23.9	10.1	0.595593	0.534142	0.673483	0.242033	0.666138	0.21261	0.131518	0.356533	1.46115	0.439341	0.336741	0.35	0.648122	1.53367	20.5902	14.8493	8.339	23.2	4.70512	22.3475	32.188
YDR329C	0.316657	40.5896	42.6304	25	NA	9	NA	18.2008	80.4409	58.5913	6.7	20	9.4312	NA	9.1	14.2	7.6	0.0776325	NA	0.173963	NA	0.086022	0.0194636	0.0311827	0.1912	0.125225	0.173022	NA	0.186	0.110258	0.206009	1.84815	2.1752	2.235	2.8	2.63585	2.25878	3.18814
YDR330W	0.382218	49.8	49.4	31	NA	19	NA	24.955	NA	42.116	8.79	15	10.7638	56	9.1	21.1	10.8	0.0178877	NA	0.0929231	NA	0.0707489	NA	0.047901	0.0930667	0	0.101561	0.0315275	0.255	0.0836748	0.163476	1.18021	1.62694	3.07	0.8	2.9105	2.54713	0
YDR331W	0.333652	43.0657	44.0389	16	NA	NA	NA	4.81095	13.972	24.269	6.05	21	10.3574	28	14.3	4.4	3.5	0.103972	NA	NA	NA	0.612793	0.211002	0.0369646	0.497067	0.140726	0.297956	0.10529	0.14	0.670026	0.842319	4.33855	3.91335	2.528	2.4	1.29423	4.25323	3.73993
YDR332W	0.324094	39.9129	38.1713	23	NA	NA	NA	33.6966	NA	12.3542	8.25	18	9.64765	32	14.2	6.4	4.9	0.0241095	NA	NA	NA	0.0153231	NA	0.0392443	0.1664	0.0237984	0.0975212	0.0161355	0.096	0.0806776	0.105375	1.98053	1.37913	1.718	0.8	0.699464	0.744917	0.551793
YDR334W	0.355324	44.6499	40.1585	14	NA	NA	NA	40.5641	40.4681	3.77439	7.67	14	7.39993	30	6.4	6.9	6.5	0.0792168	NA	NA	NA	NA	NA	0.163471	0.404533	NA	0.293221	NA	0.455	NA	NA	4.47635	2.87024	3.959	1.6	0.890148	NA	NA
YDR335W	0.352539	43.7092	43.4641	18	NA	NA	NA	62.7999	NA	12.5803	9.6	14	11.3537	38	8.4	NA	NA	0.246452	NA	NA	NA	0.0111394	NA	0.167417	0.562933	0.0132753	0.336349	0.0184093	0.517	NA	NA	7.79655	5.33838	5.778	6.4	3.03856	1.00924	0.245242
YDR337W	0.375421	45.1049	47.2028	17	13	7	NA	15.4027	28.0993	3.20137	7.79	18	8.25062	24	18.8	4.7	3.4	0.163093	NA	NA	NA	NA	NA	0.158671	0.352533	NA	0.324625	NA	0.165	NA	NA	3.96198	4.13425	3.771	4	0.732837	NA	NA
YDR339C	0.330558	47.619	43.9153	15	NA	6	NA	6.01034	NA	9.53492	6.56	18	10.616	31	21	3.5	2.7	0.499066	NA	1.76831	NA	1.76527	NA	0.14256	1.74	0.777414	1.0744	0.342254	0.357	3.0314	3.92959	16.4675	18.2454	8.921	10.8	1.96105	15.3068	18.0253
YDR341C	0.458376	58.6491	53.2125	11	29	14	18	44.2387	28.6651	16.705	51.68	15	NA	14	23.6	57.6	3.7	2.01643	NA	NA	NA	NA	NA	0.190292	1.49573	NA	NA	NA	0.721	NA	NA	111.52	NA	19.87	32	4.58607	NA	NA
YDR342C	0.511282	76.1404	66.8421	24	59	28	45	38.4861	NA	10.8274	12.25	12	11.4284	NA	NA	NA	NA	1.14369	NA	NA	NA	NA	NA	0.0282151	0.150933	NA	0.0766822	NA	NA	NA	NA	2.66745	1.21866	NA	39.6	0.440737	NA	NA
YDR343C	0.510822	75.9649	66.6667	22	56	17	60	269.743	NA	NA	12.26	13	NA	15	8.7	NA	NA	1.3989	NA	NA	NA	NA	NA	NA	0.150933	NA	NA	NA	0.095	NA	NA	2.66962	NA	1.098	44.4	NA	NA	NA
YDR345C	0.489084	73.8977	63.6684	13	25	12	53	34.4236	21.9671	4.70996	26.98	14	NA	63	9.1	5.8	2.8	2.75126	0.413736	0.861949	0.195158	0.300474	0.470859	0.164069	1.528	2.3796	NA	0.164181	10.81	1.78334	3.69407	59.4757	NA	130	51.6	1.11485	14.9224	43.9595
YDR346C	0.437691	56.7568	50.3119	13	8	4	23	4.49404	11.9783	20.7574	26.11	12	30.6429	21	12.1	6.8	3	0.618501	0.826555	1.65311	0.287497	1.47138	0.552036	0.172684	0.6208	0.313629	0.301464	0.314878	0.944	0.972418	2.20415	23.3848	10.5504	14.71	11.6	5.17127	9.53974	5.02745
YDR347W	0.315694	40.81	45.1713	15	14	6	12	22.0808	NA	21.3443	9.2	16	13.7832	30	13.1	6.8	4.1	0.277259	0.973188	2.27077	1.13539	0.617036	NA	0.0757869	0.578667	1.01703	0.489402	0.454154	0.224	2.00362	3.32308	7.68052	9.24137	3.747	6	2.33373	19.6562	21.2134
YDR349C	0.31364	43.4564	43.7919	25	NA	NA	NA	61.6108	NA	9.04446	11.91	17	9.88961	53	9.4	7.4	3.2	0.121994	NA	NA	NA	0.134901	NA	0.0734611	0.560533	NA	0.357565	0.156818	0.408	1.12316	2.5973	9.63136	4.64206	5.079	4.4	0.958549	11.9908	NA
YDR350C	0.300336	38.8889	40.2047	38	NA	NA	NA	29.2869	NA	18.0448	4.04	19	5.42352	52	15.5	5.8	4.3	0.0437777	NA	NA	NA	0.0580094	NA	0.0540603	0.214933	0.345241	0.108838	0.0326714	0.113	0.292916	0.395096	1.25274	0.790071	2.19	2.4	1.40736	2.45102	8.39952
YDR351W	0.310267	38.6574	40.162	36	NA	NA	NA	115.609	NA	8.56962	7.18	17	7.91074	64	4.6	NA	NA	0.0462098	NA	NA	NA	0.00749176	NA	0.0761322	0.4912	0.0306146	0.224216	0.013533	0.649	NA	NA	5.08812	2.58116	4.131	2.4	0.941249	1.24954	0.674414
YDR353W	0.481871	66.1442	60.1881	14	15	8	13	18.1627	36.4051	48.8491	25.99	15	NA	27	13.9	12.8	3.6	2.91122	2.42734	4.55126	2.80077	2.00467	1.00014	0.1775	1.44293	1.96648	NA	1.34852	1.429	2.84454	10.1139	54.1037	NA	25.2	58.8	12.5092	52.5286	38.6869
YDR354W	0.349886	48.1579	46.5789	17	9	27	12	11.3301	21.3616	13.685	13.38	15	19.2427	28	11	4.4	2.1	0.179403	0.264646	0.0882152	0.198484	0.21022	0.1115	0.0583903	0.488	1.58316	0.311631	0.0850647	0.441	0.541321	1.1342	9.41999	7.90395	6.322	4.4	1.15281	3.43623	31.1457
YDR356W	0.377936	43.9619	40.678	26	15	20	16	33.1045	15.0441	23.4988	8.78	20	9.68134	23	5.6	3.7	2.4	0.0213276	0.0410849	0.0308136	0.0385171	0.018616	0.0409645	0.0477811	0.192	NA	0.117754	0.0267945	0.23	0.16656	0.25678	2.43204	1.4988	1.775	0.8	1.61986	0.889094	NA
YDR358W	0.348303	44.1652	40.5745	50	88	51	55	530.449	NA	16.3099	9.33	18	9.34502	66	9.4	NA	NA	0.0221807	0.00927438	0.0160028	0.014839	0.00153859	NA	0.0574054	0.117867	0.111059	0.113902	0.0123658	0.164	NA	NA	1.58653	1.50987	2.034	1.6	1.35076	1.17745	2.57504
YDR359C	0.333323	42.1589	41.9552	NA	12	16	NA	11.0282	17.4886	51.4225	5.58	18	5.93976	15	7.1	NA	NA	NA	0.0985482	0.0739111	NA	0.107232	0.0676197	0.0566554	0.413867	NA	0.25263	0.0788385	0.245	NA	NA	3.33173	1.97605	2.329	0.4	4.2031	1.7061	NA
YDR361C	0.39502	50.1767	45.583	9	8	5	NA	6.6276	7.14214	32.6193	17.64	14	14.1234	9	19.6	3.3	1.7	0.523711	1.30333	2.08533	NA	1.57322	1.45988	0.0989811	0.628267	NA	0.562152	1.15852	0.329	3.1596	6.13334	15.9888	10.4542	7.785	6.8	4.65801	15.0425	NA
YDR362C	0.335045	39.4345	42.7083	14	NA	14	NA	15.5398	23.1293	3.0557	8.45	18	9.32986	20	8.3	5.2	2.3	0.0792168	NA	0.0463989	NA	0.0418014	0.0280849	0.056891	0.199467	0.0846165	0.154249	0.0324793	0.17	0.12492	0.282428	2.43165	1.84129	1.879	1.6	0.250801	0.937153	1.96193
YDR363W	0.347149	43.8596	39.4737	18	NA	14	NA	18.7496	34.0195	10.7357	NA	14	6.40774	18	5.4	3.2	1.9	0.0462098	NA	0.134438	NA	0.100383	0.0553251	0.0792462	NA	0.222361	0.111142	0.104563	0.178	0.588166	0.990595	NA	1.17574	1.325	1.2	1.22739	2.71534	4.1078
YDR363W-A	0.4207	48.3146	39.3258	NA	NA	NA	NA	NA	32.0367	71.8398	10.99	19	13.4389	44	16.8	11.7	5	NA	NA	NA	NA	NA	NA	0.316313	1.13547	NA	0.797439	NA	0.876	NA	NA	18.0031	15.1079	18.21	NA	32.7836	NA	NA
YDR364C	0.329266	41.0989	38.6813	15	NA	18	NA	13.7088	NA	8.21675	6.6	14	7.47883	14	9	NA	NA	0.147871	NA	0.0906828	NA	0.119069	NA	0.0893971	0.5656	0.092927	0.341438	0.116592	0.167	NA	NA	5.38552	3.81799	1.98	3.2	1.05974	2.3549	1.71669
YDR365C	0.434147	51.2739	45.2229	10	9	4	11	7.606	8.16229	NA	7.29	14	11.4087	NA	8.2	4.8	2	0.554518	0.281302	0.632929	0.230156	0.332858	0.310172	NA	0.992267	0.0696953	0.432585	NA	0.826	0.527441	1.26586	10.4359	5.7887	9.046	8	NA	3.65249	1.28752
YDR367W	0.345257	47.5113	45.2489	12	23	6	6	7.24736	15.997	NA	31.43	21	42.4671	14	NA	3.1	2.1	0.346574	NA	NA	NA	NA	NA	0.0307541	0.269867	NA	0.284036	NA	NA	NA	NA	12.2368	12.8116	NA	6	NA	NA	NA
YDR368W	0.453056	58.6538	58.0128	17	44	22	66	59.139	89.6016	NA	46.76	14	53.0506	28	15.2	57.9	6.4	0.424043	0.287316	0.574633	0.191544	0.213766	0.14109	NA	0.274667	1.76893	0.394879	0.451497	0.372	0.218341	1.9753	18.5291	20.1501	7.099	10.4	NA	18.2384	32.6784
YDR369C	0.339059	43.4426	42.3888	NA	NA	10	NA	15.5046	30.521	11.8607	NA	18	10.3755	31	16.1	3.7	2.4	NA	NA	0.0299808	NA	0.0193367	0.00982301	0.0219018	NA	0.0423082	0.0677593	0.00967124	0.056	0.0810293	0.12492	NA	0.982442	1.118	0.4	0.374771	0.432532	0.980966
YDR372C	0.407119	50.7246	46.9565	27	NA	14	NA	17.3723	59.8164	21.525	14.67	15	20.2382	42	20	19	6.3	0.133495	NA	0.353346	NA	0.284755	0.0827003	0.143976	0.4096	0.604592	0.246565	0.117782	0.2	0.26036	0.785213	8.66891	6.46222	4.807	5.2	4.47104	7.13678	11.8942
YDR373W	0.357954	42.6316	43.1579	19	22	8	17	39.0968	91.4863	3.03184	22.59	20	21.6927	58	41.3	14.3	4.7	0.321037	NA	NA	NA	NA	NA	0.131383	0.537867	NA	0.520122	NA	0.172	NA	NA	17.5293	14.8922	7.255	8.8	0.57467	NA	NA
YDR375C	0.36571	47.1491	49.5614	15	NA	14	NA	17.9934	32.8768	12.4825	8.1	16	9.08068	28	10.7	4.6	3.5	0.0554518	NA	0.0927979	NA	0.0722025	0.0395163	0.0472742	0.304	0.120515	0.246743	0.0463989	0.158	0.282428	0.371191	3.55249	3.49374	2.21	1.2	0.851337	1.87431	2.51373
YDR376W	0.349182	46.4503	44.6247	19	NA	13	NA	22.9851	37.9557	53.9694	24.96	15	10.9555	36	17.8	12.2	6.6	0.102148	NA	0.16656	NA	0.0942039	0.0570477	0.0338617	0.212533	0.417605	0.112678	0.0601468	0.125	0.177482	0.328073	7.65325	1.79377	2.736	2.8	2.63652	3.12384	8.21559
YDR377W	0.405613	52.4752	52.4752	19	17	9	15	19.8596	31.6429	NA	15.64	20	21.5901	50	183.5	10.1	6.2	0.525333	NA	NA	NA	NA	NA	NA	0.797067	NA	0.602413	NA	0.137	NA	NA	17.9848	16.36	12.81	14.4	NA	NA	NA
YDR378C	0.330211	44.186	44.186	14	NA	8	NA	12.5558	23.4506	9.68361	17.08	23	23.6224	39	34.2	7.8	3.5	0.574322	NA	NA	NA	NA	NA	0.120103	1.01893	NA	0.651545	NA	0.32	NA	NA	25.1078	21.2346	11.8	11.6	1.6779	NA	NA
YDR379C-A	0.330423	48.1013	44.3038	NA	NA	NA	NA	NA	NA	NA	3.78	13	9.04432	40	40.4	11	9.8	NA	NA	NA	NA	NA	NA	NA	1.71573	NA	0.132201	NA	0.133	NA	NA	9.35656	1.48102	5.529	NA	1.42732	NA	NA
YDR379W	0.322709	39.2468	39.5441	23	20	13	26	15.4884	NA	NA	6.94	16	5.61495	47	6.1	7.3	4.6	0.0361642	0.0283152	0.0435619	0.021781	0.0365632	NA	0.0997774	0.429867	0.0205757	0.269223	0.012049	0.332	0.077576	0.12311	4.30396	2.2681	2.766	1.2	NA	0.817005	0.429173
YDR380W	0.358762	47.874	45.1969	17	NA	NA	NA	93.6015	NA	5.87234	21.64	13	21.2816	32	20.7	NA	NA	0.0326187	NA	NA	NA	NA	NA	0.0339979	1.74267	NA	0.0920406	NA	0.751	NA	NA	54.4059	2.23779	18.59	0.8	0.28803	NA	NA
YDR381C-A	0.347495	42.9825	42.1053	NA	NA	NA	NA	NA	NA	NA	7.92	17	9.32319	68	25.1	4.6	4.2	NA	NA	NA	NA	NA	NA	0.072241	0.2584	NA	0.207174	NA	0.104	NA	NA	2.95252	2.19402	2.996	NA	NA	NA	NA
YDR381W	0.475627	65.9292	61.5044	11	NA	9	NA	14.3534	15.55	6.51822	15.66	17	NA	25	18.1	5.1	2.3	1.20986	NA	2.73714	NA	1.71626	1.58419	1.33391	1.86693	1.48063	NA	0.98537	0.614	4.83025	10.7105	42.1789	NA	13.55	19.2	12.5439	35.5397	32.6171
YDR382W	0.626203	87.2727	61.8182	16	24	14	NA	17.6085	44.1203	5.15157	27.02	NA	NA	14	NA	22.8	5.7	8.87228	NA	NA	NA	NA	NA	0.831717	5.04373	NA	NA	NA	NA	NA	NA	196.613	NA	NA	204.8	6.18144	NA	NA
YDR383C	0.349571	39.916	37.395	17	NA	9	NA	22.4451	NA	3.13681	NA	19	5.30811	46	13.7	NA	NA	0.048928	NA	0.310912	NA	0.124669	NA	0.0978088	NA	0.423361	0.131886	0.0608307	0.137	NA	NA	NA	0.900459	2.392	1.2	0.44263	4.03697	10.3001
YDR384C	0.341911	45.8182	52.7273	12	21	12	NA	8.25647	21.3536	26.825	13.42	15	19.3223	8	7.9	6.9	3.6	0.462098	0.701139	1.22699	NA	1.78332	0.689529	0.0531328	1.69093	3.51536	0.776082	1.84049	0.575	2.1339	4.08998	32.7381	18.5706	6.057	8	2.05626	21.2421	69.1581
YDR385W	0.605087	87.886	73.753	13	34	13	13	36.3892	38.0295	27.4848	69.13	19	NA	16	30.7	NA	NA	4.92668	NA	NA	NA	NA	NA	0.135668	2.97573	NA	NA	NA	2.783	NA	NA	296.78	NA	94.33	92.4	5.37951	NA	NA
YDR386W	0.328681	41.2975	40.1899	20	NA	14	NA	31.9678	57.5706	8.12014	NA	20	8.20447	31	8.1	5.7	3.7	0.0277259	NA	NA	NA	NA	NA	0.0412486	NA	NA	0.0668439	NA	0.444	NA	NA	NA	0.767523	4.797	0.8	0.483222	NA	NA
YDR388W	0.405663	54.7718	50.8299	18	51	15	29	481.419	NA	52.4657	46.73	15	42.8124	40	11	44.6	10.7	0.693147	0.123777	0.420842	0.217677	0.0131126	NA	0.120987	0.343733	0.383324	0.246325	0.157816	0.735	0.141539	0.589966	23.1735	10.7163	10.49	18	9.15771	9.10721	7.54118
YDR389W	0.326464	42.9664	42.8135	15	NA	9	NA	5.26596	17.3672	31.1479	6.9	16	7.36674	25	5.6	3.6	2.1	0.184839	NA	0.360881	NA	0.616778	0.187015	0.0960887	0.489067	0	0.253957	0.129917	0.34	0.902201	1.54663	4.86846	2.63785	2.614	4	4.31793	4.68577	0
YDR390C	0.372816	46.2264	44.6541	15	10	8	51	7.89412	20.4337	21.1669	7.4	18	8.2767	16	6.7	5.5	3.2	0.203323	0.298143	0.372679	0.0584594	0.377677	0.145908	0.0551639	0.849067	0.171877	0.471496	0.186339	0.468	0.542078	0.931696	9.06459	5.4676	4.238	4.4	1.68456	4.30129	3.98518
YDR392W	0.340764	43.6202	43.9169	15	NA	9	NA	10.9409	37.85	18.6594	4.73	19	10.3968	39	8.2	6.7	4.5	0.129387	NA	0.16656	NA	0.137013	0.0396048	0.130711	0.6112	0.0604801	0.241301	0.038437	0.178	0.223738	0.333121	4.1708	3.16847	1.954	2.8	3.51873	2.16266	1.47145
YDR393W	0.361894	45.3947	42.9825	13	14	10	31	39.4669	30.1169	NA	NA	25	4.5429	29	11.6	6.2	3.8	0.0639828	0.160612	0.224856	0.0725343	0.0569734	0.0746612	NA	NA	0.283597	0.161862	0.0775367	0.106	0.362672	0.591727	NA	1.05901	1.598	1.2	NA	3.24399	8.76739
YDR394W	0.414229	57.243	51.1682	26	14	9	12	15.2888	NA	65.2053	10.85	16	14.5173	38	10.1	13.6	5	0.127966	0.726917	1.13076	0.848069	0.665639	NA	0.127142	0.937333	0	0.890494	0.267811	0.817	0.748296	2.03537	14.6723	16.8936	10.79	4.8	11.9604	14.6821	0
YDR395W	0.387975	51.3771	47.6695	13	25	9	25	32.5438	33.0015	23.8148	14.71	15	15.805	15	NA	51.5	3.9	0.341242	NA	NA	NA	NA	NA	0.0879193	0.838667	NA	0.418847	NA	NA	NA	NA	17.7982	8.87329	NA	6.4	3.02069	NA	NA
YDR397C	0.342494	45.8904	50	9	NA	5	NA	8.35389	8.16338	2.8143	9.35	22	14.8819	12	20	NA	NA	0.554518	NA	1.68226	NA	1.00687	1.03037	0.503923	1.12907	0.923656	0.95514	0.700941	0.374	NA	NA	15.2302	19.9878	8.985	7.2	2.04602	12.1349	25.5664
YDR398W	0.395463	50.0778	48.056	11	8	6	14	6.60286	4.86837	8.59175	12.68	14	12.4396	11	8.3	2.9	1.7	0.680545	0.526747	0.702329	0.300998	0.638205	0.865582	0.177488	1.072	0.142709	0.852002	0.383089	0.955	1.45309	2.47881	19.6105	14.6136	10.62	10.8	2.20002	6.07948	2.63635
YDR399W	0.468604	61.991	58.8235	10	NA	3	NA	2.7831	6.2815	5.27988	8.85	15	NA	10	17.6	1.6	1.1	2.88349	NA	NA	NA	NA	NA	0.36439	1.2696	NA	NA	NA	1.208	NA	NA	16.2101	NA	26.04	41.6	2.77566	NA	NA
YDR400W	0.345889	44.4118	45.5882	11	NA	11	NA	14.4152	19.5753	10.9522	19.48	16	27.9787	NA	14.5	5.2	3.2	0.201643	NA	0.467883	NA	0.357033	0.262919	0.077697	0.1856	0.379181	0.174932	NA	0.173	0.989752	1.60835	5.21605	5.6518	3.165	3.2	1.22766	7.42514	7.90904
YDR402C	0.32904	42.5358	43.3538	23	NA	48	NA	45.4185	NA	NA	NA	14	NA	42	7.9	NA	NA	NA	NA	0.00624601	NA	0.00660102	NA	NA	NA	0	NA	0.0071383	0.021	NA	NA	NA	NA	0.222	NA	NA	0.432532	0
YDR403W	0.365183	46.2687	43.6567	31	54	18	16	109.058	34.1524	33.7597	NA	25	NA	83	10.2	NA	NA	0.00894383	0.00956179	0.0286854	0.0322711	0.00473452	0.0151186	0.0134052	NA	0.0456136	NA	0.00622093	0.064	NA	NA	NA	NA	0.8598	0.4	0.652898	0.744917	1.41014
YDR404C	0.314824	47.9532	41.5205	17	11	9	NA	12.4096	26.9684	6.73747	5.78	26	14.6154	33	15	5	4.2	0.50559	NA	NA	NA	NA	NA	0.120797	1.76053	NA	0.718878	NA	0.536	NA	NA	14.6807	14.0351	10.07	12.4	1.17416	NA	NA
YDR405W	0.298394	41.0646	49.4297	19	NA	8	NA	38.7244	NA	51.8692	4.35	22	7.12336	44	10.2	6.6	3.4	0.0875554	NA	0.322711	NA	0.0666682	NA	0.0698414	0.298933	0.0908151	0.223229	0.0586746	0.276	0.391164	0.759319	1.87602	2.65886	3.666	2.4	5.22633	3.72458	2.51373
YDR406W	0.374052	50.9483	48.0706	11	37	11	NA	30.7279	69.8696	12.1546	9.69	20	12.8916	NA	NA	19.9	5.9	0.100821	0.105338	0.354319	NA	0.126839	0.0557827	0.0274451	0.1064	1.7676	0.0929225	NA	NA	0.195855	0.660595	1.48744	1.58998	NA	1.6	0.48126	5.62292	45.0018
YDR407C	0.353745	45.3064	46.858	19	15	12	20	43.9649	NA	55.3446	11.52	18	9.62484	38	7.2	NA	NA	0.116741	NA	NA	NA	NA	NA	0.043839	0.5584	NA	0.279111	NA	0.327	NA	NA	9.28052	3.76182	3.169	3.2	3.50034	NA	NA
YDR408C	0.373164	48.1308	52.3364	17	12	9	NA	23.6476	22.9587	9.64988	34.42	18	38.914	36	18.8	7	3.2	0.358806	NA	NA	NA	NA	NA	0.17192	0.3496	NA	0.519324	NA	0.293	NA	NA	17.3603	21.6078	6.688	8.8	2.39345	NA	NA
YDR409W	0.309899	40.3761	40.5973	17	32	23	NA	53.6601	NA	29.046	NA	18	4.42843	38	4.2	19.7	12.5	0.0163093	0.0223815	0.0311395	NA	0.0133472	NA	0.0362636	NA	0.0237984	0.117683	0.0188476	0.341	0.0363558	0.0572967	NA	0.769393	1.962	0.4	1.51961	1.03327	0.551793
YDR410C	0.302268	41.841	44.7699	11	NA	10	NA	9.30658	23.0995	6.0919	12.77	18	14.0934	50	13	2.4	1.9	0.403286	NA	0.466369	NA	0.501117	0.201896	0.0775506	0.436267	0.547363	0.324728	0.0932737	0.301	1.9432	2.45457	8.03743	6.08611	4.985	6.4	0.681574	6.72828	12.6913
YDR411C	0.296999	42.8152	49.5601	29	16	14	21	40.0593	NA	17.8443	17.9	17	10.0562	46	10.9	12.4	7.4	0.0956065	NA	NA	NA	NA	NA	0.183872	0.242933	NA	0.153828	NA	0.193	NA	NA	6.27357	2.17123	2.743	4	4.73357	NA	NA
YDR412W	0.400866	48.5106	46.8085	11	NA	6	NA	4.22348	4.60887	38.3385	8.8	16	11.7118	10	10	2.5	1.4	0.478902	NA	NA	NA	NA	NA	0.127449	0.545333	NA	0.382001	NA	0.341	NA	NA	6.9234	6.40289	4.471	7.6	7.04932	NA	NA
YDR414C	0.311314	41.7127	44.7514	18	NA	8	NA	7.00386	NA	19.9222	11.14	18	12.1694	26	7.9	NA	NA	0.0924196	NA	0.620437	NA	0.70868	NA	0.0549552	0.276267	0.367553	0.215136	0.190904	0.225	NA	NA	4.44005	3.44379	2.368	2.4	1.57951	7.16081	8.52214
YDR416W	0.328357	42.2584	39.2317	15	NA	16	NA	7.65457	27.723	3.67077	NA	16	4.61035	22	8.1	4.8	2.1	0.0739357	NA	NA	NA	NA	NA	0.080117	NA	NA	0.144112	NA	0.158	NA	NA	NA	1.02531	1.707	1.6	0.424283	NA	NA
YDR418W	0.609479	88.4848	70.303	11	23	10	14	23.1228	30.994	50.3401	34.98	NA	NA	16	99.8	18.3	3.7	5.82244	NA	NA	NA	NA	NA	0.258671	4.02773	NA	NA	NA	1.554	NA	NA	203.261	NA	112.6	92.4	18.7861	NA	113.853
YDR419W	0.326099	37.3418	40.3481	12	NA	NA	NA	14.7347	NA	13.3736	NA	16	8.4004	32	9.4	2.2	1.3	0.0462098	NA	NA	NA	0.0700843	NA	0.0359671	NA	0.0999391	0.118593	0.0322711	0.097	0.469397	0.794364	NA	1.39395	1.206	0.8	0.693948	1.48983	2.08455
YDR420W	0.30491	41.8979	40.5105	19	NA	NA	NA	13.1874	17.7193	32.6066	9.86	17	9.04069	40	3.2	5.4	2.5	0.0583703	NA	NA	NA	0.320807	0.238758	0.108857	0.594133	0.342327	0.278114	0.105766	0.888	0.78345	1.69225	8.45153	3.6071	3.957	1.6	5.12079	6.10351	7.54118
YDR421W	0.31278	41.1579	42.9474	21	26	NA	NA	18.5626	69.13	12.2534	12.86	19	6.65716	38	9.9	21.7	4.3	0.0264056	0.0602179	NA	NA	0.0843452	0.0226482	0.0428562	0.126933	0.25452	0.118154	0.0412017	0.124	0.0721505	0.364108	2.355	1.30015	1.622	0.8	0.75761	2.25878	6.19235
YDR422C	0.329793	41.8405	41.5951	17	19	9	20	24.1251	64.8447	16.953	6.65	16	7.95907	50	7.6	21.7	7.9	0.0652374	0.246334	0.520038	0.234017	0.194003	0.0721777	0.0613789	0.235733	0.487938	0.278911	0.0936069	0.213	0.215684	0.592449	2.26161	3.06863	2.176	1.6	1.5012	6.75231	10.1775
YDR423C	0.307087	41.8093	41.0758	18	12	9	NA	18.573	36.9428	15.2784	5.73	25	8.96911	NA	8.5	12.5	4.6	0.0462098	0.172112	0.229483	NA	0.111202	0.0559066	0.106734	0.311467	0.103126	0.282229	NA	0.161	0.165228	0.448989	2.57478	3.56604	1.816	1.2	2.35263	2.97967	3.18814
YDR424C	0.391758	48.913	51.087	19	NA	12	NA	105.003	55.9855	7.71804	32.63	24	45.0931	33	46	NA	NA	0.45237	NA	NA	NA	NA	NA	0.123512	0.226133	NA	0.192598	NA	0.13	NA	NA	10.6453	9.51262	5.898	12.4	1.37528	NA	NA
YDR425W	0.354024	46.72	44.8	48	NA	NA	NA	66.6389	NA	40.243	4.19	22	6.4178	51	3.6	38.6	24.6	0.0115525	NA	NA	NA	0.0237447	NA	0.0393723	0.145867	1.12744	0.0893273	0.0310259	0.511	0.0409928	0.0643221	0.881748	0.877089	2.578	0.8	2.28589	2.28281	31.207
YDR427W	0.401303	49.3639	44.7837	28	19	12	11	15.8297	NA	77.5739	11.38	14	18.2297	41	14.5	44.8	6.9	0.524811	0.914328	1.44769	1.57929	1.09745	NA	0.116931	0.895733	2.32649	0.941905	0.423713	0.643	0.387773	2.51772	14.706	22.0821	11.78	21.2	13.0864	25.0628	42.9786
YDR428C	0.344255	44.0613	41.7625	9	NA	30	NA	31.6905	31.4551	4.08179	19.83	17	22.2414	20	28.2	NA	NA	0.123226	NA	0.0599617	NA	0.056763	0.0571879	0.0666879	0.166933	0.256049	0.187991	0.0899425	0.073	NA	NA	4.77574	5.30579	2.311	1.6	0.39271	2.59519	5.64056
YDR429C	0.446313	59.4891	50.7299	14	8	5	9	7.38015	18.8377	7.62487	24.71	17	NA	17	20	4.9	2.3	1.64375	4.04117	6.46587	3.59215	4.38058	1.7162	0.309194	1.34373	1.68937	NA	1.90173	0.843	6.59783	14.0562	47.9027	NA	20.27	33.2	3.40124	46.6414	37.2154
YDR430C	0.361758	45.0961	42.4671	16	31	NA	NA	31.9541	NA	NA	6.64	15	5.48454	32	8.5	51.5	8.5	0.103972	0.0913395	NA	NA	0.0886121	NA	0.122184	0.3488	0.121542	0.206581	0.0884851	0.253	0.0549811	0.333121	3.34133	1.94633	2.855	2.4	NA	4.08503	2.39111
YDR432W	0.477895	69.0821	54.3478	14	28	18	NA	79.39	41.0773	65.063	33.21	15	NA	NA	10.2	40.2	3.5	0.61393	0.812576	1.26401	NA	0.286587	0.553886	0.222616	1.80187	0	NA	NA	1.466	0.565973	6.50061	86.3309	NA	19.52	12.4	20.8961	32.8244	0
YDR434W	0.362279	41.3858	41.3858	25	NA	10	NA	16.0103	56.7834	33.1585	18.74	15	18.4373	29	31.8	9.4	4.6	0.232897	NA	0.476362	NA	0.297534	0.0838912	0.0293451	0.3944	0.402023	0.233127	0.164263	0.126	0.506768	1.03557	10.663	5.77099	4.401	8.4	1.4038	6.87246	7.90904
YDR435C	0.326486	44.5122	48.1707	14	21	11	16	16.9125	34.5472	21.1319	15.41	15	22.5809	40	14.1	6.8	4.1	0.138629	0.276807	0.52845	0.36331	0.343708	0.168261	0.067528	0.178667	1.03778	0.184382	0.145324	0.137	0.854846	1.41779	3.9721	5.62809	2.447	2.8	2.05872	8.38632	20.4164
YDR436W	0.319783	40	43.662	18	NA	14	NA	14.1379	104.291	10.1651	5.36	17	8.50026	66	7.8	8.3	4.6	0.0462098	NA	NA	NA	NA	NA	0.055664	0.12	NA	0.0848768	NA	0.152	NA	NA	0.927941	1.01443	1.593	1.2	0.816323	NA	NA
YDR437W	0.315262	39.2857	47.8571	NA	NA	NA	NA	19.5072	34.1114	21.2699	NA	16	NA	NA	7.9	1.1	2.3	NA	NA	NA	NA	0.0546457	0.0312502	0.0955544	NA	0	NA	NA	0.051	0.969078	0.463472	NA	NA	0.5412	NA	2.93218	1.53789	0
YDR438W	0.29786	42.7027	43.5135	18	NA	11	NA	NA	37.9303	5.8747	NA	20	7.45328	47	13.7	4.7	2.5	0.0462098	NA	0.109021	NA	NA	0.0316168	0.0771728	NA	0.113184	0.0843288	0.0255156	0.087	0.255156	0.479694	NA	0.840495	1.514	1.2	0.654071	1.73013	2.88159
YDR439W	0.32337	38.0403	36.8876	23	NA	17	NA	22.2768	29.6352	18.4235	4.69	24	9.09007	27	7.6	NA	NA	0.0241095	NA	0.0636848	NA	0.0485996	0.0365322	0.080103	0.336267	0.0328644	0.17776	0.0400978	0.151	NA	NA	2.27526	2.3817	1.536	0.8	2.1291	1.56192	0.980966
YDR440W	0.337311	41.5808	41.4089	9	10	10	NA	9.48225	6.03347	25.7924	8.74	20	9.86774	13	7	2.8	1.9	0.123226	NA	NA	NA	NA	NA	0.042904	0.274133	NA	0.301228	NA	0.263	NA	NA	3.45659	4.3431	2.471	1.6	1.59648	NA	NA
YDR441C	0.378736	47.5138	44.7514	37	8	10	15	7.9711	11.0221	3.6443	7.33	20	12.6684	38	10.5	4.1	2.2	0.134883	0.855703	0.684563	0.456375	0.858806	0.621083	0.230144	0.897867	0.616492	0.289783	0.180148	0.403	1.66967	3.11165	9.4949	5.0778	5.532	7.2	1.21001	9.87615	15.6955
YDR443C	0.34074	42.2535	42.6761	NA	15	13	NA	16.7571	76.214	NA	NA	17	12.4094	43	7	NA	NA	NA	0.0544097	0.0627804	NA	0.0487046	0.0107086	NA	NA	0.0890606	0.06813	0.0189801	0.173	NA	NA	NA	0.993442	1.635	0.8	2.6342	1.17745	1.96193
YDR446W	0.334238	39.7351	33.7748	NA	NA	9	NA	33.0427	31.5785	NA	NA	NA	NA	NA	NA	NA	NA	NA	NA	0.0333121	NA	0.00907336	0.00949406	NA	NA	NA	NA	NA	NA	NA	NA	NA	NA	NA	NA	NA	0.432532	NA
YDR447C	0.611168	89.7059	75.7353	15	28	12	16	55.537	32.9854	15.5206	40.27	30	NA	13	NA	16.2	4.3	6.37695	16.2599	37.9397	28.4547	8.1977	13.8023	0.400277	2.81387	0	NA	35.0212	NA	28.1034	105.878	163.478	NA	NA	138	8.96277	656.824	0
YDR448W	0.334127	41.0138	41.0138	14	14	5	NA	44.7289	27.5249	9.63822	4.82	20	6.75917	22	7.6	17.8	8.7	0.138629	NA	NA	NA	NA	NA	0.121784	0.609333	NA	0.317311	NA	0.012	NA	NA	4.23718	3.10554	0.1272	2.8	1.6934	NA	NA
YDR449C	0.386307	45.6818	45.2273	15	5	6	14	4.52625	3.14162	46.6221	9.62	14	10.8076	9	9.3	2.1	1.1	0.443614	0.786164	0.655137	0.280773	0.86845	1.25121	0.0651637	1.19627	0.335201	0.548074	0.436758	0.502	1.87182	3.57347	16.6027	8.41591	6.133	9.6	4.38301	5.67098	6.19235
YDR450W	0.594245	88.3562	73.2877	13	22	NA	26	22.4679	51.5914	52.585	35.24	36	NA	13	NA	29.4	5.9	7.1874	12.8426	NA	10.8668	12.5751	5.47642	0.197133	4.62453	3.21595	NA	21.7336	NA	9.61007	47.8875	235.114	NA	NA	134.8	14.9553	407.614	134.699
YDR451C	0.346876	46.4589	50.1416	14	9	9	48	29.2315	NA	9.28786	3.96	22	7.97863	36	8	2.5	1.1	0.118825	0.19247	0.19247	0.0360881	0.059259	NA	0.252771	0.800533	0.050945	0.303344	0.0481174	0.283	0.692891	1.57475	4.5735	3.30788	3.024	2.4	3.38702	2.49907	1.41014
YDR452W	0.378257	44.9555	46.5875	61	12	9	NA	24.0512	47.8216	94.6847	20.99	16	18.8934	49	10.2	8.1	6.1	0.0863593	0.398357	0.531142	NA	0.198754	0.0999607	0.0559906	0.438667	0.846543	0.26329	0.0975567	0.732	0.590158	0.783652	13.2838	6.18115	9.812	7.6	7.64838	6.89649	17.6574
YDR453C	0.458232	60.7143	56.1224	12	37	33	40	22.284	80.1394	33.1359	NA	21	52.3373	51	28.8	50.6	12.7	0.0462098	0.0288104	0.0323026	0.0266496	0.0478364	0.0133016	0.0223539	NA	1.06583	0.0163165	0.0209017	0.081	0.0210669	0.0839359	NA	0.836255	2.603	0.8	1.06863	1.53789	28.3254
YDR454C	0.471097	63.6364	57.2193	19	NA	NA	NA	55.7413	62.7643	23.2186	68.95	33	NA	15	58	58.4	9.7	1.44466	NA	NA	NA	NA	NA	0.115358	1.26053	NA	NA	NA	0.324	NA	NA	125.39	NA	17.13	39.6	3.86418	NA	NA
YDR456W	0.364958	48.4992	49.1311	18	12	10	NA	18.4315	47.5825	19.4451	17.18	16	20.5169	43	11.6	8.6	3.7	0.0924196	0.635705	0.762846	NA	0.413881	0.160321	0.038932	0.3232	1.34918	0.147427	0.177406	0.337	0.88703	2.06175	8.01067	3.6896	5.081	2.4	1.09217	11.0055	28.1415
YDR457W	0.354295	45.1346	43.88	29	NA	NA	NA	29.3384	45.0896	12.0127	23.21	15	16.884	45	NA	NA	NA	0.15297	NA	NA	NA	0.0624493	0.0406338	0.0987954	0.916	0.115309	0.425059	0.0407147	NA	NA	NA	30.6722	9.16902	NA	6.4	1.71219	2.64325	2.26848
YDR458C	0.335777	41.4781	38.009	35	17	13	NA	18.292	NA	10.2513	8.91	17	6.48271	34	5.4	4.2	3.4	0.0316867	NA	NA	NA	NA	NA	0.0747902	0.253067	NA	0.190554	NA	0.376	NA	NA	3.25302	1.55499	2.795	1.6	1.10611	NA	NA
YDR459C	0.291924	42.5134	45.7219	15	26	13	40	21.1457	NA	11.2953	6.25	16	8.74546	27	13.1	NA	NA	0.184839	0.0960925	0.192185	0.0624601	0.118152	NA	0.0786385	0.461333	0.261605	0.256673	0.0925335	0.103	NA	NA	4.15977	3.31324	1.728	4	1.28146	3.60443	5.45662
YDR460W	0.341355	46.729	48.9097	19	14	7	42	14.3312	37.3555	8.11328	15.84	19	8.75765	31	8.7	5.2	4	0.0875554	0.136817	0.273635	0.0456058	0.133656	0.0512761	0.103146	0.714133	0.24444	0.169391	0.0617885	0.196	0.368354	0.478861	16.3196	2.23391	2.26	2.4	1.20733	2.7634	5.94711
YDR461W	0.52047	77.7778	69.4444	6	NA	28	NA	1221.93	NA	NA	NA	20	NA	131	36.9	NA	NA	6.65421	NA	NA	NA	NA	NA	NA	NA	NA	NA	NA	0.006	NA	NA	NA	NA	0.2352	57.6	NA	NA	NA
YDR462W	0.303788	45.5782	49.6599	20	23	18	18	100.242	NA	18.8502	5.17	20	6.11979	44	12.4	11.7	6.5	0.0831777	0.328775	0.420102	0.420102	0.0754356	NA	0.117545	0.598667	0.775431	0.555756	0.17186	0.208	0.646311	1.16336	4.4653	4.80066	3.304	2.4	3.19665	10.9094	19.7419
YDR463W	0.358648	47.3988	45.6647	21	7	13	24	12.7011	NA	26.6257	6.88	17	10.1318	51	8.2	6.5	4.5	0.0924196	0.190355	0.102499	0.0555201	0.104911	NA	0.0722067	0.2888	0.133591	0.205295	0.0261271	0.325	0.204997	0.296107	2.86655	2.87508	3.56	2.8	2.77366	1.92237	2.9429
YDR464W	0.366796	45.7143	42.23	16	NA	NA	NA	13.0767	15.1601	18.3761	6.55	15	11.0505	17	5.8	5.5	2.7	0.207944	NA	NA	NA	0.0611385	0.0527364	0.124439	0.420533	NA	0.160195	0.0470288	0.37	0.145362	0.296107	3.97389	2.57582	2.938	4.8	3.29902	1.15342	NA
YDR465C	0.38028	46.6019	47.0874	10	12	15	6	7.42423	7.4393	NA	20.53	14	13.0951	7	31.3	3.4	2	0.748599	NA	NA	NA	NA	NA	NA	0.542133	NA	0.374314	NA	0.163	NA	NA	16.0572	6.48501	5.611	10.8	NA	NA	NA
YDR466W	0.323614	39.3096	40.2004	15	NA	NA	NA	19.6927	66.2173	NA	3.48	17	7.53469	49	5.6	11.2	5.2	0.110904	NA	NA	NA	0.0431356	0.0128283	NA	0.7864	0.119675	0.335293	0.0173359	0.319	0.0758444	0.163357	3.94818	3.59231	2.429	2.4	NA	1.22551	2.63635
YDR468C	0.388909	51.7857	45.0893	17	19	8	11	14.8842	24.4972	23.0597	9.13	19	13.6643	26	11.5	7.7	3.6	0.326187	0.191106	0.453877	0.330092	0.243952	0.148222	0.148345	0.549333	0.18144	0.333561	0.139654	0.251	0.47156	1.00861	7.23571	6.19318	3.725	8	4.93516	5.23845	4.41435
YDR469W	0.324485	37.1429	34.2857	21	NA	9	NA	12.5892	19.5177	22.4409	10.12	20	12.0813	31	17	6.6	2.5	0.0792168	NA	1.39726	NA	0.998896	0.644302	0.113849	0.3896	1.40878	0.351805	0.405655	0.171	1.90535	5.03012	5.68819	5.70431	3.574	2.4	3.68589	18.1423	35.8666
YDR470C	0.366962	45.4183	48.008	13	NA	NA	NA	69.0704	62.9595	15.0016	6.18	19	9.33761	41	9.8	NA	NA	0.0853104	NA	NA	NA	0.0262849	0.0288361	0.0302696	0.353867	0.1764	0.17764	0.0442807	0.12	NA	NA	3.15502	2.25132	1.549	1.6	0.655119	2.61922	4.29173
YDR471W	0.557538	79.4118	69.1176	10	16	11	19	14.3828	17.0468	39.0114	19.7	25	NA	15	44.8	5.2	1.8	6.12742	5.9233	8.61571	4.98804	6.58933	5.55957	0.458582	4.6616	4.04771	NA	6.31819	1.489	18.2255	52.6515	132.488	NA	66.47	88.4	25.8097	136.728	125.134
YDR472W	0.319696	46.9965	44.523	13	34	8	NA	11.7097	30.372	NA	5.88	17	10.75	27	14.3	2.6	1.1	0.191948	NA	NA	NA	NA	NA	NA	0.552	NA	0.568418	NA	0.21	NA	NA	4.68264	8.26295	3.791	3.6	NA	NA	NA
YDR473C	0.352787	38.1663	38.5928	14	NA	NA	NA	6.02987	13.3953	38.81	7.22	17	9.98494	21	8.5	NA	NA	0.0792168	NA	NA	NA	NA	NA	0.0662707	0.4552	NA	0.231276	NA	0.142	NA	NA	4.74148	3.11406	1.611	1.6	3.71056	NA	NA
YDR475C	0.312917	41.5525	46.1187	19	NA	20	NA	30.2519	47.0116	14.2438	8.84	18	9.41355	41	9.1	12.3	7.1	NA	NA	NA	NA	NA	NA	0.111739	0.2248	NA	0.216553	NA	0.201	NA	NA	2.86697	2.85663	2.411	NA	2.29618	NA	NA
YDR477W	0.376485	48.6572	47.3934	18	18	7	18	12.6786	NA	20.2738	11.02	16	14.0215	38	8.5	6.4	3.9	0.200243	0.302584	0.778074	0.302584	0.429585	NA	0.078439	0.419467	0	0.287712	0.143329	0.38	0.851019	1.39654	6.66889	5.89247	4.273	5.2	2.29426	7.85767	0
YDR478W	0.284384	39.3939	40.404	12	17	27	NA	18.3977	12.2088	NA	3.6	19	6.91078	10	4.6	NA	NA	0.184839	NA	NA	NA	NA	NA	0.0689528	0.532267	NA	0.468541	NA	0.21	NA	NA	2.76443	4.51969	1.33	3.2	NA	NA	NA
YDR479C	0.313662	40.2527	44.4043	26	44	13	15	44.6859	NA	10.3847	5.85	18	7.77209	50	11.5	14.2	5	0.0853104	0.0109778	0.0371558	0.0322017	0.0108093	NA	0.0767022	0.236533	0.0951936	0.146759	0.0096605	0.132	0.0340158	0.096605	1.99629	1.79025	1.965	3.2	1.14915	0.696857	2.20717
YDR480W	0.358371	43.9628	45.5108	45	15	17	NA	21.2094	32.4074	27.7036	NA	41	8.99518	31	7.7	4	4.5	0.0184839	0.0455265	0.0401704	NA	0.0321978	0.0210723	0.0512967	NA	0.00659915	0.111468	0.0220289	0.148	0.170724	0.151755	NA	1.41321	1.529	1.2	2.05022	0.985212	0.306552
YDR481C	0.374328	47.7032	46.6431	15	20	14	13	23.3764	48.428	11.1946	22.15	14	23.6839	34	11	12.4	4.1	0.314227	0.627099	0.895856	0.964768	0.536524	0.258982	0.22337	0.257333	1.67601	0.299726	0.368882	0.438	1.01145	3.05902	8.22327	8.67268	6.274	6.8	3.60751	18.0943	30.9617
YDR482C	0.226569	36.2963	41.4815	10	13	11	NA	96.5714	16.2698	18.4696	13.57	20	8.12263	NA	11.1	4.7	2.8	0.0831777	0.612429	0.72378	NA	0.0824424	0.489347	0.149962	0.128267	0.76339	0.122827	NA	0.179	1.69395	2.84342	2.51112	1.30015	2.572	1.2	3.99588	11.4861	19.4354
YDR483W	0.42286	57.6923	52.7149	18	31	13	15	25.5999	40.9102	55.9632	52.45	17	NA	50	13.2	32	5.4	0.785567	0.828503	1.97566	1.71224	1.00327	0.627804	0.0631097	0.610133	4.05226	NA	0.513672	0.759	0.802612	4.75622	46.1684	NA	12.82	20.4	5.09534	37.0536	89.2679
YDR484W	0.3467	41.6537	36.8175	25	NA	NA	NA	17.7549	36.1509	17.3457	NA	18	5.16779	34	12.4	4.9	4.1	0.0221807	NA	NA	NA	0.03471	0.0170472	0.0457303	NA	0.0105771	0.146187	0.0181257	0.109	0.12577	0.15031	NA	1.137	1.738	0.8	1.14438	0.889094	0.245242
YDR485C	0.361763	42.7673	40.5031	21	NA	NA	NA	21.6667	38.672	18.7792	7.08	19	6.41588	45	5.9	8.2	4.5	0.0396084	NA	NA	NA	0.0384369	0.021535	0.0836609	0.243733	0.02016	0.244743	0.0185067	0.355	0.101561	0.185067	2.48956	2.0837	2.861	1.2	2.2666	1.20148	0.490483
YDR486C	0.378395	42.3581	42.7948	32	18	8	11	13.3855	NA	31.7033	17.4	19	24.3897	NA	14.4	6.9	2.7	0.0606504	0.204499	0.460123	0.334635	0.274997	NA	0.0952642	0.1736	0	0.192576	NA	0.221	0.533476	1.36333	4.35786	5.3738	4.02	2.8	4.35721	5.31053	0
YDR487C	0.405913	54.8077	53.3654	13	17	8	10	13.4853	29.2472	14.8879	34.04	16	36.4996	27	17.2	8.1	2.9	0.53319	1.95267	4.14943	3.31955	2.4616	1.135	0.222814	0.7048	6.34025	0.614867	1.22946	0.434	4.0982	11.4467	34.6123	24.0934	9.173	10	4.78574	47.8909	132.247
YDR488C	0.287591	40.1501	49.3433	10	12	15	29	14.3079	NA	5.47233	NA	23	9.345	21	9.3	13.8	4.9	0.0277259	0.0638481	0.0510785	0.0264199	0.0535494	NA	0.0838071	NA	0.0213102	0.0933833	0.0364846	0.052	0.0555201	0.156363	NA	1.28232	0.6378	0.4	0.66165	1.10536	0.613104
YDR489W	0.349598	47.619	46.5986	15	12	8	NA	7.46561	15.7459	10.7083	4.74	18	9.43808	30	7.8	14.6	3.8	0.0739357	0.123532	0.185298	NA	0.198562	0.0941441	0.0534438	0.302133	0.0819722	0.248334	0.0494129	0.162	0.101533	0.390102	2.0661	3.12576	1.691	1.6	0.825644	2.13863	1.90062
YDR490C	0.336453	41.1227	44.6475	26	NA	NA	NA	11.633	59.2958	12.5733	11.04	17	7.95023	41	8.9	15.7	6	0.0639828	NA	NA	NA	0.0171815	0.00337077	0.0393721	0.166933	0.0417472	0.158827	0.00487493	0.166	0.0127307	0.0333121	2.65881	1.78004	1.966	2.4	0.714188	0.288355	0.919656
YDR492W	0.364722	53.7975	57.5949	13	NA	NA	NA	6.93948	8.82986	18.98	9.33	11	8.90095	12	10	7.3	4	0.789121	NA	NA	NA	NA	NA	0.080972	0.2736	NA	0.335517	NA	0.795	NA	NA	3.68275	3.93207	10.41	14.8	2.2172	NA	NA
YDR493W	0.320855	40.6504	47.1545	11	17	6	13	11.2842	28.4952	4.16947	NA	22	5.57838	31	38.5	3.4	2.2	0.176437	NA	NA	NA	NA	NA	0.142757	NA	NA	0.306292	NA	0.048	NA	NA	NA	2.32883	1.925	2.8	0.85872	NA	NA
YDR494W	0.360366	41.8283	40.9972	16	7	8	21	6.15416	NA	29.6453	8.3	16	9.14502	43	9.5	4.7	4.3	0.173287	NA	NA	NA	NA	NA	0.0932025	0.3192	NA	0.236946	NA	0.26	NA	NA	3.82222	2.85635	3.253	4	3.98619	NA	NA
YDR495C	0.328479	40.7517	36.3996	27	NA	NA	NA	15.0996	60.9684	NA	7.24	18	7.22945	40	5.5	NA	NA	0.0308065	NA	NA	NA	NA	NA	0.0315635	0.2016	NA	0.0950671	NA	0.303	NA	NA	2.10573	1.01459	2.269	1.2	NA	NA	NA
YDR496C	0.43253	56.0976	46.4939	12	6	6	17	9.70751	3.59006	22.8092	13.32	13	13.4526	8	3.8	2.9	1	0.670042	0.710657	0.710657	0.25082	0.439242	1.18771	0.140681	1.672	0.156302	0.926124	0.532993	1.937	1.47033	4.26394	32.1303	16.4294	10.15	11.6	4.62935	6.15157	2.69766
YDR497C	0.393343	56.5068	54.7945	9	NA	NA	NA	6.45426	23.8704	19.1053	32	11	23.4195	17	8.9	6.1	2.8	1.60194	NA	NA	NA	2.85933	0.773127	0.0944944	2.7024	1.59648	0.653981	1.08558	1.204	3.02539	6.59103	124.76	18.2267	14.23	20.8	2.60457	26.6248	23.6045
YDR498C	0.336516	45.1697	43.8642	13	10	13	14	19.2553	25.4805	26.4013	7.18	19	9.53775	31	9	6.7	5.4	0.213276	0.161563	0.12428	0.115402	0.0839059	0.0634068	0.0732168	0.352	0.11844	0.321001	0.0521172	0.177	0.241139	0.299192	3.64621	3.88648	2.115	4	2.78875	2.33087	2.88159
YDR499W	0.322801	41.0977	38.9558	18	NA	14	NA	23.6461	69.092	19.5572	5.79	20	5.63248	25	7.6	6.6	4.9	0.0462098	NA	0.202252	NA	0.119746	0.0409819	0.0363909	0.238933	0.211919	0.145254	0.113261	0.138	0.429019	0.577862	1.99586	1.16403	1.398	1.2	1.02677	4.08503	5.39531
YDR500C	0.510551	87.5	73.8636	18	22	20	NA	151.765	53.6311	13.6327	19.52	NA	NA	18	NA	29.2	5.7	6.45397	10.4456	11.4902	NA	1.51421	4.28488	0.524502	5.96853	NA	NA	12.7668	NA	7.86997	40.3163	168.082	NA	NA	167.6	10.3158	331.536	282.641
YDR501W	0.35427	45.6814	44.5298	NA	NA	NA	NA	121.338	29.4554	39.6601	NA	28	NA	36	5.7	NA	NA	NA	NA	NA	NA	NA	NA	0.0301574	NA	NA	NA	NA	0.125	NA	NA	NA	NA	0.978	0.4	1.72553	NA	NA
YDR502C	0.515362	75.5208	60.1562	15	16	7	NA	30.4378	NA	24.7226	35.67	11	31.216	15	NA	NA	NA	0.388162	0.659995	1.50856	NA	0.346935	NA	0.0631913	1.56133	0.671764	0.661406	0.703995	NA	NA	NA	80.3477	23.2127	NA	8.4	2.25385	15.2347	9.93228
YDR503C	0.321705	40.146	50	15	NA	17	NA	17.7401	52.5992	14.3104	12.96	20	12.3999	39	16.6	NA	NA	0.110904	NA	0.134228	NA	0.128628	0.0433823	0.0216383	0.1392	0.149307	0.144021	0.0585096	0.085	NA	NA	2.60267	2.5341	1.742	2.4	0.446735	3.29205	3.80124
YDR504C	0.356272	48.8189	44.8819	29	51	14	NA	66.8331	NA	NA	7.9	17	16.2655	46	35.3	NA	NA	0.172092	0.142719	0.519906	NA	0.108908	NA	NA	0.758933	1.53351	0.127065	0.158232	0.033	NA	NA	8.64978	3.24069	1.249	7.2	0.884054	10.5009	33.782
YDR505C	0.364467	44.4709	44.7087	25	NA	NA	NA	20.2589	58.5219	23.3744	13.5	16	11.2839	NA	8.6	9	5	0.0887228	NA	NA	NA	0.104414	0.0361457	0.0378459	0.375733	0.196939	0.108683	NA	0.279	0.235035	0.423063	7.31793	1.70189	3.18	3.2	1.27624	3.05175	4.1078
YDR507C	0.379816	47.8109	43.6077	17	NA	NA	NA	20.5761	NA	17.9275	8.52	23	7.71526	37	6	4.9	2.1	0.212021	NA	NA	NA	0.0679966	NA	0.140325	0.524533	0.0617994	0.45044	0.0378137	0.47	0.285532	0.666241	6.44744	4.34759	3.854	5.2	3.62935	2.01848	1.778
YDR508C	0.378714	53.6953	49.1704	14	NA	NA	NA	8.65413	23.2815	31.6498	17.01	17	14.8498	15	NA	4.3	2.4	1.38629	NA	NA	NA	NA	NA	0.105337	2.53173	NA	0.865934	NA	NA	NA	NA	62.1294	16.7371	NA	28	4.80979	NA	NA
YDR510W	0.489879	63.3663	60.396	17	19	13	NA	50.9419	43.0937	697.312	19.98	25	NA	27	59.8	11.3	5.3	0.880705	1.17819	1.72198	NA	0.439436	0.519465	0.0882412	2.0848	0.733784	NA	0.8291	0.437	1.98104	4.22372	60.0945	NA	23.6	21.6	88.7714	32.2957	22.6848
YDR511W	0.320101	45.8647	47.3684	15	33	14	41	28.9313	84.1658	12.6551	5.59	31	7.56225	46	33.5	7.6	4.9	0.147871	NA	NA	NA	NA	NA	0.0917535	0.6016	NA	0.444878	NA	0.074	NA	NA	4.8517	4.77065	2.694	3.2	1.67518	NA	NA
YDR512C	0.299353	34.2246	41.1765	13	20	14	39	51.9169	26.4932	53.4766	29.21	17	26.181	41	11.4	10.3	4.8	0.319914	0.0241512	0.0345018	0.0123853	0.00930381	0.018232	0.0600936	0.0242667	0.0278314	0.122613	0.0117811	0.457	0.0468956	0.10063	1.02262	3.94763	6.771	6	4.63625	0.696857	0.613104
YDR513W	0.444648	56.6434	53.1469	22	71	20	32	155.917	NA	26.4132	24.16	26	16.9221	55	26.4	20.5	12	0.428491	NA	NA	NA	NA	NA	0.171603	0.7928	NA	0.844139	NA	0.762	NA	NA	27.6335	20.7474	23.02	13.6	6.53915	NA	NA
YDR515W	0.370939	45.4139	41.6107	22	NA	8	NA	13.6771	36.0312	45.8308	4.96	18	7.68767	23	5.1	NA	NA	0.0252054	NA	0.293562	NA	0.17171	0.0651797	0.0354618	0.218667	0.100482	0.158215	0.102109	0.211	NA	NA	1.56473	1.59568	1.481	0.8	2.34473	3.38817	2.32979
YDR516C	0.397158	53.6	53.8	20	NA	NA	NA	404.5	NA	4.6191	23.58	15	24.7236	62	9.5	NA	NA	0.152492	NA	NA	NA	0.00967655	NA	0.0732248	0.0661333	1.10634	0.0890654	0.0631317	0.773	NA	NA	2.24977	2.41549	9.668	4.4	0.487967	5.64695	21.7652
YDR517W	0.348685	49.1935	50.8065	11	25	9	19	17.442	45.8746	16.4299	16.17	21	19.3023	24	14.5	13.9	6.2	0.226848	0.190545	0.529291	0.250717	0.273112	0.10384	0.123357	0.554133	0.496002	0.516208	0.198484	0.284	0.342707	0.768326	12.927	12.6728	5.167	3.6	2.92399	6.87246	13.1817
YDR518W	0.406687	52.0309	48.3559	13	NA	NA	NA	20.1668	35.4845	74.7189	33.79	13	44.8421	33	17.3	17.1	4	0.149293	NA	NA	NA	NA	NA	0.0241999	0.223467	NA	0.107332	NA	0.238	NA	NA	10.8937	4.72417	5.066	2.8	2.60867	NA	NA
YDR519W	0.40209	51.8519	51.1111	13	23	9	12	14.7208	20.7428	16.6705	28.19	12	26.9148	23	85.1	9.1	3	0.938415	0.462748	1.18258	0.886933	0.723005	0.513105	0.0746513	0.4408	1.4687	0.391707	0.462748	0.121	1.16958	3.54773	17.9271	12.9365	8.05	17.6	1.7954	15.3549	23.5432
YDR522C	0.379361	46.4143	43.6255	NA	24	17	NA	25.4285	33.1634	8.65797	NA	14	NA	NA	NA	NA	NA	NA	0.018044	0.0254739	NA	0.0170304	0.0130583	0.076579	NA	0.0199129	NA	NA	NA	NA	NA	NA	NA	NA	NA	0.956534	0.624769	0.367862
YDR523C	0.361509	43.8776	43.2653	NA	NA	21	NA	13.9036	NA	52.4848	NA	16	NA	NA	8.7	NA	NA	NA	NA	0.0134834	NA	0.0203654	NA	0.0135976	NA	0.038212	NA	NA	0.051	NA	NA	NA	NA	0.5838	NA	1.02961	0.408503	0.797035
YDR524C	0.324202	42.1162	41.7012	23	NA	NA	NA	6.9044	NA	21.301	4.61	17	7.18088	37	4.5	3.8	2.2	0.0723284	NA	NA	NA	0.509012	NA	0.0660068	0.533067	0.289447	0.296365	0.0949844	0.506	0.924848	1.59746	3.54533	2.7094	3.132	2.4	2.02845	5.07024	6.37628
YDR525W-A	0.31574	40.5063	46.8354	NA	NA	NA	NA	NA	11.9341	NA	NA	20	9.33944	76	13.6	3.1	2.2	NA	NA	NA	NA	NA	NA	0.0737432	NA	NA	0.663591	NA	0.553	NA	NA	NA	8.96692	9.534	NA	NA	NA	NA
YDR527W	0.391357	45.7859	44.4191	11	NA	NA	NA	5.51936	NA	42.0064	8.28	16	13.29	14	8.1	3.9	2	0.176437	NA	NA	NA	0.416449	NA	0.0617984	0.762933	0.170484	0.607661	0.164181	0.541	0.589367	1.14927	9.11363	10.6857	5.843	2.8	3.74513	3.31608	3.556
YDR528W	0.339834	44.9173	42.7896	14	14	12	NA	29.9939	NA	88.9539	4.63	18	8.48804	52	2.2	3.7	2	0.0792168	0.0975567	0.113816	NA	0.0455357	NA	0.0342268	0.739467	0.0264427	0.293735	0.0262653	0.293	0.369134	0.682897	4.9394	3.47125	0.9012	1.6	4.39244	1.97042	0.613104
YDR529C	0.41667	55.9055	55.9055	26	28	17	51	47.8235	66.5792	108.023	13.27	23	NA	83	28.2	17.8	7.8	0.650492	0.863139	1.42164	0.47388	0.505356	0.362995	0.0707321	2.11013	3.7101	NA	0.291179	0.919	1.35775	3.09845	40.3976	NA	29.17	24.4	11.0232	34.8669	106.741
YDR530C	0.339104	44.9231	44	16	36	19	21	25.0841	113.29	11.1292	16.54	18	13.2588	NA	14.8	11.1	7.4	0.0346574	0.0407147	0.0771437	0.0697967	0.0584326	0.0129379	0.0527288	0.405067	0.23534	0.11962	NA	0.101	0.132048	0.198072	9.66577	2.23539	1.875	0.8	0.846618	2.1146	5.45662
YDR531W	0.353871	45.2316	46.3215	12	NA	NA	NA	14.6212	65.8066	14.7984	22.64	16	19.0643	33	22.4	6.2	2.3	0.508308	NA	NA	NA	0.320106	0.0711227	0.0965369	0.841333	0.784816	0.561436	0.141829	0.211	0.754894	2.03493	27.4801	14.56	5.578	8.8	2.06103	6.75231	16.3699
YDR532C	0.342281	37.1429	34.2857	19	29	18	22	23.4555	44.3892	25.1338	5.73	23	6.3796	27	8.2	6.8	6.6	NA	NA	NA	NA	NA	NA	0.0801365	0.1128	NA	0.102346	NA	0.153	NA	NA	0.932477	0.963488	1.665	NA	2.90579	NA	NA
YDR533C	0.414395	54.0084	48.1013	15	62	27	NA	246.826	NA	NA	24.32	11	24.069	93	55.8	NA	NA	0.480582	NA	NA	NA	NA	NA	0.045182	0.153867	NA	0.138858	NA	0.114	NA	NA	5.39862	4.30896	5.883	10.4	NA	NA	NA
YDR534C	0.454029	67.2348	67.803	NA	26	12	17	29.9605	NA	65.7048	NA	24	26.5371	32	6.1	32.3	20.7	NA	0.238309	0.516337	0.364473	0.206807	NA	0.0147292	NA	0	0.0272467	0.193626	0.045	0.191828	0.299326	NA	0.829078	0.3762	2.4	1.39621	8.939	0
YDR536W	0.392237	52.1968	50.4394	NA	26	NA	NA	65.909	36.8093	9.07218	NA	30	NA	NA	NA	7.7	2.6	NA	0.0172966	NA	NA	0.00682324	0.0122174	0.0260526	NA	0.0560962	NA	NA	NA	0.0584042	0.172966	NA	NA	NA	NA	0.340986	0.648798	2.02324
YDR538W	0.352885	45.4545	47.5207	NA	NA	20	NA	22.5982	20.6206	NA	7.69	24	16.1687	16	7.1	8.5	3.1	NA	NA	0.121589	NA	0.107609	0.11793	0.0277243	0.2784	0.328644	0.132353	0.151986	0.245	0.286092	0.784445	3.08866	2.75559	2.341	2.8	NA	3.50832	9.80966
YDR539W	0.364096	46.3221	45.1292	12	16	8	13	21.704	38.4235	13.8812	17.11	15	19.8931	31	14.2	22.9	4.8	0.184839	0.0957721	0.191544	0.117873	0.0706025	0.0398807	0.0373755	0.162667	0.0498633	0.173896	0.0494308	0.172	0.066915	0.31924	4.01535	4.50193	3.089	3.2	0.748492	2.21072	0.980966
YDR540C	0.39364	42.4581	41.8994	NA	NA	38	NA	171.424	31.3332	19.0268	NA	15	NA	15	10.2	NA	NA	NA	NA	0.0556662	NA	0.0123397	0.0675103	0.0420605	NA	0.28983	NA	0.141021	0.072	NA	NA	NA	NA	0.9678	NA	1.15456	3.05175	5.70187
YDR542W	0.54236	85	76.6667	NA	10	30	52	34.2865	NA	NA	2.37	NA	NA	NA	NA	NA	NA	NA	NA	NA	NA	NA	NA	NA	0.7	NA	NA	NA	NA	NA	NA	2.39343	NA	NA	NA	NA	NA	NA
YDR545W	0.301981	42.9287	48.9978	14	NA	NA	NA	54.4995	NA	NA	NA	26	NA	NA	NA	NA	NA	1.08923	NA	NA	NA	NA	NA	NA	NA	NA	NA	NA	NA	NA	NA	NA	NA	NA	22	NA	NA	NA
YEL001C	0.376242	48	46.6667	13	25	13	26	18.6846	56.4704	85.5532	48.93	18	56.6617	35	31.9	17.3	6	0.746466	NA	NA	NA	NA	NA	0.0602482	0.253067	NA	0.347188	NA	0.446	NA	NA	17.8642	19.2464	15.58	14	7.43627	NA	NA
YEL002C	0.378962	48.8372	48.1395	15	29	13	NA	25.7498	43.1496	21.4561	44.59	15	42.329	49	30.8	14.8	4.8	0.351195	NA	NA	NA	NA	NA	0.0753789	0.484267	NA	0.307454	NA	0.259	NA	NA	31.1528	15.0038	8.823	7.6	2.33332	NA	NA
YEL003W	0.398673	49.5495	37.8378	12	17	9	19	10.6422	28.2645	34.2469	4.81	25	17.821	14	199.2	9.6	3.6	0.693147	NA	NA	NA	NA	NA	0.0876908	0.9256	NA	0.414641	NA	0.114	NA	NA	6.42307	9.57156	10.92	12	4.33261	NA	NA
YEL004W	0.272836	38.5965	38.3041	15	51	26	NA	73.5638	NA	7.56649	10.78	19	10.1594	18	25.2	8.2	4.4	0.0554518	0.0372311	0.0730303	NA	0.0258114	NA	0.0222958	0.250133	0.476281	0.117907	0.105488	0.06	0.231559	0.431542	3.89014	1.48153	1.744	1.2	0.243384	2.73937	11.5877
YEL005C	0.334124	40.0709	38.6525	18	41	11	NA	38.2897	NA	16.4404	4.28	21	10.6462	50	5.9	13.9	6.4	0.0154033	NA	NA	NA	NA	NA	0.0354579	0.2264	NA	0.146693	NA	0.25	NA	NA	1.39796	2.15038	2.014	0.4	0.841009	NA	NA
YEL006W	0.309844	41.4925	39.7015	13	51	24	NA	41.1523	NA	NA	7.69	18	9.42174	33	13.3	4.7	3.5	0.191948	0.0692368	0.147128	NA	0.0858051	NA	NA	0.586133	0.811789	0.295726	0.107002	0.176	0.751293	1.00888	6.50275	3.97698	2.981	3.6	NA	5.09427	18.8223
YEL009C	0.425129	56.5836	52.3132	14	19	9	11	6.15285	52.8435	1.54307	20.88	19	NA	43	13.5	11.2	2.6	4.41634	3.63277	7.66917	6.27478	11.218	1.30617	1.0577	4.52213	9.27614	NA	1.60518	1.815	6.16273	26.5471	136.222	NA	31.18	89.2	2.35462	99.5785	225.684
YEL011W	0.36924	47.017	48.1534	80	NA	90	NA	NA	NA	13.8737	17.17	22	17.9897	121	10.4	NA	NA	0.00693147	NA	0.0179515	NA	NA	NA	0.0392205	0.0344	0.759746	0.0524407	0.0133524	0.233	NA	NA	0.852125	1.17843	3.167	0.8	0.785019	2.33087	21.0295
YEL012W	0.339399	36.2385	41.2844	40	34	35	NA	22.0812	NA	14.9948	5.17	17	11.524	80	9.4	9.8	8.3	0.0554518	0.0387008	0.037595	NA	0.0595903	NA	0.0557581	0.2856	0.598376	0.209167	0.0164478	0.32	0.134268	0.158533	2.13021	3.02926	3.971	3.2	1.20621	1.89834	13.1817
YEL013W	0.38363	50.173	43.7716	21	36	20	57	21.5316	45.0435	7.23277	31.52	17	29.6656	32	11.8	49.2	6.9	0.211245	0.172575	0.310635	0.108995	0.288539	0.137927	0.111741	0.362133	0	0.248541	0.194147	0.257	0.126274	0.900391	16.4676	8.69596	3.921	6.4	1.16598	8.96303	0
YEL015W	0.376394	46.461	42.8312	15	14	14	14	15.9431	39.0279	44.8058	9.77	17	10.1383	26	7.6	7.8	3.4	0.184839	0.105885	0.105885	0.105885	0.09298	0.0379827	0.0912727	0.492267	0.0695786	0.348887	0.0570149	0.442	0.19005	0.435996	6.93856	5.00314	4.499	4	5.89997	2.13863	1.53276
YEL016C	0.307212	40.1623	45.0304	13	21	12	NA	12.3683	39.6662	25.6555	10.73	24	9.0527	21	9.4	3.8	2.8	0.0639828	0.0809007	0.141576	NA	0.13736	0.0428303	0.0325458	0.2464	0	0.169217	0.0809007	0.166	0.447083	0.606755	3.8143	2.04462	2.065	1.2	1.20462	2.45102	0
YEL017C-A	0.495177	74.4186	62.7907	NA	29	12	11	29.2777	40.2108	NA	11.63	29	NA	34	85.5	14.2	3.8	NA	NA	NA	NA	NA	NA	NA	7.2136	NA	NA	NA	0.943	NA	NA	121.034	NA	62.89	NA	NA	NA	NA
YEL017W	0.326733	46.8843	49.2582	NA	17	13	14	9.23261	30.2551	45.347	11.73	26	18.713	22	10.2	5.6	4	NA	0.144026	0.188341	0.174888	0.265194	0.0809264	0.0420484	0.593333	0.157261	0.324447	0.111293	0.267	0.437221	0.612109	10.0409	7.71655	3.582	2.4	2.75089	3.53235	5.02745
YEL018W	0.316636	45.1613	45.1613	13	22	14	22	22.7015	17.4529	9.7406	5.67	24	7.35518	29	6	4.2	2.4	0.149293	0.0976649	0.153473	0.0976649	0.0946468	0.12311	0.157571	0.455733	0.0575128	0.397598	0.0740906	0.348	0.511578	0.895261	3.72794	4.4863	2.833	2.8	2.2143	3.09981	1.71669
YEL019C	0.347971	46.0674	41.1985	NA	40	18	NA	24.2123	30.3791	18.1592	NA	19	NA	NA	3.8	1.4	1.7	NA	0.0133248	0.0296107	NA	0.0220133	0.0175447	0.0285512	NA	0.01008	NA	NA	0.057	0.380709	0.313525	NA	NA	0.3048	NA	0.747989	0.768946	0.245242
YEL020W-A	0.40054	60.9195	51.7241	NA	NA	NA	NA	NA	16.4543	NA	6.89	19	11.1109	25	84.4	7.2	2.6	NA	NA	NA	NA	NA	NA	NA	0.8144	NA	0.632963	NA	0.224	NA	NA	8.09527	11.5166	14.81	NA	NA	NA	NA
YEL021W	0.423876	52.0599	48.3146	44	32	14	36	14.0117	60.7778	12.2739	NA	19	NA	11	11.7	31.8	4.7	0.0441094	0.395581	0.904184	0.351627	0.90343	0.208276	0.134472	NA	0.617401	NA	1.15078	1.952	0.398069	2.69331	NA	NA	29.49	2.8	2.38116	18.2625	15.021
YEL022W	0.374902	45.8533	44.0027	16	NA	NA	NA	19.0775	42.2578	55.703	11.85	16	19.8184	28	6.8	28	4.6	0.155958	NA	NA	NA	NA	NA	0.0505972	0.566133	NA	0.26387	NA	0.495	NA	NA	9.67858	6.46236	4.551	3.6	4.06612	NA	NA
YEL024W	0.43471	60.9302	54.4186	15	15	11	NA	6.75667	NA	9.73276	7.3	28	14.5227	63	17.9	5.7	4.1	0.332711	NA	NA	NA	NA	NA	0.0353306	0.3112	0.738438	0.197573	NA	0.268	NA	NA	3.27746	4.02048	5.867	7.2	0.496091	NA	25.1373
YEL026W	0.564224	81.746	69.0476	15	16	10	NA	9.58994	25.1473	NA	23.96	19	NA	12	58.1	11.3	3.3	3.17924	NA	NA	NA	NA	NA	0.141595	4.29573	NA	NA	NA	0.796	NA	NA	148.49	NA	42.32	68.8	NA	NA	NA
YEL027W	0.499288	83.125	63.125	16	25	13	54	19.8194	45.6652	116.917	55.68	23	NA	42	49.9	20.7	4.8	4.78272	NA	NA	NA	NA	NA	0.0582685	1.88347	NA	NA	NA	1.609	NA	NA	151.297	NA	77.38	110.4	9.82846	NA	NA
YEL029C	0.333481	43.2692	42.6282	NA	27	14	13	9.80951	10.125	5.27063	15.98	16	16.4032	27	26.4	3.3	1.9	NA	0.0709423	0.136817	0.147342	0.195264	0.189179	0.0451761	0.231733	0.587877	0.199002	0.0709423	0.076	0.580437	1.00813	5.34244	4.42784	2.304	1.2	0.343516	2.7634	12.2621
YEL030W	0.408557	54.8137	50.9317	11	249	25	28	169.342	46.3873	27.3756	NA	18	12.4409	21	8.1	17.5	3.8	0.0252054	0.00521755	0.0519668	0.0463989	0.00767186	0.028007	0.0251902	NA	0.0740394	0.0493195	0.0618652	0.068	0.0742383	0.341887	NA	0.853017	0.7338	0.4	0.994878	1.87431	1.71669
YEL031W	0.428191	57.6132	52.6749	20	NA	NA	NA	12.3178	29.9405	NA	42.09	13	45.4503	33	10.1	8.6	2.6	0.60997	NA	NA	NA	0.707195	0.290948	NA	0.552533	0.319709	0.389077	0.263973	0.987	1.01292	3.35042	33.5515	20.1233	13.07	17.6	NA	12.5675	5.51793
YEL032W	0.39385	53.4501	49.9485	9	7	12	14	32.6415	10.0537	NA	7.8	16	9.14162	22	8.6	4.6	1.2	0.246452	0.273635	0.15962	0.136817	0.0586811	0.190521	0.083379	0.557867	0.0969997	0.310747	0.0870656	0.487	0.416401	1.5962	6.27769	3.86369	5.591	3.2	NA	2.7634	2.02324
YEL034W	0.602308	85.9873	73.2484	18	18	12	19	14.994	40.8582	114.62	24.5	24	NA	NA	25.6	NA	NA	3.85082	NA	NA	NA	NA	NA	0.244327	5.0472	NA	NA	NA	4.681	NA	NA	178.398	NA	137.7	100	40.4024	NA	NA
YEL036C	0.372309	50.2	52.2	17	13	8	28	11.3948	NA	60.6438	13.23	18	11.8657	33	8.9	4.3	2	0.48928	NA	NA	NA	NA	NA	0.0880708	0.442133	NA	0.301766	NA	0.606	NA	NA	8.43893	4.55221	7.142	12	7.70536	NA	NA
YEL037C	0.383423	53.7688	43.7186	13	10	8	13	12.1776	37.3037	38.5684	14.32	17	19.3371	16	8.9	10.2	3.5	0.405225	2.32685	2.90856	1.78988	1.91076	0.623757	0.133149	0.862133	0.968534	0.644967	1.45428	0.897	2.28122	6.64813	17.8112	14.8976	10.55	7.6	7.40875	33.5693	21.336
YEL038W	0.355634	48.8987	52.4229	16	26	11	11	14.6828	28.6415	5.21619	36.06	19	46.451	51	18.6	9.5	4.6	0.502532	0.35362	0.83583	0.83583	0.626183	0.321007	0.0633717	0.197067	1.59516	0.225934	0.180277	0.21	0.967803	1.99872	10.2521	10.1871	4.741	11.6	0.476896	13.2643	38.8095
YEL039C	0.395002	48.6726	46.9027	19	NA	NA	NA	250.392	NA	20.3921	NA	NA	NA	NA	12.1	NA	NA	0.131333	NA	NA	NA	NA	NA	0.0196214	NA	NA	NA	NA	0.163	NA	NA	NA	NA	2.55	3.6	0.577255	NA	NA
YEL040W	0.376976	56.531	50.9636	12	9	5	19	3.39889	12.9804	79.5559	13.32	25	NA	23	NA	4.8	2.3	3.25779	1.6545	2.9781	0.78371	4.38098	1.14715	0.308401	3.3256	0.0832944	NA	0.647412	NA	3.10218	6.47412	63.9071	NA	NA	56.4	35.3967	21.4824	2.57504
YEL041W	0.333919	39.596	41.8182	27	43	19	NA	71.9581	NA	NA	NA	17	NA	27	12.3	13.2	8.1	NA	0.00348614	0.0078897	NA	0.00208322	NA	0.0111356	NA	0.019482	NA	0.00555201	0.045	0.0113564	0.0185067	NA	NA	0.7188	NA	NA	0.216266	0.429173
YEL042W	0.401057	55.4054	50.5792	10	11	8	9	7.32851	16.9048	23.5733	25.61	18	28.1073	12	11.9	5	2.5	0.360437	0.516337	0.709963	0.631078	0.775015	0.335981	0.0724719	0.4856	0.1613	0.280679	0.473309	0.532	1.13594	2.27188	17.9417	8.02454	8.135	5.2	2.4647	8.19408	3.73993
YEL043W	0.342734	47.0711	46.7573	18	20	12	20	41.9528	NA	52.824	7.24	21	11.5741	29	5.9	17.3	7.1	0.138629	0.210699	0.351165	0.210699	0.100446	NA	0.0719298	0.3856	0.274531	0.240292	0.145309	0.455	0.243582	0.593518	4.02764	3.98343	3.631	3.6	5.48169	6.07948	7.29594
YEL044W	0.333504	44.5783	56.0241	11	14	10	10	20.3831	14.5538	72.9121	11.21	24	13.9667	17	14.8	5.5	2.5	0.504107	0.234374	0.328124	0.328124	0.160978	0.225455	0.169181	0.429067	0	0.331541	0.193014	0.25	0.596589	1.31249	6.93913	6.51669	4.65	8	17.7962	4.73382	0
YEL046C	0.456266	68.9922	65.6331	14	9	6	36	5.71074	13.9213	8.43173	13.6	17	10.8888	10	6.1	4.9	1.4	1.02982	NA	NA	NA	NA	NA	0.556951	2.3744	NA	1.40496	NA	3.51	NA	NA	46.5873	20.7504	29.3	20.8	6.77498	NA	NA
YEL047C	0.454224	62.1277	58.9362	16	NA	NA	NA	99.5104	37.8666	11.1818	18.43	18	35.7998	NA	15.5	NA	NA	0.207944	NA	NA	NA	0.0411754	0.108206	0.100062	0.250133	0.61347	0.37489	NA	0.539	NA	NA	6.65076	15.3633	10.46	4.8	1.61421	5.91127	14.224
YEL048C	0.352453	43.4211	39.4737	NA	21	19	NA	37.5021	25.6823	2.50995	4.49	15	9.85851	NA	75.9	2.6	1.7	NA	NA	NA	NA	NA	NA	0.0860468	0.301867	NA	0.140814	NA	0.031	NA	NA	1.9554	1.89216	1.954	1.6	0.311584	NA	NA
YEL049W	0.545223	84.1667	76.6667	26	NA	18	NA	28.0552	NA	10.4967	NA	18	NA	58	NA	NA	NA	0.0853104	NA	0.0212827	NA	0.0136548	NA	0.0114782	NA	NA	NA	0.00660498	NA	NA	NA	NA	NA	NA	3.2	0.173821	0.55268	NA
YEL050C	0.352582	52.6718	51.6539	14	19	12	NA	28.422	24.9136	15.6822	10.33	15	10.4245	32	12.5	5.6	3.6	0.297063	0.203379	0.322017	NA	0.135958	0.155104	0.0427981	0.4	0.2462	0.410364	0.120756	0.279	0.690035	1.07339	5.96122	6.20128	4.478	6	0.968293	5.57486	4.84352
YEL051W	0.473304	64.4531	52.7344	17	19	13	21	205.173	39.6993	7.97689	65.57	18	NA	36	31.4	18.1	5.1	0.48928	0.900302	1.31583	0.814559	0.0833723	0.430883	0.175475	0.4264	2.33224	NA	0.475159	0.712	0.945068	3.35407	40.3364	NA	24.56	12	2.0194	24.6784	54.0758
YEL052W	0.322342	44.2043	45.1866	14	20	18	NA	12.0919	26.3298	7.03352	16.29	18	18.1495	37	11.9	6.2	3.4	0.138629	0.224856	0.24984	NA	0.371911	0.1708	0.0663468	0.423467	0.91756	0.290135	0.121544	0.231	0.725343	1.32268	9.9521	6.76924	3.547	2.8	0.673236	6.48798	21.2747
YEL053C	0.366903	45.2933	42.8377	NA	15	31	10	17.7051	13.2575	27.4508	11.72	17	12.4811	21	8	4.9	2.1	NA	0.0599617	0.0290137	0.0899425	0.0508005	0.0678426	0.0371125	0.2376	NA	0.204263	0.0428298	0.298	0.183556	0.428298	4.01743	3.40433	3.205	0.8	1.46978	1.2976	NA
YEL054C	0.576025	82.4242	66.6667	12	22	11	14	16.6919	22.1199	78.1609	31.27	31	NA	13	56.5	11.1	2.3	4.29751	NA	NA	NA	NA	NA	0.175412	3.54667	NA	NA	NA	1.245	NA	NA	160.001	NA	64.82	74.4	19.7799	NA	NA
YEL055C	0.361355	44.4227	41.7808	9	35	13	11	20.6578	27.439	18.3311	18.15	15	14.975	10	8.5	34	3	0.246452	NA	NA	NA	NA	NA	0.0426877	0.420533	NA	0.355324	NA	0.478	NA	NA	11.0116	7.29183	5.379	3.2	1.12893	NA	NA
YEL056W	0.340491	43.6409	41.6459	14	24	14	13	13.1387	17.3717	NA	10.65	20	9.90705	29	8.1	NA	NA	0.297063	0.0992422	0.170129	0.183216	0.181282	0.137109	NA	0.549867	0	0.47754	0.0821314	0.33	NA	NA	8.44854	6.43391	3.585	6	2.58546	3.43623	0
YEL058W	0.364751	52.4237	51.7056	15	33	16	20	17.7673	38.9136	3.22906	34.46	15	27.4559	33	11.6	23.7	5	0.573002	0.187759	0.387253	0.309802	0.348734	0.159226	0.136934	0.428533	0.585894	0.470604	0.187759	0.511	0.261436	1.23921	21.3047	15.9844	7.634	12.4	0.637911	8.939	11.5264
YEL059C-A	0.296802	40.5405	51.3514	NA	25	32	37	34.2192	29.9311	NA	22.34	19	10.2588	36	25.3	NA	NA	NA	NA	NA	NA	NA	NA	NA	0.0773333	NA	0.125395	NA	0.08	NA	NA	2.49244	1.53969	2.328	NA	NA	NA	NA
YEL060C	0.459512	65.8268	61.8898	25	NA	NA	NA	195.24	NA	8.86587	30.12	13	17.135	76	11.1	NA	NA	0.166355	NA	NA	NA	0.0828367	NA	0.24139	0.1672	2.7566	0.102952	0.212803	0.59	NA	NA	7.2655	2.51315	8.477	6	3.08755	23.3327	47.5769
YEL061C	0.358493	43.8	40.9	14	20	15	NA	12.5681	NA	33.0584	8.18	22	7.16957	26	8.5	5.2	3.9	0.0198042	0.029148	0.0388641	NA	0.0463843	NA	0.0677894	0.3592	0.01772	0.18914	0.0224216	0.218	0.112108	0.149477	4.23901	1.81067	2.453	0.4	3.23309	0.841035	0.490483
YEL062W	0.331005	43.7398	43.5772	19	NA	NA	NA	19.0791	NA	3.48129	5.66	18	7.32035	45	7.3	14.2	8.2	0.0291851	NA	NA	NA	0.0192059	NA	0.0649378	0.248533	0.0132213	0.186842	0.00814295	0.134	0.0258051	0.0446869	2.02944	1.96729	1.306	0.8	0.326146	0.52865	0.306552
YEL063C	0.419906	56.4407	57.1186	16	NA	NA	NA	10.4251	25.9667	6.68703	10.26	20	12.0728	NA	7.6	4.2	2.6	0.190615	NA	NA	NA	0.532029	0.213599	0.121113	0.750933	3.19805	0.159869	NA	0.736	1.32058	2.13325	11.1154	2.56587	7.513	4.4	1.16841	8.00185	81.4202
YEL064C	0.321923	43.125	46.4583	15	NA	14	NA	14.546	24.551	9.35537	NA	21	6.11319	35	14.4	5.4	2.2	0.0739357	NA	0.0594858	NA	0.0572529	0.0339213	0.0249661	NA	0.0207629	0.119171	0.0237943	0.063	0.154222	0.378546	NA	1.0314	1.146	1.6	0.336967	1.20148	0.551793
YEL065W	0.382187	53.5032	52.5478	29	13	10	13	242.01	15.5554	37.8187	12.34	NA	11.9341	55	6.7	5.3	2.2	0.14341	NA	NA	NA	NA	NA	0.068932	0.546133	NA	0.46486	NA	0.5	NA	NA	9.72273	6.90907	4.541	6	3.76099	NA	NA
YEL066W	0.366656	47.486	53.0726	10	NA	12	NA	34.6611	42.1058	35.2655	46.51	19	49.2204	29	23.7	19.3	5.1	0.110904	NA	NA	NA	NA	NA	0.0412302	0.0624	NA	0.0830634	NA	0.049	NA	NA	4.18702	4.29189	1.346	1.6	2.09768	NA	NA
YEL069C	0.356515	54.2553	51.5957	NA	NA	NA	NA	75.0628	32.0585	47.6296	NA	16	NA	38	NA	NA	NA	NA	NA	NA	NA	0.00643494	0.015067	0.00644892	NA	0.0617271	NA	0.0127112	NA	NA	NA	NA	NA	NA	NA	0.443137	0.696857	1.28752
YEL071W	0.406917	54.2339	51.0081	21	38	19	NA	12.4616	29.7213	12.7224	28.27	17	20.9815	41	14.9	10.1	2.9	0.211245	0.220912	0.441823	NA	0.67364	0.282445	0.251188	1.05227	1.14666	0.462122	0.204747	1.169	0.831152	2.8947	42.9167	13.5394	21.86	6.4	4.61045	12.1109	25.2599
YEL072W	0.317661	37.6623	41.9913	32	76	62	57	16.7304	NA	13.8782	3.97	28	6.01678	49	29.8	22.1	18.8	0.0173287	0.00854717	0.0104772	0.0113962	0.0388267	NA	0.0297109	0.204	0.127876	0.131274	0.0132568	0.044	0.029393	0.0345524	1.16841	1.16462	1.469	0.8	0.594871	0.937153	4.35304
YER001W	0.35427	44.8819	43.9633	11	48	9	15	5.16809	11.0671	NA	13.26	23	6.94956	30	8.4	2.9	1.5	0.403286	0.0468451	0.24984	0.149904	0.435086	0.203175	NA	0.4552	0.0575374	0.188409	0.0749521	0.367	0.775367	1.49904	8.70804	1.73894	4.127	6.4	NA	3.24399	1.65538
YER002W	0.433048	47.619	47.1861	18	NA	6	NA	7.17968	6.77523	31.6461	10.15	18	11.9012	13	6.2	3.4	2.4	0.523711	NA	1.13539	NA	0.948832	1.00547	0.22062	1.2968	0.211541	0.747595	0.524024	1.07	2.00362	2.83846	18.9895	12.5276	9.04	13.6	10.0726	9.82809	4.90483
YER003C	0.445717	58.2751	52.2145	11	33	13	19	7334.91	34.1181	53.6365	71.87	16	NA	26	34.3	59.7	4.9	0.630134	0.302837	0.76874	0.52598	0.00136247	0.292912	0.0553868	0.561867	0.111697	NA	0.38437	0.286	0.167397	2.03951	58.258	NA	10.55	10	4.28589	14.4177	2.32979
YER004W	0.392895	47.619	56.2771	NA	38	14	23	121.524	NA	25.5865	26.31	17	29.0166	NA	14.5	36.6	9.7	NA	0.379144	1.0291	0.626411	0.118557	NA	0.172473	0.461333	1.92315	0.416257	NA	0.305	0.393647	1.48531	17.511	14.7151	5.593	8.8	6.3666	20.7856	42.3655
YER005W	0.314875	40.3175	43.4921	14	68	14	14	15.2377	NA	15.1995	9.84	17	8.57728	31	9.2	5.9	3.4	0.217846	NA	NA	NA	NA	NA	0.0828057	0.2168	NA	0.253112	NA	0.25	NA	NA	3.07772	3.04533	3.029	4.4	1.81578	NA	NA
YER006W	0.412311	53.2692	49.4231	13	10	5	8	6.11564	8.19648	13.7248	19.92	13	18.383	8	8.2	7.3	2.5	0.554518	1.22089	2.44177	1.52611	1.99633	1.48953	0.147573	1.056	0.426279	0.790528	1.52611	1.057	1.67245	4.88355	30.3478	17.9986	11.5	10.4	2.92204	17.6137	7.35725
YER007C-A	0.419017	54.1436	47.5138	NA	19	15	29	53.3971	37.1428	22.1153	29.43	20	NA	15	58.2	18.5	4.8	NA	NA	NA	NA	NA	NA	0.0749264	0.921867	NA	NA	NA	0.146	NA	NA	39.1411	NA	7.759	NA	2.39057	NA	NA
YER007W	0.327162	43.6293	42.6641	13	NA	NA	NA	56.7564	NA	5.6634	8.5	14	8.12857	22	11	NA	NA	0.0426552	NA	NA	NA	0.0161406	NA	0.0311067	0.181067	0.139391	0.138373	0.0416401	0.09	NA	NA	2.2204	1.65545	1.286	0.8	0.254159	1.32163	2.57504
YER008C	0.361959	46.7814	43.4132	32	46	11	16	73.3765	61.5931	15.1935	8.98	16	10.9308	39	6.7	32.4	6.6	0.0346574	NA	NA	NA	NA	NA	0.0916903	0.419733	NA	0.256945	NA	0.389	NA	NA	5.43781	3.68646	3.508	1.6	2.00982	NA	NA
YER009W	0.452412	64	56	19	NA	NA	NA	23.8609	46.2889	39.0093	48.72	21	NA	31	NA	26.4	7	1.7657	NA	NA	NA	1.58666	0.817888	0.0897203	1.7112	2.40157	NA	1.22126	NA	1.43406	5.40845	120.277	NA	NA	48.4	5.04932	54.6192	63.8241
YER010C	0.324918	44.4444	42.735	15	NA	NA	NA	26.0608	39.388	10.939	30.66	17	39.418	39	16.5	11.1	3.6	0.147871	NA	NA	NA	0.106094	0.0701965	0.0447112	0.157867	0.684654	0.152355	0.0708949	0.136	0.24909	0.768028	6.98292	6.45847	2.777	3.2	0.705614	3.98891	15.0824
YER011W	0.56122	82.6772	76.7717	19	49	14	33	55.7391	NA	NA	41.77	NA	101.895	80	13.5	NA	NA	1.576	NA	NA	NA	NA	NA	NA	0.0298667	NA	0.131614	NA	0.564	NA	NA	1.79981	10.6156	9.693	43.2	1.67776	NA	NA
YER012W	0.420312	52.0202	48.9899	19	14	7	9	22.1519	43.7483	40.2236	17.78	17	NA	42	20	8.5	4.6	0.904739	1.16235	2.32471	1.8081	0.734606	0.371967	0.141679	1.02	1.87584	NA	0.387451	0.648	1.91446	3.5376	26.1641	NA	15.6	24.8	8.2217	23.4769	41.3232
YER013W	0.344102	42.6201	41.1354	16	NA	NA	NA	9.7047	19.0685	6.95913	7.64	16	5.02368	34	6.5	6.5	2.4	0.051986	NA	NA	NA	0.205954	0.104818	0.0518974	0.594933	0.0940603	0.325057	0.058786	0.189	0.307496	0.832801	6.55747	2.43906	1.669	1.2	0.521045	2.88355	1.96193
YER014C-A	0.358536	52.2876	59.4771	NA	NA	NA	NA	NA	36.6485	NA	NA	15	NA	NA	NA	NA	NA	NA	NA	NA	NA	NA	NA	NA	NA	NA	NA	NA	NA	NA	NA	NA	NA	NA	NA	NA	NA	NA
YER014W	0.356301	44.5269	46.3822	15	NA	NA	NA	19.064	70.4228	39.3323	16.25	15	14.29	51	15.6	16.4	6.3	0.0739357	NA	NA	NA	0.0410633	0.0111162	0.0395822	0.121067	0.102843	0.127213	0.0153497	0.117	0.0477337	0.124259	2.83826	2.45646	2.287	1.6	2.24607	1.12939	2.02324
YER015W	0.375796	47.4462	45.0269	NA	NA	8	NA	16.1243	65.3692	7.62108	NA	18	9.69965	48	14.1	NA	NA	NA	NA	0.0541321	NA	0.0268574	0.00662478	0.0166554	NA	0.0343754	0.0608202	0.00902201	0.051	NA	NA	NA	0.832076	0.921	0.4	0.183125	0.624769	0.797035
YER016W	0.330526	38.6628	38.3721	14	10	NA	19	9.7156	21.3927	43.1595	14.59	27	11.2861	22	9.9	6.6	2.4	0.217846	0.274824	NA	0.144644	0.282869	0.128466	0.121673	0.3464	0	0.269758	0.12492	0.23	0.416401	1.1451	7.29135	4.05802	3.003	4.4	7.57611	3.96488	0
YER017C	0.355819	47.8318	48.226	22	10	12	NA	8.56796	NA	9.80967	7.45	17	9.82923	50	9.6	6.1	4.1	0.126027	0.433057	0.360881	NA	0.505437	NA	0.0736784	0.3976	0.551063	0.285048	0.0866113	0.384	0.709929	1.05624	4.27344	4.00955	4.845	4	1.04272	6.24769	12.1395
YER018C	0.282971	40.724	44.7964	NA	16	8	17	13.8219	21.8154	3.94562	9.4	35	14.6202	38	13.2	NA	NA	NA	NA	NA	NA	NA	NA	0.260806	0.252	NA	0.181097	NA	0.074	NA	NA	3.41746	3.4682	1.246	0.8	1.48459	NA	NA
YER019C-A	0.414415	62.5	54.5455	NA	14	9	NA	13.8587	30.4973	22.5744	23.98	19	NA	28	28.5	16.1	4.8	NA	NA	NA	NA	NA	NA	0.181583	1.07627	NA	NA	NA	0.748	NA	NA	37.2343	NA	23.98	NA	5.91379	NA	NA
YER019W	0.353569	52.2013	57.8616	14	NA	15	NA	17.5503	NA	9.5256	14.2	22	13.4106	29	11.2	5.8	3.5	0.217846	NA	NA	NA	NA	NA	0.0862727	0.2896	NA	0.280416	NA	0.209	NA	NA	5.93282	5.42395	3.034	4.4	1.18561	NA	NA
YER020W	0.344093	44.9889	48.3296	16	21	15	32	31.6864	NA	7.62019	5.72	25	11.4292	53	8.7	6.5	3.7	0.207944	0.334707	0.46859	0.219651	0.221825	NA	0.100583	0.582667	0.696103	0.388781	0.13262	0.257	1.08136	1.89969	4.80829	6.45485	2.962	4.8	1.10577	10.1405	21.5199
YER021W	0.385797	48.566	48.7572	25	18	11	14	15.7991	58.7513	24.4873	NA	16	17.4993	42	12.8	12.6	6.6	0.332711	0.411774	0.673812	0.529424	0.469136	0.126158	0.134791	NA	0.658422	0.717925	0.176475	0.718	0.588249	1.12302	NA	16.6449	11.77	12	4.76185	10.6932	13.7335
YER022W	0.354551	43.9592	41.1936	14	23	11	15	11.6829	29.3583	19.0078	NA	16	NA	27	14.9	6.5	2.6	0.396084	0.0564857	0.118106	0.0866113	0.111203	0.0442522	0.0507069	NA	0.135212	NA	0.0481174	0.097	0.199872	0.499681	NA	NA	1.82	8	1.39051	1.87431	2.82028
YER023W	0.404966	57.3427	53.4965	25	40	19	53	96.7363	76.0089	7.87162	72.1	18	NA	36	19.1	57.6	6.7	0.232897	NA	NA	NA	NA	NA	0.117948	0.562933	NA	NA	NA	0.726	NA	NA	58.5554	NA	16.76	8.4	1.33946	NA	NA
YER024W	0.361913	45.3954	46.1538	17	19	11	44	150.803	NA	2.55878	7.98	12	NA	66	9.4	NA	NA	0.0978561	0.0298055	0.0514823	0.0128706	0.00375526	NA	0.0553697	0.0605333	1.1283	NA	0.00858038	0.231	NA	NA	0.696902	NA	2.865	2.4	0.2044	0.817005	18.0866
YER025W	0.456244	65.8444	51.6129	12	8	7	19	15.4951	16.3381	35.5415	32.2	16	NA	17	NA	5.3	1.8	1.34008	4.58874	5.24427	1.9321	2.36912	2.24689	0.163807	1.37707	0.902391	NA	2.1594	NA	6.92639	20.3944	63.9713	NA	NA	23.2	8.3993	52.9612	18.8223
YER026C	0.374642	49.6377	48.5507	14	13	NA	14	6.18323	30.4674	7.8861	18.81	12	25.2115	47	17.1	5.2	2.9	0.257455	NA	NA	NA	NA	NA	0.0715031	1.152	NA	0.379457	NA	0.244	NA	NA	31.2619	10.9593	5.137	5.2	0.813509	NA	NA
YER027C	0.347851	41.4868	41.9664	NA	18	NA	12	26.639	30.8779	36.9148	15.25	17	23.1703	21	9.4	5.7	3.7	NA	0.264646	NA	0.396969	0.178821	0.154273	0.0575815	0.2624	0	0.24794	0.226839	0.318	0.835723	1.28747	5.77309	6.86821	3.925	3.2	3.06661	6.87246	0
YER028C	0.270913	41.8782	44.4162	14	NA	9	NA	12.9341	NA	11.3978	5.41	18	10.4353	30	4.9	5.2	3.7	0.0792168	NA	0.368283	NA	0.256264	NA	0.0303242	0.308	0	0.133658	0.110485	0.256	0.637413	0.895824	2.40393	2.04645	1.74	1.6	0.498636	4.78188	0
YER029C	0.328037	36.7347	40.3061	11	NA	6	NA	11.0375	11.9166	22.0591	4.78	22	7.58524	22	9.6	4.9	3.3	0.32767	NA	0.685673	NA	0.372731	0.345236	0.114635	0.7976	0.445215	0.541904	0.187002	0.295	0.8396	1.24668	5.50032	5.51524	3.719	5.2	3.6482	5.9353	12.3234
YER030W	0.49797	54.902	43.7908	13	21	11	NA	30.6701	46.1308	139.126	19.58	20	33.9806	24	13.1	20.5	5.7	0.917087	NA	NA	NA	NA	NA	0.137791	0.407467	NA	0.317387	NA	0.702	NA	NA	11.5101	12.1379	11.78	17.2	27.6568	NA	NA
YER031C	0.368843	48.8789	47.9821	16	NA	14	NA	24.4655	48.8831	35.9283	39.92	20	47.7567	34	17.2	14	6.1	0.589175	NA	0.560356	NA	0.320655	0.160485	0.0981781	0.6264	0.284164	0.476875	0.230735	0.378	0.560356	1.28606	36.0759	22.3155	7.997	13.6	5.08892	11.3179	7.23463
YER032W	0.335214	43.4932	42.3516	20	16	11	15	15.3321	19.9188	78.9591	7.67	24	7.06235	23	2.2	3.6	3.3	0.0415888	0.115551	0.168074	0.123255	0.120585	0.0928177	0.0297954	0.566933	0.0328644	0.228947	0.0803834	0.874	0.513561	0.560248	6.27338	2.26998	2.737	1.2	3.39411	2.66728	0.980966
YER033C	0.332931	41.9145	41.0781	30	NA	NA	NA	21.8372	NA	NA	NA	19	NA	42	7.4	9.9	4.6	NA	NA	NA	NA	0.0381368	NA	NA	NA	NA	NA	0.0198286	0.125	0.0841213	0.181044	NA	NA	1.237	NA	NA	1.20148	NA
YER035W	0.317973	40	46.2069	30	18	NA	17	25.2343	48.6107	2.46603	NA	18	2.97407	56	13.1	18.3	10.4	0.110904	NA	NA	NA	NA	NA	0.73252	NA	NA	1.04794	NA	0.248	NA	NA	NA	4.68973	4.148	4.8	2.6061	NA	NA
YER036C	0.480236	66.7213	56.5574	14	14	8	10	7.07721	17.7517	8.54378	37.76	15	NA	11	12	10.1	3.2	1.10904	2.36278	4.13486	3.30789	4.674	1.86342	0.370778	1.1712	2.01635	NA	3.00717	1.407	3.27514	10.3371	63.8025	NA	21.74	22.4	4.57024	47.7227	39.6678
YER037W	0.368256	44.8598	45.4829	40	49	65	37	35.8953	NA	34.6401	NA	15	NA	55	13.4	NA	NA	0.0207944	0.0322923	0.0243434	0.0427655	0.0440816	NA	0.0597277	NA	0.648223	NA	0.0287695	0.102	NA	NA	NA	NA	1.748	1.2	2.9849	2.28281	12.7526
YER038C	0.355056	41.8103	40.7328	NA	35	30	NA	28.4331	62.9867	NA	NA	14	NA	NA	8.8	6.6	3.4	NA	0.0299808	0.0349777	NA	0.0369052	0.0166596	0.0323487	NA	0.0431447	NA	NA	0.145	0.158989	0.308626	NA	NA	1.689	0.4	NA	1.51386	0.797035
YER039C	0.339947	45.7831	54.6185	NA	16	20	NA	68.0184	NA	5.46127	NA	22	NA	98	21.4	5.3	6.8	NA	0.0405991	0.0324793	NA	0.00955014	NA	0.0703657	NA	0.161695	NA	0.00662842	0.026	0.122563	0.0955272	NA	NA	0.657	0.8	0.554407	0.937153	4.47566
YER040W	0.307009	41.5068	42.1918	25	16	18	NA	32.8712	54.1879	41.7623	5.93	16	3.82418	37	4.3	5.1	2.3	0.0221807	0.1041	0.0925335	NA	0.0506706	0.0307376	0.0412645	0.265333	0.8583	0.156703	0.0450163	0.365	0.326589	0.724175	2.26997	0.864051	2.188	0.8	2.4862	2.40296	17.9026
YER041W	0.330057	42.8195	41.7655	NA	NA	NA	NA	16.5663	65.3983	7.42776	NA	16	4.72304	NA	7.7	5.4	4	NA	NA	NA	NA	0.0211137	0.0053484	0.319335	NA	0.0411514	0.188413	NA	0.139	0.0647734	0.0874441	NA	1.3294	1.436	1.2	3.42199	0.504621	0.858345
YER042W	0.366987	44.0217	37.5	16	33	15	14	77.2363	72.7634	15.563	29.77	NA	31.8789	8	65.7	NA	NA	0.415888	NA	NA	NA	NA	NA	0.0381376	0.198933	NA	0.468922	NA	0.11	NA	NA	8.54399	17.0394	6.271	9.6	0.856289	NA	NA
YER043C	0.5614	81.5145	68.3742	14	35	11	10	107.916	31.8489	23.4556	59.11	21	NA	22	NA	NA	NA	2.23788	1.64514	5.23453	5.75799	0.53356	1.80791	0.24131	2.65573	2.80299	NA	2.61727	NA	NA	NA	226.475	NA	NA	45.2	8.16573	83.0702	74.4921
YER044C	0.466118	66.8919	64.8649	NA	NA	NA	NA	15.7148	76.8026	5.83963	19.04	20	36.7439	98	NA	10.4	5.4	NA	NA	NA	NA	0.783264	0.160265	0.0856561	0.298667	2.04694	0.210832	0.1256	NA	1.18354	2.27941	8.20405	8.49681	NA	NA	0.721636	17.7578	52.1138
YER044C-A	0.320495	42.1569	39.7059	NA	NA	NA	NA	41.6133	94.0929	NA	NA	21	NA	NA	NA	NA	NA	NA	NA	NA	NA	NA	NA	0.0213805	NA	NA	NA	NA	NA	NA	NA	NA	NA	NA	NA	NA	NA	NA
YER045C	0.335217	48.6708	43.7628	19	25	NA	25	38.5098	NA	26.2446	5.49	17	6.6081	NA	6.8	NA	NA	0.0875554	0.052633	NA	0.052633	0.0341686	NA	0.0498167	0.130133	0.0946269	0.153075	NA	0.375	NA	NA	1.03071	1.35733	3.452	2.4	1.8862	1.89834	2.08455
YER046W	0.340373	41.2587	47.5524	13	31	15	19	31.5599	73.4414	13.302	7.16	30	9.91371	32	95.3	NA	NA	0.149293	NA	NA	NA	NA	NA	0.0553739	0.2	NA	0.182096	NA	0.032	NA	NA	2.06594	2.46185	2.259	2.8	1.06266	NA	NA
YER047C	0.330286	43.9242	42.8094	16	12	10	24	47.5893	25.835	17.7791	NA	18	5.80737	30	5.7	NA	NA	0.0173287	0.0610721	0.0732865	0.030536	0.0153998	0.0283672	0.0572892	NA	0.0370197	0.0873781	0.0244288	0.192	NA	NA	NA	0.720616	1.508	0.4	1.46945	1.0573	0.858345
YER048C	0.423177	48.8491	48.8491	12	15	13	27	64.7509	44.4755	48.7274	41.12	17	36.7471	25	9.7	16.9	5.3	0.670042	0.338673	0.390776	0.188151	0.0784559	0.114222	0.10531	0.4816	0.609509	0.3772	0.203204	0.499	0.300597	0.958507	28.5703	14.9074	6.374	11.6	7.4032	7.32902	13.427
YER048W-A	0.443183	55.3191	55.3191	NA	NA	NA	NA	NA	48.862	NA	5.7	17	9.63435	42	29.2	10.7	3.5	NA	NA	NA	NA	NA	NA	NA	1.31573	NA	0.685462	NA	0.201	NA	NA	10.8198	9.2431	6.558	NA	NA	NA	NA
YER049W	0.425872	56.5217	51.8634	12	14	12	12	7.85265	8.77784	9.8803	20.87	15	25.5274	11	14.7	4.5	2.2	0.831777	0.248651	0.290092	0.290092	0.443304	0.396579	0.199197	0.7056	0.140241	0.504308	0.316464	0.48	0.77358	1.58232	21.2449	14.8241	8.886	14.4	2.83941	5.02218	2.75897
YER050C	0.341886	44.9275	44.9275	21	NA	NA	15	21.4048	58.1483	23.9042	6.77	17	7.92354	42	15.7	8.1	5	0.316867	NA	NA	1.01158	0.70889	0.260947	0.0879728	1.07307	1.2218	0.72586	0.361277	0.282	1.87329	3.03473	10.4807	8.3318	5.511	9.6	3.03387	21.8909	26.9153
YER051W	0.34409	39.2276	43.4959	NA	16	NA	27	26.1502	NA	27.0377	9.06	19	9.78259	48	16.8	4.7	2.5	NA	0.0395581	NA	0.0234418	0.0242036	NA	0.0308061	0.108	0.0705601	0.137695	0.013186	0.06	0.134666	0.253172	1.41165	1.82087	1.239	0.8	1.20166	0.913124	1.71669
YER052C	0.411158	59.203	50.0949	29	NA	NA	NA	163.652	53.9075	14.5675	17.58	17	15.6935	40	7.6	17.4	7	0.181652	NA	NA	NA	0.056181	0.170554	0.115338	1.20907	2.68852	0.669925	0.229853	2.373	0.528398	1.31345	30.665	13.4983	24.09	7.6	2.42398	13.2643	59.2258
YER053C	0.363369	46.3333	46	41	NA	25	NA	22.3722	NA	4.96395	6.9	12	10.9779	80	12.7	NA	NA	0.0743865	NA	0.0692891	NA	0.0774278	NA	0.0551901	0.178667	2.5358	0.0777346	0.0216528	0.435	NA	NA	1.77855	1.40218	7.094	4.4	0.395242	2.49907	40.6488
YER054C	0.351599	41.2409	41.4234	NA	NA	34	NA	NA	NA	7.44859	NA	14	NA	71	8.9	NA	NA	NA	NA	0.0200852	NA	NA	NA	0.0203802	NA	0.05642	NA	0.00961827	0.079	NA	NA	NA	NA	0.9372	NA	0.219006	0.985212	1.04228
YER055C	0.38863	53.5354	47.8114	11	9	6	10	5.73324	15.6432	8.35477	37.13	12	NA	30	17.6	5.5	3.2	2.94903	4.65258	6.97887	4.18732	7.30359	2.67677	0.176116	1.41387	14.5761	NA	1.39577	0.974	7.61332	13.0854	75.737	NA	21.09	46.8	2.12279	60.4103	233.654
YER056C	0.388243	54.0338	51.0319	NA	20	6	13	2.92182	4.95671	2.75681	16.88	17	17.9425	29	NA	1.4	0.7	NA	1.11179	3.70597	1.71045	7.61026	4.486	0.358138	1.96213	4.57271	0.821431	0.766752	NA	15.8827	31.7654	47.7832	18.3235	NA	NA	1.4244	32.0795	100.733
YER056C-A	0.590358	92.562	74.3802	NA	25	NA	26	26.1863	37.0452	34.7618	23.35	30	NA	13	33	19.6	4	NA	NA	NA	NA	NA	NA	0.426256	3.7408	NA	NA	NA	2.993	NA	NA	126.016	NA	107.3	NA	21.377	NA	NA
YER057C	0.47737	65.1163	63.5659	19	55	21	NA	75.4709	76.6447	9.43978	70.09	22	NA	37	155.7	36.9	10.1	0.45237	0.554494	1.45225	NA	0.404092	0.397903	0.0744909	0.324	5.37581	NA	0.824248	0.124	0.826482	3.01952	32.7624	NA	10.85	12.4	1.01447	43.9981	148.8
YER058W	0.28906	38.3178	39.2523	17	NA	11	NA	22.1298	42.6668	7.30943	6.46	NA	5.94219	30	11.1	6.6	4.6	0.114165	NA	0.333121	NA	0.165583	0.0858823	0.0852961	0.118933	NA	0.162957	0.122144	0.212	0.555201	0.796593	1.10844	1.17534	3.045	2.8	0.899471	5.2865	9.31918
YER059W	0.320225	39.2857	39.0476	16	18	NA	50	17.5305	38.6025	22.6159	5.44	25	8.88523	31	17.3	5.9	6	0.103972	0.0925335	NA	0.0333121	0.0950115	0.0431475	0.0454094	0.2616	0.0971768	0.171365	0.0537291	0.115	0.282306	0.2776	2.05311	2.1669	2.442	2.4	1.48161	2.40296	3.00421
YER060W	0.35631	46.9697	49.8106	NA	NA	NA	NA	8.3504	38.6648	9.72542	NA	15	35.296	NA	6.4	10.3	4.9	NA	NA	NA	NA	0.380976	0.0822789	0.0603985	NA	0.130891	0.0362744	NA	0.291	0.308864	0.649245	NA	1.20845	2.535	NA	0.84744	4.58965	2.57504
YER060W-A	0.358966	50.1887	49.8113	NA	28	NA	15	6.56536	57.9128	13.6128	NA	17	NA	46	7.4	8.8	15.5	NA	NA	NA	NA	NA	NA	0.0337088	NA	NA	NA	NA	0.032	NA	NA	NA	NA	0.3228	NA	0.662011	NA	NA
YER061C	0.329623	43.2127	44.3439	16	21	9	NA	86.4588	32.1875	11.9081	NA	17	11.3877	29	9.3	4.6	2.6	0.0693147	0.108661	0.253542	NA	0.0263926	0.0708932	0.0351262	NA	0.960185	0.0912122	0.0786854	0.135	0.49606	0.877644	NA	1.42181	1.648	1.6	0.60346	3.29205	21.1521
YER062C	0.482308	64	61.2	12	18	10	11	52.618	NA	18.4739	52.94	12	34.8143	57	25.6	11.6	2.5	0.485203	1.53328	2.7599	2.509	0.524517	NA	0.114598	0.0981333	13.6161	0.145433	0.484194	0.288	2.37923	11.0396	7.49506	5.85171	8.505	8.4	3.05428	39.817	218.265
YER063W	0.417424	56.422	46.789	17	17	8	10	8.54472	16.4748	21.1982	22.98	20	24.3983	29	16.4	5.3	3.6	0.195712	NA	NA	NA	NA	NA	0.0931018	0.3464	NA	0.29444	NA	0.336	NA	NA	11.4842	8.68464	6.85	4.8	2.84729	NA	NA
YER065C	0.441445	57.8097	55.8348	13	NA	NA	NA	69.9389	56.4299	6.61917	NA	19	NA	42	10.4	4.9	4.7	0.0426552	NA	NA	NA	0.0104786	0.0129872	0.0646468	NA	0.705601	NA	0.0174492	0.125	0.149564	0.155929	NA	NA	1.704	0.8	0.61734	1.0573	17.1669
YER067W	0.397377	49.0683	43.4783	25	NA	NA	NA	NA	NA	9.11522	5.82	NA	8.05043	NA	12.5	NA	NA	0.0332711	NA	NA	NA	NA	NA	0.0530823	0.44	NA	0.187997	NA	0.791	NA	NA	3.69445	2.17305	12.72	1.2	0.698058	9.08318	0
YER068W	0.36119	46.678	44.8041	15	20	15	37	38.493	30.6982	21.9124	6.05	20	7.80036	31	3.4	11.3	4.8	0.0739357	0.179052	0.238736	0.096785	0.093031	0.116653	0.122584	0.8312	0.524981	0.3158	0.115518	0.816	0.316907	0.746051	7.25497	3.44331	3.888	1.6	3.87524	5.16636	13.3657
YER069W	0.396961	53.5342	49.0151	20	14	13	63	37.4376	NA	1.51938	18.24	14	9.57863	47	10.5	13.4	1.9	0.0970406	NA	NA	NA	NA	NA	0.0489478	0.215733	NA	0.0775726	NA	1.244	NA	NA	5.67697	1.20833	17.11	2.8	0.107294	NA	NA
YER070W	0.449494	62.3874	55.9685	8	7	13	12	3.70258	4.20056	7.41478	9.14	NA	9.64229	22	6.3	4.9	2	0.51986	0.79473	0.427932	0.463593	1.5025	1.32437	0.304548	1.7072	NA	1.10403	0.252869	1.93	1.13533	2.78156	22.5115	15.1314	16.44	6	3.25783	8.02588	0.735725
YER072W	0.341361	48.8372	53.4884	11	NA	9	NA	13.2308	26.3666	54.4867	22.81	21	NA	34	17.4	5.7	2.8	0.781366	NA	NA	NA	NA	NA	0.118671	1.11413	NA	NA	NA	0.795	NA	NA	36.6638	NA	16.99	12.4	9.32844	NA	NA
YER073W	0.421828	55.7692	55	11	NA	5	NA	16.7295	7.57179	4.58554	17.77	19	NA	10	6.9	2.4	1.2	0.529312	NA	NA	NA	NA	NA	0.11984	2.6768	NA	NA	NA	0.884	NA	NA	68.6243	NA	8.262	8.4	0.792803	NA	NA
YER074W	0.649859	94.0741	78.5185	14	16	11	21	16.2556	37.5982	20.1976	26.08	37	NA	15	NA	30.1	4.8	4.85203	NA	NA	NA	NA	NA	0.481244	4.87573	NA	NA	NA	NA	NA	NA	183.452	NA	NA	98	14.023	NA	NA
YER074W-A	0.344393	41.1765	40	NA	NA	NA	NA	NA	28.5736	15.8874	15	19	21.7497	30	18.5	NA	NA	NA	NA	NA	NA	NA	NA	0.0386971	0.630667	NA	0.52542	NA	0.436	NA	NA	13.6479	13.7777	9.803	NA	0.886961	NA	NA
YER075C	0.332137	43.2112	42.7802	16	21	19	NA	13.3333	NA	66.4816	6.87	16	9.85538	27	4.3	4.5	3.9	0.0346574	0.337086	0.372569	NA	0.530913	NA	0.0193593	0.418933	1.30803	0.183116	0.262178	0.483	1.57307	1.81508	4.15218	2.7207	2.901	0.8	1.8568	10.2126	27.2831
YER078C	0.370902	48.1409	47.7495	14	27	21	19	8.70604	38.991	10.9774	20.54	15	19.922	22	13.8	11.1	7.1	0.0594126	0.0740268	0.0951773	0.105196	0.229579	0.0512612	0.0338156	0.188267	0.255549	0.129796	0.0908511	0.174	0.180065	0.28151	5.5789	3.11185	3.029	1.2	0.535538	2.88355	5.02745
YER080W	0.410536	50.7177	48.1659	15	38	15	NA	19.7385	66.6703	32.2839	28.68	15	31.9496	32	12.5	37.1	7	0.203323	0.0653092	0.16545	NA	0.125731	0.0372242	0.0687504	0.286933	0.171405	0.231687	0.0775546	0.284	0.0668935	0.354535	11.8723	8.32611	4.553	4.4	3.20211	3.58041	3.37207
YER081W	0.456879	63.9659	53.9446	NA	NA	52	NA	58.4111	48.5216	4.13887	22.96	17	6.22058	39	18.5	52.8	3.6	NA	NA	0.0323511	NA	0.0288003	0.0346703	0.164947	0.7528	0	0.330424	0.0431348	0.462	0.031861	0.467294	24.936	3.0958	10.41	2.4	0.98492	2.42699	0
YER082C	0.384926	47.1119	45.1264	15	16	11	NA	7.61649	11.1316	9.70394	12.76	14	10.6601	12	6.7	10.4	3.6	0.203323	0.353941	0.514823	NA	0.743525	0.508736	0.167665	0.609333	NA	0.523682	0.471921	0.445	0.544524	1.57307	11.2171	7.0979	4.055	4.4	2.34728	8.17005	NA
YER083C	0.328151	43.8596	46.6667	18	16	12	14	21.507	32.9436	48.3709	17.69	19	25.8346	45	10.2	8.4	4.1	0.292662	NA	NA	NA	NA	NA	0.047544	0.667467	NA	0.307816	NA	0.523	NA	NA	17.0346	8.89511	7.004	7.6	3.31783	NA	NA
YER086W	0.43592	64.5833	54.3403	16	17	12	13	10.3934	21.0168	16.9503	47.88	15	48.0072	35	NA	9.4	2.8	0.450546	1.41576	2.00566	1.85138	2.3157	1.14517	0.0719003	0.639733	5.10164	0.380479	0.687656	NA	2.56042	8.5957	44.1904	17.0091	NA	10.4	1.75826	34.7227	100.365
YER087C-B	0.392477	52.439	46.3415	NA	NA	NA	NA	NA	31.6889	71.1529	17.42	15	NA	30	11.3	6.5	3.6	NA	NA	NA	NA	NA	NA	0.0498965	1.71387	NA	NA	NA	1.448	NA	NA	43.0725	NA	21.3	NA	5.12197	NA	NA
YER087W	0.328941	40.625	40.2778	10	NA	10	NA	82.5503	68.9835	4.18665	9.67	17	8.60808	37	9.5	9.5	4.9	0.249533	NA	0.0516337	NA	0.00625482	0.00748493	0.0615911	0.141333	NA	0.152236	0.013955	0.111	0.0543512	0.105375	1.97172	2.02501	1.385	3.6	0.372014	0.744917	NA
YER088C	0.355653	51.791	55.5224	18	21	8	18	18.9964	NA	29.8444	25.04	24	10.6431	35	5	17.8	6	0.323469	0.303774	0.797407	0.354403	0.335814	NA	0.102788	0.534933	0.449832	0.353275	0.182265	1.681	0.358385	1.06321	19.3245	5.0916	11.53	8.4	4.42567	9.20332	13.427
YER089C	0.357854	49.7845	50.6466	13	18	14	17	13.0808	40.7216	31.2106	19.44	18	12.6003	27	10.9	10.7	4.5	0.170621	0.582961	0.749521	0.617253	0.802192	0.257683	0.109063	0.533867	1.57598	0.265632	0.388641	0.229	0.980682	2.33184	14.9728	4.97484	3.253	3.2	4.91079	15.1386	36.541
YER090W	0.405763	53.6489	47.3373	22	20	11	22	44.328	51.5009	47.084	50.36	16	39.7122	39	21	29.3	6	0.214245	0.503845	0.916081	0.458041	0.227326	0.195664	0.040117	0.541333	4.87056	0.371931	0.258382	0.486	0.343921	1.67948	39.3301	15.5215	12.18	6.8	2.72506	14.5379	101.591
YER091C	0.587768	82.5293	70.5346	11	21	7	59	44.8381	NA	43.11	60.69	16	NA	33	NA	NA	NA	0.882187	0.287118	0.861354	0.102195	0.134472	NA	0.0500212	1.35813	4.70301	NA	0.182712	NA	NA	NA	118.914	NA	NA	14	3.11105	8.6987	98.0966
YER092W	0.332289	36	39.2	17	12	12	10	23.7971	28.124	10.4443	5.97	22	7.61938	48	31.2	6.9	3.1	0.163093	0.380313	0.380313	0.456375	0.191778	0.162273	0.198911	0.549333	0.622415	0.512466	0.0950781	0.102	0.661413	1.47218	4.73135	5.28806	3.49	4	2.99717	6.5841	17.2282
YER093C	0.322663	40.2797	41.958	NA	NA	NA	NA	19.7767	NA	12.2134	4.98	16	6.44975	39	7.1	13.8	8	NA	NA	NA	NA	0.130542	NA	0.0901533	0.3448	0	0.230195	0.066197	0.183	0.187079	0.322711	2.47726	2.10123	1.749	NA	1.58852	3.72458	0
YER093C-A	0.311283	48.9051	48.1752	NA	18	16	19	48.7762	NA	45.2978	NA	17	6.45719	33	11.7	NA	NA	NA	NA	NA	NA	NA	NA	0.0731478	NA	NA	0.198872	NA	0.076	NA	NA	NA	1.86921	1.144	NA	4.78027	NA	NA
YER094C	0.358319	53.6585	51.2195	21	NA	NA	NA	20.1593	44.6364	20.2278	23.42	17	NA	33	12.7	13.6	5	1.70316	NA	NA	NA	1.54751	0.698908	0.213483	0.862933	0	NA	0.945356	0.867	2.29388	6.23935	29.1567	NA	14.08	51.6	6.22997	45.0074	0
YER095W	0.373322	53	47.25	13	NA	15	NA	10.6168	22.0165	15.1455	6.84	23	6.39711	42	10.1	19.8	6.1	0.383897	NA	0.326458	NA	0.461237	0.222419	0.044088	0.648	0	0.428478	0.116592	0.233	0.247317	0.802766	6.39449	3.57137	3.091	7.2	0.963334	7.06469	0
YER096W	0.346694	44.7266	45.1172	NA	69	NA	NA	26.5457	NA	NA	NA	15	NA	45	10.4	NA	NA	NA	NA	NA	NA	NA	NA	NA	NA	NA	NA	NA	0.019	NA	NA	NA	NA	0.2622	0.4	NA	NA	NA
YER098W	0.339359	40.7162	38.5942	NA	45	19	NA	19.1928	33.7848	36.5167	NA	17	NA	35	9.1	NA	NA	NA	0.0129547	0.0306822	NA	0.030374	0.0172551	0.0167898	NA	0	NA	0.016656	0.105	NA	NA	NA	NA	1.27	0.4	0.884526	0.841035	0
YER099C	0.330084	45.283	44.3396	14	18	8	13	10.7198	12.5086	3.83399	12.55	17	16.1313	17	16	6.2	2.6	0.217846	NA	NA	NA	NA	NA	0.100332	0.448533	NA	0.369494	NA	0.23	NA	NA	8.12107	7.34763	4.583	4.4	0.554963	NA	NA
YER100W	0.369785	46	48.4	17	24	12	14	17.5069	NA	23.9743	11.52	19	14.7943	33	12	17.7	5.1	0.26095	0.259556	0.519113	0.444954	0.355823	NA	0.110558	0.4032	0.584641	0.347217	0.188768	0.402	0.351941	1.22144	6.70112	6.10483	6.19	6.4	3.82392	8.98706	14.224
YER101C	0.35283	43.4884	41.6279	10	NA	23	NA	22.7861	47.487	14.7094	8.69	23	9.69002	56	9.8	29.6	8.6	0.0277259	NA	0.0521406	NA	0.0526302	0.0252539	0.0277393	0.109867	0.106551	0.0960579	0.0214149	0.105	0.0405147	0.139446	1.3774	1.34114	1.35	0.4	0.588661	1.73013	3.06552
YER102W	0.579548	88	70.5	11	21	14	22	27.6581	33.5763	77.6319	40.55	34	NA	13	59.1	18.1	3.8	11.9221	5.14433	7.7165	4.9105	3.90594	3.21748	0.177244	4.43013	1.45503	NA	8.31008	0.97	5.96856	28.4292	259.168	NA	52.14	189.2	19.8512	155.856	58.1836
YER103W	0.415476	53.7383	47.1963	NA	NA	NA	NA	NA	NA	17.0484	9.96	10	8.27662	56	9.1	NA	NA	NA	NA	NA	NA	NA	NA	0.0586561	0.104533	1.22392	0.224799	0.0154663	0.192	NA	NA	1.50206	2.6659	2.311	3.2	1.44268	1.24954	16.5538
YER104W	0.316231	45.6731	44.7115	18	85	22	NA	55.7112	NA	4.94652	NA	19	5.50358	32	10.6	NA	NA	0.0308065	0.0137167	0.0529964	NA	0.0209279	NA	0.042744	NA	0.0856802	0.152994	0.0364351	0.039	NA	NA	NA	1.15845	0.54	0.8	0.305035	1.68207	2.08455
YER105C	0.340842	43.3501	41.2653	23	25	20	NA	19.5705	42.0803	14.2069	12.17	14	15.2719	31	8.6	56.8	4.9	0.0964379	0.149904	0.18738	NA	0.191492	0.0890585	0.0938733	0.559733	0	0.255454	0.120891	0.345	0.065979	0.764818	9.82757	4.85235	3.936	3.2	1.92405	5.40665	0
YER106W	0.327839	43.3775	37.4172	14	NA	13	NA	39.3601	NA	NA	NA	NA	NA	12	NA	NA	NA	NA	NA	0.0115311	NA	0.00380853	NA	NA	NA	NA	NA	0.012492	NA	NA	NA	NA	NA	NA	NA	NA	0.216266	NA
YER107C	0.308263	37.5342	37.5342	16	NA	5	NA	7.46007	NA	NA	13.04	19	14.3811	30	13.8	3.8	2.3	0.294588	NA	0.393082	NA	0.263457	NA	NA	0.570667	0.0781201	0.505236	0.0655137	0.247	0.517213	0.854527	10.7358	9.49825	4.326	6.8	2.81124	2.83549	1.90062
YER109C	0.322797	40.5507	41.3016	16	16	18	NA	12.4876	NA	48.526	5.52	21	8.16263	26	7.5	3.4	1.2	0.0173287	NA	NA	NA	NA	NA	0.0412716	0.239467	NA	0.136901	NA	0.157	NA	NA	1.90704	1.53508	1.585	0.4	2.88935	NA	NA
YER110C	0.474983	66.3073	58.0413	13	22	11	8	22.0168	17.4812	618.197	40.85	15	41.286	9	NA	39.7	3.1	0.405225	0.322521	0.645042	0.886933	0.322275	0.405891	0.0328349	0.7336	0.152706	0.401476	0.788385	NA	0.178727	2.28886	43.2341	18.2128	NA	7.6	29.2844	10.2366	3.00421
YER111C	0.353482	45.1967	41.3541	13	NA	NA	NA	25.2321	21.9599	37.876	NA	25	5.52107	31	4.9	26.2	4.2	0.0853104	NA	NA	NA	NA	NA	0.0588906	NA	NA	0.094953	NA	0.157	NA	NA	NA	0.746634	1.062	1.6	3.21799	NA	NA
YER112W	0.386832	55.615	50.8021	20	5	9	14	5.73025	22.503	65.8149	8.11	19	10.7715	29	26.7	3.5	3.4	0.23567	NA	NA	NA	NA	NA	0.122993	0.762933	NA	0.321151	NA	0.207	NA	NA	8.92652	5.39891	6.29	6.8	11.6783	NA	NA
YER113C	0.305815	39.0935	42.4929	14	NA	NA	NA	12.4483	NA	13.2378	9.88	19	12.0068	29	10	7.2	4.1	0.198042	NA	NA	NA	0.149858	NA	0.0654809	0.3312	0.0806402	0.219159	0.0643267	0.239	0.259094	0.454994	4.72087	3.56121	3.142	4	1.25057	2.69131	1.96193
YER114C	0.345959	44.8077	46.0577	14	19	21	15	12.7855	22.0489	63.3023	11.48	16	11.5038	21	7.2	22.9	3.4	0.118825	NA	NA	NA	NA	NA	0.0417925	0.277333	NA	0.223161	NA	0.238	NA	NA	4.59323	3.41317	2.298	2.4	3.81674	NA	NA
YER115C	0.310748	41.8848	45.0262	14	38	16	43	23.2059	NA	8.93408	5.87	22	7.11156	27	13.7	12.1	5.5	0.198042	NA	NA	NA	NA	NA	0.0812922	0.7792	NA	0.434318	NA	0.098	NA	NA	6.59875	4.54446	1.713	4	1.04779	NA	NA
YER116C	0.334414	44.1606	43.0657	NA	17	27	NA	19.7573	46.8582	17.3159	7.29	18	7.03431	NA	12.7	5.3	3.6	NA	0.181257	0.114125	NA	0.155961	0.0657594	0.052519	0.269067	0.211541	0.101973	NA	0.062	0.58139	0.855935	2.82984	1.06065	1.001	0.8	1.31201	4.44547	4.90483
YER117W	0.56611	82.4818	71.5328	14	25	12	20	65.0429	33.3635	4.2711	34.36	42	NA	15	NA	27.2	4.2	9.96152	NA	NA	NA	NA	NA	0.499667	3.89093	NA	NA	NA	NA	NA	NA	192.877	NA	NA	201.2	3.07889	NA	NA
YER118C	0.351448	47.139	44.6866	11	10	12	10	9.73978	10.1361	95.7167	15.51	21	12.2186	15	8.7	NA	NA	0.37808	0.30314	0.252616	0.30314	0.311239	0.299068	0.0226647	0.3872	0.0484467	0.307581	0.202093	0.464	NA	NA	8.66406	4.68973	5.378	6	3.12977	4.37338	1.28752
YER119C	0.314097	47.7679	54.6875	NA	NA	NA	NA	28.5484	NA	36.3626	18.11	20	20.5924	42	9.9	27.4	7.5	NA	NA	NA	NA	NA	NA	0.02517	0.138133	NA	0.128966	NA	0.125	NA	NA	3.60904	3.22912	1.622	NA	1.32042	NA	NA
YER120W	0.417248	59.4262	54.918	15	16	10	14	20.0658	34.2662	119.699	28.76	20	NA	33	18.2	18.9	4.9	0.646937	NA	NA	NA	NA	NA	0.127408	1.4408	NA	NA	NA	0.847	NA	NA	59.7815	NA	18.81	14	22.0021	NA	NA
YER122C	0.379356	45.6389	41.9878	22	17	14	12	10.8242	30.5902	NA	20.38	17	18.2266	34	9.4	9.2	4.6	0.32767	0.351736	0.427108	0.498293	0.55242	0.195472	NA	0.8888	0.2477	0.65028	0.175868	0.824	0.649947	1.29989	26.1326	15.3703	10.24	10.4	NA	8.62661	5.45662
YER123W	0.334055	46.5649	42.5573	21	NA	NA	NA	14.752	NA	25.5226	7.59	15	7.24115	36	8.1	NA	NA	0.0792168	NA	NA	NA	0.0564536	NA	0.0756911	0.406933	0.0436304	0.208283	0.0231334	0.301	NA	NA	4.45594	1.91623	3.271	2.4	2.78705	1.20148	0.858345
YER124C	0.338809	42.4084	39.9651	10	13	8	13	5.13287	22.3293	3.04149	7.64	16	6.31415	35	7.8	4.4	2.4	0.554518	0.262653	0.426811	0.262653	0.665219	0.152915	0.773673	1.47227	0.261605	0.509617	0.0975567	0.728	0.776019	1.4227	16.2276	4.52355	7.607	8	3.39483	4.92606	5.45662
YER125W	0.382632	51.1743	45.8591	17	19	14	NA	17.8658	26.7785	23.4465	19.47	15	19.4163	49	NA	20.6	4.6	0.212021	0.149028	0.202252	NA	0.158489	0.105739	0.123874	0.668267	0.183871	0.355145	0.0577862	NA	0.137453	0.615549	18.7711	10.2802	NA	5.2	4.19019	4.08503	3.61731
YER126C	0.48046	63.9847	57.4713	10	12	7	7	9.21597	13.0968	19.9162	8.67	14	18.4371	10	10.3	8.1	2.2	0.94268	0.864725	1.48239	1.48239	1.12595	0.792307	0.159645	1.72907	0.879488	0.99973	1.03767	0.667	1.28107	4.71668	21.6275	22.9423	9.019	13.6	4.58706	14.9704	16.2473
YER127W	0.389722	49.0196	49.8599	9	11	11	NA	5.98322	5.08255	37.5289	5.73	15	9.23779	12	10.1	2.7	1.5	0.616131	NA	NA	NA	NA	NA	0.12622	0.921867	NA	0.708836	NA	0.404	NA	NA	7.62074	8.50819	5.349	8	6.83391	NA	NA
YER129W	0.298199	38.9667	38.9667	25	NA	NA	NA	10.3285	NA	11.6035	NA	16	5.91155	40	5.9	4.7	4.4	0.0221807	NA	NA	NA	0.0983705	NA	0.11078	NA	0.0587877	0.120319	0.0254004	0.337	0.216174	0.230913	NA	0.968592	2.72	0.8	1.85449	1.4658	1.22621
YER131W	0.582885	88.2353	80.6723	8	22	12	22	45.2672	22.6674	160.426	27.15	44	NA	10	30.3	7	2.5	2.91122	11.5116	21.1046	11.5116	5.59467	11.1727	0.208219	5.51547	2.65071	NA	25.3255	1.012	36.1793	101.302	216.036	NA	33.96	33.6	48.1915	365.37	130.101
YER132C	0.323357	41.4147	41.8711	20	NA	NA	NA	32.592	NA	28.9767	4.6	15	6.92441	28	4	NA	NA	0.0554518	NA	NA	NA	NA	NA	0.0931495	0.367733	NA	0.300504	NA	0.472	NA	NA	2.44042	3.16857	2.646	1.6	3.89407	NA	NA
YER133W	0.386184	51.6026	43.5897	17.5	19	15	26	28.8061	30.8378	13.1827	19.6	14	NA	18	15.4	11.7	4.4	0.665421	NA	NA	NA	NA	NA	0.166274	0.901333	NA	NA	NA	0.719	NA	NA	25.4868	NA	13.87	16.8	3.16231	NA	NA
YER136W	0.427815	54.7672	49.4457	24	27	16	12	110.387	85.8569	101.163	21.72	16	31.8006	39	13.2	36.2	4.7	0.496755	0.2301	0.388294	0.517725	0.0562812	0.072361	0.0477013	0.5088	0	0.349573	0.1593	0.584	0.171621	1.32185	15.9434	12.8052	9.801	17.2	6.96185	8.96303	0
YER139C	0.355454	39.823	37.6106	16	24	27	51	20.4508	30.3126	12.674	7.19	16	9.42694	17	16.2	34.1	7.7	0.0346574	0.0388641	0.0345458	0.018289	0.0456089	0.0307706	0.0602433	0.112533	0.188121	0.108925	0.0548669	0.043	0.027353	0.121135	1.16731	1.37176	0.8712	0.8	1.10154	1.34566	3.92386
YER141W	0.379849	52.2634	52.2634	21	33	16	55	29.2683	105.257	8.99777	16.64	21	17.617	54	11.7	20.3	6.8	0.356476	0.226118	0.466369	0.135671	0.254948	0.0708922	0.0491445	0.4872	1.30345	0.316975	0.138183	0.409	0.367581	1.09734	11.6959	7.18418	6.174	10.8	0.637946	10.7652	34.6404
YER142C	0.348538	41.2162	41.5541	14	32	12	14	29.3683	71.9782	8.89084	15.13	14	16.0725	15	10.1	NA	NA	0.0594126	0.0275865	0.0735641	0.063055	0.0300585	0.0122644	0.0426361	0.0722667	0.119478	0.119261	0.0588513	0.277	NA	NA	1.57744	2.47737	3.671	1.2	0.546884	1.27357	2.20717
YER143W	0.354556	45.5607	46.028	24	25	17	19	53.8931	NA	31.4258	7.42	17	9.77724	37	10.3	25.1	11.5	0.0693147	0.0972712	0.143046	0.127988	0.0451223	NA	0.0746015	0.133867	0.136374	0.190889	0.0657238	0.266	0.0968837	0.211459	1.43302	2.58626	3.58	2.4	3.38227	3.50832	3.00421
YER144C	0.307424	43.7267	43.6025	NA	29	18	22	45.7549	60.0826	14.6146	NA	19	7.78473	35	7.7	5.7	4	NA	0.112572	0.181366	0.14839	0.0713492	0.0543349	0.0633843	NA	0.14112	0.183264	0.0932737	0.212	0.572734	0.816145	NA	1.95867	2.198	NA	1.33642	4.70979	3.43338
YER145C	0.375638	58.6634	57.9208	9	14	9	25	12.7042	18.6022	13.1721	20.25	21	28.3618	40	10.8	4.8	2.1	1.04742	1.06123	1.6508	0.594287	1.16947	0.798678	0.0891821	0.532533	0	0.669395	0.371429	0.516	3.09524	7.07485	15.5577	21.3611	7.247	13.6	1.69475	21.4344	0
YER146W	0.363193	40.8602	58.0645	9	16	8	11	15.1043	15.4652	25.984	24.95	25	20.4521	15	43.1	5.1	3.5	0.89339	NA	NA	NA	NA	NA	0.186498	0.681867	NA	0.861127	NA	0.247	NA	NA	24.544	25.2673	10.73	11.6	6.99125	NA	NA
YER147C	0.290328	38.3013	46.9551	14	22	19	NA	30.5708	NA	2.51273	4.7	19	7.96411	31	6.9	5.6	3.2	0.0792168	0.0469397	0.0543512	NA	0.0337797	NA	0.0864607	0.3712	0.0705601	0.241265	0.0333121	0.138	0.184406	0.322711	2.51698	2.63743	1.289	1.6	0.313429	1.48983	1.71669
YER148W	0.381228	51.25	49.1667	16	10	7	11	12.1731	25.751	10.0719	16.89	18	NA	NA	13.1	8.9	4.7	1.23034	2.17694	3.10992	1.97904	1.78832	0.845383	0.12809	1.02773	0.951936	NA	NA	0.6	2.446	4.63179	25.0429	NA	10.02	28.4	1.86125	31.4066	22.0717
YER149C	0.329343	43.3333	43.5714	12	12	11	NA	22.2537	11.5669	13.3097	8.14	20	11.3904	11	9.9	4.3	5.5	0.138629	0.0805041	0.0878227	NA	0.0434107	0.0835184	0.0561262	0.221867	0.028898	0.22404	0.0878227	0.176	0.224663	0.175645	2.6055	3.49702	2.29	2.4	1.07773	1.39371	0.735725
YER150W	0.380006	56.7568	58.1081	NA	NA	NA	NA	NA	NA	14.4298	7.1	9	10.7668	71	9.6	NA	NA	NA	NA	NA	NA	NA	NA	0.0313797	0.131733	NA	0.0874103	NA	0.219	NA	NA	1.34936	1.35291	2.759	1.2	0.653259	NA	NA
YER151C	0.391614	49.5614	48.6842	27	NA	NA	NA	54.4866	71.1514	NA	14.24	17	13.2087	32	7.3	NA	NA	0.0924196	NA	NA	NA	NA	NA	NA	0.602667	NA	0.378225	NA	0.53	NA	NA	12.3812	6.73883	5.204	3.6	NA	NA	NA
YER152C	0.311706	43.7923	57.1106	14	28	12	18	37.3509	NA	11.1683	18.52	17	20.0551	20	12.3	23.3	4.5	0.297063	0.158827	0.370597	0.247064	0.119064	NA	0.100959	0.424	0.481484	0.380404	0.222358	0.166	0.190865	0.988258	11.3287	10.2646	2.635	6	1.6267	6.41589	10.6067
YER153C	0.234475	32.6772	45.6693	NA	18	9	28	332.25	62.4866	NA	NA	21	NA	NA	9.8	NA	NA	NA	0.0777281	0.155456	0.0499681	0.00421101	0.0223905	NA	NA	0.0738236	NA	NA	0.03	NA	NA	NA	NA	0.3792	0.8	NA	2.01848	1.96193
YER154W	0.349473	52.7363	57.4627	11	13	7	12	19.9624	47.2073	17.5309	10.25	18	16.0391	20	9.3	9.5	2.2	0.554518	0.38437	0.71383	0.416401	0.250311	0.105848	0.102474	0.487733	0.237984	0.371919	0.24984	0.381	0.52598	2.27128	7.21242	7.99101	4.664	8.8	2.59174	7.20887	5.51793
YER155C	0.346544	44.024	43.3779	17	NA	NA	NA	37.9888	43.4792	5.54802	16.46	15	14.7913	41	NA	39.6	4.9	0.26095	NA	NA	NA	0.028499	0.0249002	0.18956	0.650933	0	0.385893	0.0264059	NA	0.0273394	0.220947	15.4576	7.09609	NA	6.4	1.51725	1.56192	0
YER157W	0.387625	50.3121	46.4419	23	20	15	20	20.8696	36.2027	8.82734	8.63	20	4.84104	34	9.5	7.9	4.3	0.0723284	NA	NA	NA	NA	NA	0.054041	0.2208	NA	0.213662	NA	0.192	NA	NA	2.74906	1.57222	2.413	2.4	0.688221	NA	NA
YER159C	0.338526	39.4366	41.5493	12	6	10	11	3.9674	14.2144	28.7745	3.34	20	4.2221	21	9.5	3	2.2	0.716252	1.11873	0.671238	0.610216	1.69188	0.472224	0.472732	2.25307	0.695961	1.34457	0.319637	0.578	2.23746	3.05108	10.8566	7.8328	7.261	12.4	19.6245	9.68392	17.7187
YER161C	0.361501	39.6396	41.7417	17	27	18	NA	18.5533	23.6191	44.7927	3.87	18	6.50261	30	7.1	6.8	4	0.0978561	0.107339	0.161008	NA	0.156206	0.122703	0.10353	0.530933	0.177166	0.23897	0.096605	0.288	0.426198	0.724537	2.96432	2.15413	2.751	2.4	6.69033	4.18114	4.1078
YER162C	0.346731	42.9708	45.0928	20	22	23	52	33.5631	78.9864	3.7438	NA	17	NA	NA	7.8	7.8	6.6	0.0415888	NA	NA	NA	NA	NA	0.0538035	NA	NA	NA	NA	0.143	NA	NA	NA	NA	1.486	1.2	0.290601	NA	NA
YER164W	0.383556	47.5477	47.0027	16	41	22	24	22.9347	21.5148	107.634	11.76	16	9.1131	29	8.1	50.5	5.1	0.138629	0.0247809	0.0461826	0.0423341	0.0443004	0.0472242	0.0575244	0.366933	0.0323332	0.202834	0.0350351	0.271	0.0201192	0.199219	6.22543	2.92729	2.919	3.2	8.93258	1.4658	0.674414
YER165W	0.539214	75.7366	61.3518	14	15	11	26	13.2066	30.0928	24.9621	70.75	19	NA	16	NA	41.7	3.3	1.04962	NA	NA	NA	NA	NA	0.35748	1.54533	NA	NA	NA	NA	NA	NA	157.733	NA	NA	21.2	12.8738	NA	NA
YER166W	0.373853	47.8676	45.4488	15	NA	NA	NA	17.1979	33.4175	79.1565	14.55	18	9.10239	29	NA	10.1	3.8	0.0739357	NA	NA	NA	0.0522986	0.0269148	0.0323845	0.3944	0	0.190389	0.0310147	NA	0.089052	0.236691	8.27893	2.74274	NA	1.6	3.69827	1.2976	0
YER167W	0.339825	45.2409	46.5335	20	24	24	NA	21.6928	NA	9.1416	9.17	19	7.13377	36	6.6	NA	NA	0.152492	0.0992422	0.0992422	NA	0.109797	NA	0.108936	0.794133	0.19908	0.567267	0.0661614	0.666	NA	NA	10.506	5.63549	5.991	4.4	1.43671	3.43623	4.84352
YER168C	0.345885	43.7729	42.674	16	19	11	11	17.613	NA	14.6699	11.36	15	9.23735	27	13.9	5.2	2.8	0.0693147	0.142891	0.246812	0.246812	0.154144	NA	0.0626126	0.3584	0	0.418174	0.100553	0.187	0.522102	0.969619	5.87382	5.24151	3.296	1.6	1.32515	3.91682	0
YER169W	0.324873	41.5829	42.9648	16	24	73	17	7.27128	NA	17.5379	4.11	12	6.18442	NA	6.6	3.4	2.7	0.138629	0.0430281	0.0141462	0.0607455	0.142021	NA	0.0893502	0.394667	0.378649	0.21455	NA	0.385	0.303728	0.382472	2.34017	1.81994	3.443	3.2	2.26072	1.48983	6.06973
YER170W	0.286463	38.6667	41.3333	15	19	11	NA	16.4005	27.38	10.8706	6.91	NA	6.294	NA	12.7	4.1	4.2	0.0554518	0.121852	0.210472	NA	0.141166	0.0845577	0.0498518	0.0629333	NA	0.119112	NA	0.105	0.56468	0.551235	0.627384	1.0364	1.707	1.2	0.781821	3.34011	4.53697
YER171W	0.353269	45.3728	44.2159	39	9	11	16	7.97984	NA	15.1124	9.87	15	10.9698	35	9.7	4	2.2	0.0284368	NA	NA	NA	NA	NA	0.0533006	0.4112	NA	0.267687	NA	0.331	NA	NA	5.85524	4.00444	4.228	1.6	1.16209	NA	NA
YER172C	0.344199	42.5335	40.7305	30	NA	NA	NA	24.271	30.2467	NA	8.3	13	10.4707	29	5.6	14.6	4.4	0.0369678	NA	NA	NA	0.179798	0.144276	NA	0.485333	0.74954	0.278113	0.150479	0.472	0.298896	0.991791	5.81156	3.54075	3.627	1.6	NA	6.29575	12.9365
YER173W	0.303267	38.2398	39.7572	21	25	10	NA	24.6191	NA	9.62576	7.18	17	8.86305	48	9.8	3.2	2.3	0.0396084	NA	NA	NA	NA	NA	0.0487217	0.216533	NA	0.18351	NA	0.11	NA	NA	2.24297	2.18614	1.414	1.2	0.6766	NA	NA
YER174C	0.36547	44.6721	39.3443	13	14	10	NA	14.0373	17.6902	9.46463	12.25	20	14.2712	55	36.1	7.1	3.7	0.426552	NA	NA	NA	NA	NA	0.039788	0.4792	NA	0.496051	NA	0.079	NA	NA	8.46891	9.08433	3.013	8	0.543288	NA	NA
YER175C	0.367697	45.8194	47.1572	20	55	20	61	215.201	NA	NA	29.17	15	11.3759	53	10.7	12.3	4.9	0.0415888	0.0175645	0.0483025	0.0158369	0.00448906	NA	0.0299377	0.0928	0	0.0721821	0.0182273	0.592	0.0785406	0.197153	3.90534	1.10422	8.255	1.2	NA	1.39371	0
YER176W	0.360226	47.0116	46.3872	22	17	17	19	17.3268	NA	5.34618	11.61	17	11.5412	40	6	NA	NA	0.113424	0.171459	0.171459	0.153411	0.168225	NA	0.14523	0.365333	0.481484	0.301249	0.0728701	0.423	NA	NA	6.11922	4.6784	3.436	3.6	1.12015	4.20517	10.6067
YER177W	0.487371	69.6629	64.794	17	18	15	18	25.4753	54.0351	54.1236	37.38	17	NA	33	NA	15.5	7.8	2.69104	NA	NA	NA	NA	NA	0.480145	2.58	NA	NA	NA	NA	NA	NA	139.134	NA	NA	66	37.4916	NA	NA
YER178W	0.443624	61.9048	58.5714	21	43	20	41	107.567	53.588	36.0306	105.68	30	NA	NA	NA	NA	NA	0.963805	0.708849	1.52403	0.743427	0.283364	0.568794	0.0717291	1.03733	1.79508	NA	NA	NA	NA	NA	158.156	NA	NA	29.2	3.72856	43.9741	64.7438
YER179W	0.354272	47.6048	39.2216	15	57	26	NA	84.874	NA	13.7532	NA	20	NA	34	17.3	7	4.6	0.0184839	0.020747	0.0454838	NA	0.0139333	NA	0.015556	NA	0.240817	NA	0.0347817	0.02	0.16894	0.257082	NA	NA	0.4278	0.4	0.308657	1.7061	6.13104
YER180C	0.342513	42.3221	45.6929	13	33	26	NA	22.6748	45.8253	4.31473	2.95	15	5.17042	30	12.2	4.4	4.4	0.0426552	0.201386	0.255606	NA	0.293089	0.145024	0.13004	0.784	1.13127	0.264615	0.221525	0.072	1.5104	1.5104	3.33667	1.94899	1.129	0.8	0.809478	9.5878	22.2557
YER180C-A	0.377691	40	47.0588	NA	NA	NA	NA	NA	41.1818	NA	NA	17	NA	NA	10.2	NA	NA	NA	NA	NA	NA	NA	NA	NA	NA	NA	NA	NA	0.074	NA	NA	NA	NA	0.9882	NA	NA	NA	NA
YER183C	0.313845	41.2322	40.2844	21	44	16	9	18.6936	17.2482	6.44577	17.87	27	20.7247	28	46.6	5.4	3.1	0.171636	0.0847943	0.233184	0.41455	0.199584	0.216309	0.0641033	0.2808	0.0612903	0.346426	0.133248	0.102	0.690917	1.20353	7.23929	8.77	4.689	5.2	0.596115	5.38262	2.02324
YER185W	0.323093	40.5941	44.8845	25	NA	23	NA	34.6992	NA	NA	NA	17	NA	60	42.6	NA	NA	0.0221807	NA	0.0383813	NA	0.0254406	NA	0.00845734	NA	NA	NA	0.0147128	0.017	NA	NA	NA	NA	0.7482	0.8	NA	1.27357	NA
YER190W	0.297103	42.6532	49.0184	15	NA	NA	NA	30.6702	NA	NA	NA	21	NA	NA	6.9	NA	NA	1.09055	NA	NA	NA	NA	NA	NA	NA	NA	NA	NA	0.002	NA	NA	NA	NA	0.0168	23.6	NA	NA	NA
YFL001W	0.358149	46.6063	47.9638	11	NA	NA	NA	8.72411	7.67091	7.71419	7.65	18	7.54066	11	11.6	3	1.5	0.252054	NA	NA	NA	NA	NA	0.0715056	0.270133	NA	0.345037	NA	0.237	NA	NA	2.98136	3.55043	3.564	4	0.795801	NA	NA
YFL002C	0.355084	43.0693	42.5743	12	NA	NA	NA	5.72075	5.91462	8.86848	8.94	15	13.1998	9	9	3	1.6	0.392783	NA	NA	NA	0.736612	0.712468	0.113552	0.293867	0.196337	0.227112	0.468219	0.34	1.40466	2.63373	3.7902	3.89728	4.055	6.8	1.45284	6.07948	3.86255
YFL003C	0.299674	38.8383	37.8132	NA	NA	NA	NA	19.7327	32.8314	69.9354	NA	16	NA	10	14.4	NA	NA	NA	NA	NA	NA	NA	NA	0.0631309	NA	NA	NA	NA	0.029	NA	NA	NA	NA	0.531	NA	6.36962	NA	NA
YFL004W	0.406549	49.8792	47.4638	15	19	16	11	17.9472	24.0981	8.28315	32.82	14	NA	30	9.5	14.1	3.3	0.129387	NA	NA	NA	NA	NA	0.163639	0.631467	NA	NA	NA	0.46	NA	NA	29.8995	NA	5.77	2.8	1.9555	NA	NA
YFL005W	0.392601	53.9535	52.093	19	NA	NA	NA	14.2897	31.2563	6.52817	28.02	15	30.0352	39	21.9	12.1	4.2	0.642073	NA	NA	NA	1.32178	0.604292	0.166917	0.475467	2.02258	0.453115	0.484306	0.387	1.56099	4.49713	19.2204	16.2969	10.03	17.6	1.57205	27.2495	39.7904
YFL007W	0.356461	44.7037	45.4503	16	NA	NA	NA	23.7068	NA	11.9639	22.64	12	19.0836	38	8.7	NA	NA	0.121301	NA	NA	NA	NA	NA	0.0603354	0.393333	NA	0.235034	NA	0.434	NA	NA	12.8473	5.58516	5.03	2.8	1.04141	NA	NA
YFL008W	0.396587	48.1633	43.102	20	27	20	12	22.8184	30.4642	15.3837	7.58	23	8.6496	33	6.4	18.6	4.8	0.0554518	0.0252925	0.0341449	0.0569081	0.0299275	0.0224164	0.0776556	0.5008	NA	0.349189	0.0206939	0.298	0.0367149	0.14227	5.47656	3.70582	2.568	1.6	1.72348	0.985212	NA
YFL009W	0.341603	43.389	44.2875	14	34	28	15	44.718	48.2955	8.15226	12.1	17	12.2191	21	8.6	7.5	3.9	0.198042	0.0382109	0.0463989	0.0866113	0.0290525	0.0269004	0.0673673	0.5416	0.133591	0.340743	0.0618652	0.311	0.173223	0.333121	9.4545	5.44788	3.555	4	0.792322	1.87431	2.9429
YFL010C	0.35525	46.9194	41.7062	24	NA	NA	NA	143.476	NA	235.897	67.07	19	52.6493	31	18.2	NA	NA	0.404336	NA	NA	NA	NA	NA	0.0360226	0.2648	NA	0.175744	NA	0.317	NA	NA	25.6225	9.05099	7.05	14	12.2595	NA	NA
YFL010W-A	0.192474	46.8085	41.4894	NA	50	25	NA	NA	NA	NA	47.24	18	36.2216	NA	NA	NA	NA	NA	NA	NA	NA	NA	NA	NA	0.0213333	NA	0.0268995	NA	NA	NA	NA	1.45393	1.10561	NA	NA	NA	NA	NA
YFL011W	0.375618	51.6484	53.4799	NA	NA	NA	NA	81.584	33.0904	NA	NA	NA	NA	NA	NA	NA	NA	NA	NA	NA	NA	NA	NA	NA	NA	NA	NA	NA	NA	NA	NA	NA	NA	NA	NA	NA	NA	NA
YFL013C	0.36873	45.2312	43.9306	21	NA	NA	NA	41.2923	NA	31.9264	8.47	20	9.44194	41	6.7	24.8	7.6	0.0924196	NA	NA	NA	0.0258156	NA	0.0774121	0.322667	0.0457552	0.236324	0.0259997	0.33	0.0429833	0.140261	3.94287	3.03356	3.015	2.8	3.5656	1.53789	1.1649
YFL014W	0.617146	86.2385	64.2202	25	NA	NA	NA	NA	NA	18.8513	NA	11	NA	209	18.6	NA	NA	0.377072	NA	NA	NA	NA	NA	0.0291539	0.00453333	NA	NA	NA	0.148	NA	NA	NA	NA	3.346	13.6	0.792889	NA	NA
YFL016C	0.387476	51.6634	52.2505	46	59	25	NA	135.263	NA	6.111	14.78	NA	7.73716	NA	8.5	NA	NA	0.0964379	NA	NA	NA	NA	NA	0.369873	0.4704	NA	0.998604	NA	0.381	NA	NA	10.0304	11.6662	4.29	6.4	3.26091	NA	NA
YFL017C	0.370505	45.9119	50.3145	10	20	14	9	14.017	26.5061	17.8419	13.92	31	15.1136	16	15.3	5.9	3.8	0.47134	NA	NA	NA	NA	NA	0.136728	0.590933	NA	0.471632	NA	0.268	NA	NA	11.8673	9.78806	5.134	6.8	3.51945	NA	NA
YFL017W-A	0.331607	42.8571	51.9481	NA	71	17	9	NA	14.3362	NA	NA	24	10.345	26	57.2	6	2.8	NA	NA	NA	NA	NA	NA	NA	NA	NA	0.817646	NA	0.158	NA	NA	NA	11.424	8.288	NA	NA	NA	NA
YFL018C	0.453867	61.7234	53.9078	22	32	27	43	93.3883	67.265	47.2698	53.45	20	68.7294	43	16.1	NA	NA	0.315067	0.52987	0.627994	0.394322	0.181563	0.252075	0.0437907	0.579733	1.33413	0.424462	0.394322	1.071	NA	NA	44.7044	24.857	21.51	10	2.98635	24.4621	33.966
YFL020C	0.528981	78.6885	68.0328	32	10	12	43	57.5417	66.0038	14.1532	NA	19	NA	68	NA	NA	NA	0.051986	NA	NA	NA	NA	NA	0.0066187	NA	NA	NA	NA	NA	NA	NA	NA	NA	NA	2.4	0.135145	NA	NA
YFL021W	0.315127	46.0784	53.7255	13	NA	NA	NA	231.108	NA	42.7944	5.43	NA	13.0978	42	3.4	NA	NA	0.0853104	NA	NA	NA	0.00836016	NA	0.02424	0.5712	NA	0.16158	0.0460024	0.582	NA	NA	4.47469	2.85178	2.773	1.6	1.49656	2.78743	0
YFL022C	0.446462	65.4076	59.4433	14	19	18	NA	19.1646	40.8425	52.1275	39.67	19	NA	27	9.9	25.3	4.3	0.75256	2.17317	2.2939	NA	2.15451	1.01096	0.102451	0.993067	2.0034	NA	1.52927	1.221	1.63203	9.60239	56.8349	NA	15.86	15.2	7.70474	59.5693	48.7418
YFL023W	0.375747	42.2111	41.9598	12	NA	NA	NA	4.96675	4.54535	13.5506	9.14	13	8.8717	9	7.2	2.9	1.7	0.184839	NA	NA	NA	0.187796	0.205207	0.101709	0.385333	0.0248663	0.352919	0.103637	0.237	0.321634	0.548669	5.08109	4.02089	2.287	3.2	1.98835	1.34566	0.429173
YFL024C	0.361796	47.3558	42.4279	16	NA	NA	NA	15.1963	NA	NA	5.61	18	5.92759	47	4.6	2.5	2.3	0.121301	NA	NA	NA	0.0591873	NA	NA	0.463733	0.0634624	0.236982	0.0191367	0.483	0.35977	0.391055	3.75323	1.95203	3.08	2.8	NA	1.2976	1.47145
YFL025C	0.329684	42.4684	43.9261	24	NA	NA	NA	12.7701	NA	8.07843	10.3	16	9.4925	44	8.2	5.7	2.7	0.0462098	NA	NA	NA	NA	NA	0.167779	0.359467	NA	0.188446	NA	0.209	NA	NA	5.34159	2.51092	2.28	1.6	1.95542	NA	NA
YFL026W	0.343993	44.3155	45.7077	6	45	29	NA	224.864	NA	21.0958	18.54	18	NA	84	NA	4.7	2.2	3.09606	0.00481174	0.00746649	NA	0.00096293	NA	0.317479	3.1664	0	NA	0.00257772	NA	0.0460699	0.098422	84.6935	NA	NA	26.8	9.6624	0.312384	0
YFL027C	0.329562	42.2535	42.6559	14	NA	NA	NA	20.5276	76.7188	6.21425	5.74	17	8.32166	44	19.3	9.4	4.3	0.178238	NA	NA	NA	0.0494951	0.0132434	0.0813088	0.664533	0.175338	0.234274	0.0230913	0.053	0.108087	0.236283	5.50305	3.10264	1.242	3.6	0.728956	1.4658	3.86255
YFL028C	0.365171	45.6747	46.0208	17	14	8	NA	10.5498	20.7087	2.11968	20.69	15	22.4335	35	26.5	6.7	3.3	0.407734	0.211769	0.370597	NA	0.281026	0.143166	0.0773382	0.280267	1.08141	0.216935	0.0847078	0.212	0.442503	0.898416	8.36578	6.09751	6.423	10	0.236504	4.27726	21.2747
YFL029C	0.356355	44.2935	50.2717	28	NA	NA	NA	NA	54.4896	25.79	11.95	18	10.2639	33	14.9	6.7	4.6	0.0396084	NA	NA	NA	NA	0.0275106	0.0351974	0.0749333	0.187743	0.118152	0.0454255	0.123	0.223738	0.325879	1.29187	1.65067	2.298	1.6	1.3096	2.16266	4.35304
YFL030W	0.345191	47.5325	51.1688	11	NA	NA	NA	39.4167	NA	NA	NA	16	NA	52	16.2	10.5	4.6	NA	NA	NA	NA	0.0207056	NA	0.0417238	NA	0.917088	NA	0.0156951	0.052	0.0777281	0.177423	NA	NA	1.042	NA	NA	1.17745	19.1288
YFL031W	0.30711	43.2773	47.8992	15	17	10	9	14.6226	33.4168	9.04448	61.68	12	NA	54	NA	6.6	5.1	0.739357	4.7019	7.99323	8.88136	5.46635	2.39198	0.586826	0.9344	14.3734	NA	1.48023	NA	12.1109	15.673	83.148	NA	NA	16	7.65715	115.318	230.404
YFL033C	0.322898	43.0508	43.4463	39	NA	NA	NA	20.6671	77.6041	NA	NA	16	4.75325	57	6.5	22.2	9.2	0.0284368	NA	NA	NA	0.106381	0.0283309	NA	NA	0	0.0863181	0.0385718	0.429	0.0990358	0.238978	NA	0.626702	3.765	1.6	1.17785	3.1719	0
YFL034C-A	0.470731	63.1148	58.1967	NA	12	8	36	NA	25.097	NA	6.69	37	NA	29	10.2	3	1.4	NA	NA	NA	NA	NA	NA	NA	4.5024	NA	NA	NA	2.639	NA	NA	43.4555	NA	35.38	NA	NA	NA	NA
YFL034C-B	0.336036	41.115	43.9024	NA	12	13	48	NA	NA	33.5822	4.74	20	8.63582	37	5.7	3	1.6	NA	NA	NA	NA	NA	NA	0.0679343	0.3792	NA	0.354421	NA	0.721	NA	NA	2.59311	4.6472	5.593	NA	3.29134	NA	NA
YFL036W	0.37907	47.5204	44.4856	30	NA	NA	NA	30.6015	NA	3.26421	7.03	15	7.64297	46	7.4	NA	NA	0.0739357	NA	NA	NA	NA	NA	0.133815	0.328	NA	0.319037	NA	0.434	NA	NA	3.32662	3.19372	4.295	3.2	0.630169	NA	NA
YFL037W	0.423176	61.7068	56.674	20	39	18	31	48.287	47.2533	148.616	45.94	18	NA	31	NA	49	4.7	0.901091	0.435192	0.942916	0.5475	0.351492	0.359181	0.0573419	0.751467	0.668999	NA	0.5475	NA	0.346377	3.61117	49.8053	NA	NA	26	12.2945	24.4861	15.5115
YFL038C	0.400093	57.767	58.2524	26	29	17	NA	41.9228	55.4602	61.2937	41.33	20	NA	48	21.9	37.5	8.6	1.31165	0.573197	0.977807	NA	0.396508	0.299723	0.228085	0.805333	1.01384	NA	0.346307	0.831	0.443272	1.93287	48.0193	NA	21.54	49.2	20.1691	23.9815	25.8117
YFL039C	0.550876	84	70.1333	17	46	11	37	57.744	46.0802	158.263	66.93	20	NA	44	NA	56.4	6.2	3.44127	5.05438	21.1365	6.28382	4.02642	5.04558	0.120387	1.5736	24.2792	NA	5.28412	NA	4.12237	37.5002	151.946	NA	NA	84.4	27.4874	335.429	618.131
YFL041W	0.348906	45.9807	47.91	21	NA	NA	NA	11.4034	15.6526	17.1993	16.47	15	9.73164	50	13.1	4.4	2	0.145231	NA	NA	NA	NA	NA	0.073468	0.172	NA	0.151911	NA	0.208	NA	NA	4.08692	1.89639	3.464	4.4	1.82298	NA	NA
YFL044C	0.405272	55.1495	56.1462	21	NA	NA	NA	34.4764	56.3145	2.94476	21.3	14	15.8511	NA	12.3	23.4	5.2	0.0792168	NA	NA	NA	0.0797137	0.0488017	0.190678	0.0784	0.431447	0.118178	NA	0.086	0.117446	0.528509	2.40919	2.54849	1.36	2.4	0.810076	3.96488	7.97035
YFL045C	0.550667	75.9843	61.811	13	23	13	NA	37.5788	36.7969	7.09617	33.92	18	NA	27	197	12.7	3.8	2.00479	2.33402	4.12941	NA	1.42853	1.45888	0.287017	2.124	0.912272	NA	1.98824	0.33	4.22696	14.1269	103.941	NA	31.77	37.6	2.93837	77.4473	21.1521
YFL047W	0.346486	44.5378	43.5574	30	NA	NA	NA	19.1404	47.501	14.8352	11.88	17	11.366	50	7.9	11.8	6.9	0.0554518	NA	NA	NA	0.0730969	0.0294542	0.05945	0.2952	0	0.226344	0.0279821	0.359	0.118568	0.202769	5.0595	3.13682	3.793	2.4	1.27239	2.01848	0
YFL048C	0.395814	48.0899	45.1685	31	NA	NA	NA	19.9717	68.4367	18.2797	24.55	18	17.894	39	16.9	11.7	8.2	0.178877	NA	NA	NA	0.261036	0.0761775	0.0887757	0.230933	0.343754	0.16715	0.133675	0.243	0.445584	0.635773	8.17923	3.89788	5.058	8	2.34119	7.52125	7.97035
YFL049W	0.357015	46.7095	41.573	32	NA	NA	NA	13.8331	NA	12.5574	7.4	21	7.05756	34	10	5.3	5	0.0346574	NA	NA	NA	0.0830808	NA	0.0999563	0.2568	0.0322978	0.254749	0.0338019	0.16	0.216843	0.229853	2.74158	2.39247	2.11	1.6	1.81086	1.65804	0.858345
YFL050C	0.326366	41.1422	40.0932	24	NA	NA	NA	51.0258	63.2522	3.36811	NA	16	NA	31	7	14.2	8.2	0.0346574	NA	NA	NA	0.0124041	0.0100064	0.0633334	NA	0	NA	0.0204171	0.107	0.0445725	0.0771865	NA	NA	1.013	1.2	0.307746	0.913124	0
YFL053W	0.353296	50.9306	49.4078	20	NA	NA	NA	105.083	NA	49.5052	NA	15	NA	199	NA	NA	NA	NA	NA	NA	NA	0.00190204	NA	0.00657854	NA	0.0436304	NA	0.00100438	NA	NA	NA	NA	NA	NA	NA	0.469845	0.288355	0.858345
YFL055W	0.320333	45.1613	47.6703	19	26	24	NA	51.168	43.3083	NA	NA	12	NA	37	10.3	21.6	8.3	0.0437777	0.024984	0.027066	NA	0.0126951	0.0149991	0.0153473	NA	0.195062	NA	0.0175564	0.045	0.0300734	0.0782633	NA	NA	0.6072	1.2	NA	0.937153	3.12683
YFL056C	0.324637	43.8679	47.6415	20	NA	NA	NA	50.3083	NA	8.91131	NA	15	NA	NA	7.7	6.7	6.6	0.0138629	NA	NA	NA	NA	NA	0.0775383	NA	NA	NA	NA	0.048	NA	NA	NA	NA	0.4908	0.4	0.996856	NA	NA
YFL057C	0.41651	52.6316	53.9474	24	NA	NA	NA	21.246	NA	3.95394	0.23	16	NA	51	6.5	NA	NA	0.207944	NA	NA	NA	0.1466	NA	0.0554757	10.9947	0	NA	0.0610721	0.045	NA	NA	3.64825	NA	0.4008	7.2	0.316452	4.49353	0
YFL058W	0.53078	78.5294	69.1176	33	NA	18	NA	117.915	NA	5.14137	NA	16	NA	NA	NA	NA	NA	0.0168036	NA	NA	NA	NA	NA	0.00674764	NA	NA	NA	NA	NA	NA	NA	NA	NA	NA	0.8	0.0500501	NA	NA
YFL059W	0.433169	57.3826	56.3758	10	27	11	NA	NA	34.1205	5.43502	22.39	15	24.062	NA	NA	NA	NA	0.110904	0.0209743	0.0514823	NA	NA	0.0165972	0.0222352	0.0728	0.0716785	0.0745508	NA	NA	NA	NA	2.35158	1.68972	NA	1.6	0.174348	0.817005	1.41014
YFL060C	0.33986	46.3964	42.3423	9	NA	NA	NA	29.595	53.5608	5.6124	10.69	20	14.6138	NA	10.2	NA	NA	0.0616131	NA	NA	NA	0.0287028	0.0158597	0.0263157	0.1008	0.110776	0.104864	NA	0.055	NA	NA	1.55458	2.20912	0.729	0.8	0.213078	1.22551	2.82028
YFL062W	0.331613	41.9525	48.0211	21	NA	NA	NA	17.5091	74.5668	NA	15.19	21	18.8064	37	NA	NA	NA	0.396084	NA	NA	NA	NA	NA	NA	0.552	NA	0.350321	NA	NA	NA	NA	12.0968	9.02575	NA	12	NA	NA	NA
YFR001W	0.404271	53.9216	49.0196	11	NA	NA	NA	5.77436	7.16383	23.7137	11.39	16	14.448	10	23	2.9	2	0.529312	NA	NA	NA	NA	NA	0.100425	1.05947	NA	0.702531	NA	0.397	NA	NA	17.4095	14.4207	10.72	8.4	3.43569	NA	NA
YFR002W	0.37388	46.0072	44.2193	20	NA	NA	NA	12.0098	NA	10.2972	8.44	16	9.67618	32	8.7	NA	NA	0.110904	NA	NA	NA	0.155329	NA	0.103115	0.6032	0.111697	0.432667	0.0582961	0.368	NA	NA	7.34477	5.71439	4.26	3.2	1.53185	2.69131	2.32979
YFR003C	0.303205	41.9355	43.2258	32	29	14	NA	23.0288	NA	16.3676	9.79	22	8.48453	67	12.4	11.9	7.9	0.051986	0.402042	0.832801	NA	0.506289	NA	0.108803	0.122667	0.928086	0.145753	0.174018	0.304	0.979766	1.47585	1.73254	1.8443	4.847	2.4	2.56921	16.8207	25.6891
YFR004W	0.412255	52.6144	51.9608	17	8	13	9	25.7774	42.0171	8.63956	11.89	17	11.8528	33	11.2	8.9	4.2	1.01118	3.15007	1.93851	2.80006	0.977622	0.59977	0.231393	0.7864	1.90089	0.717722	0.763654	0.956	2.83152	6.00014	13.4896	11.8416	13.93	24.8	2.88414	36.3567	41.875
YFR005C	0.328187	39.2857	40.4018	13	20	15	NA	7.26407	24.6213	16.6754	6.94	24	10.1596	28	12.4	3.5	1.9	0.149293	NA	NA	NA	NA	NA	0.0459569	0.2192	NA	0.206981	NA	0.222	NA	NA	2.1947	3.2105	3.542	2.8	1.10561	NA	NA
YFR007W	0.35594	46.7422	44.1926	19	NA	NA	NA	10.8441	NA	8.20238	13.74	NA	11.3656	42	11.4	9	4.7	0.0437777	NA	NA	NA	0.0814056	NA	0.0500041	0.1136	NA	0.139786	0.0210183	0.12	0.0980855	0.187823	2.25185	2.25241	1.762	1.2	0.591725	1.27357	3.00421
YFR008W	0.370153	42.9864	39.819	12	NA	NA	NA	13.474	48.5075	13.5165	NA	22	NA	40	12.3	10.1	4.8	0.0462098	NA	NA	NA	NA	NA	0.0404485	NA	NA	NA	NA	0.065	NA	NA	NA	NA	1.031	0.8	0.788751	NA	NA
YFR009W	0.443439	59.3085	50.9309	18	NA	NA	NA	33.0829	53.9398	13.9832	31.73	15	25.1777	NA	11.5	50.4	4.4	0.431292	NA	NA	NA	0.151039	0.0926368	0.166103	0.977067	0	0.730906	NA	0.561	0.099143	1.13564	44.7269	20.4477	8.37	11.2	3.35089	7.20887	0
YFR010W	0.406307	52.1042	46.0922	24	29	17	24	27.8987	NA	38.7305	14.46	17	15.1197	59	17	39.3	13.4	0.196392	0.129802	0.221427	0.156844	0.134926	NA	0.0992527	0.536267	0.200386	0.426908	0.063801	0.278	0.0957827	0.280915	11.1873	8.90118	5.823	6.8	5.54588	5.43068	4.41435
YFR011C	0.437182	52.9412	46.4706	13	11	16	13	75.7614	21.5953	61.6696	11.78	19	16.6498	30	35	4.1	2.4	0.277259	0.484539	0.333121	0.409994	0.0703515	0.24681	0.0678744	0.438133	0.481321	0.343029	0.177664	0.159	1.29998	2.2208	7.44605	7.88115	5.955	5.2	6.03881	7.68946	11.7103
YFR013W	0.343115	41.8043	40.6607	12	NA	NA	NA	13.2382	17.5318	25.9381	13.03	18	7.97982	29	8.3	5.3	1.9	0.0693147	NA	NA	NA	NA	NA	0.0415804	0.2168	NA	0.187162	NA	0.286	NA	NA	4.07547	2.03295	3.144	1.2	1.55597	NA	NA
YFR014C	0.382202	47.3094	45.0673	18	NA	NA	NA	47.8792	63.4475	9.0602	11.69	16	10.5357	46	10.1	8.4	5.3	0.0616131	NA	NA	NA	NA	NA	0.0397671	0.184533	NA	0.185485	NA	0.265	NA	NA	3.11217	2.70119	3.517	1.6	0.5198	NA	NA
YFR015C	0.394251	53.5311	52.6836	NA	NA	NA	NA	79.1062	NA	3.26271	NA	NA	NA	124	9.2	NA	NA	NA	NA	NA	NA	0.0111593	NA	0.0171022	NA	NA	NA	0.00711911	0.353	NA	NA	NA	NA	4.274	0.4	0.0805017	1.27357	0
YFR016C	0.384275	47.9319	39.7405	16	NA	NA	NA	26.2091	25.6869	50.8573	19.51	16	14.8505	29	8.7	59.7	6.5	0.051986	NA	NA	NA	0.0673636	0.0687331	0.0661923	0.219467	0.126394	0.138862	0.0608806	0.395	0.0295735	0.271621	6.17732	2.51404	4.579	1.2	4.85663	2.54713	2.63635
YFR019W	0.339242	44.6444	44.2932	NA	NA	NA	NA	94.9695	NA	8.42974	12.28	20	11.1384	42	5.6	27.3	6.3	NA	NA	NA	NA	0.00543687	NA	0.0703826	0.2032	0	0.182936	0.0122937	0.419	0.0189134	0.0819582	3.59995	3.12288	3.197	1.2	0.855961	0.744917	0
YFR021W	0.338361	45.2	50.6	16	NA	NA	NA	19.3002	NA	7.02001	5.04	15	5.87494	35	8.3	11.2	3.7	0.051986	NA	NA	NA	0.0983815	NA	0.0681268	0.217333	0.29918	0.204343	0.0542511	0.167	0.169535	0.513186	1.58027	1.87701	1.855	1.2	0.68997	2.73937	5.8858
YFR022W	0.313034	42.292	43.7926	23	NA	NA	NA	40.677	NA	8.87196	NA	17	NA	39	8.1	8.1	4.2	0.0241095	NA	NA	NA	NA	NA	0.0307792	NA	NA	NA	NA	0.14	NA	NA	NA	NA	1.52	0.8	0.39396	NA	NA
YFR023W	0.355838	43.0442	39.2799	11	NA	NA	NA	58.3559	34.0127	34.1478	NA	10	NA	29	NA	NA	NA	NA	NA	NA	NA	0.00456675	0.0078352	0.00635117	NA	0.0226651	NA	0.00918953	NA	NA	NA	NA	NA	NA	NA	0.31289	0.384473	0.306552
YFR024C-A	0.402618	54.4662	51.1983	NA	24	15	NA	67.9116	98.8175	15.378	27.93	17	27.5666	30	11.3	12.6	4.3	NA	NA	NA	NA	NA	NA	0.0691255	0.258933	NA	0.302721	NA	0.372	NA	NA	10.4336	9.52232	5.452	NA	1.5336	NA	NA
YFR025C	0.337607	46.8657	46.8657	9	16	9	12	12.7939	28.2233	15.273	27.35	15	25.8053	25	14.8	7.9	4.3	0.0924196	0.14574	0.259094	0.19432	0.182262	0.0826211	0.042212	0.184267	1.05336	0.172343	0.0932737	0.201	0.29517	0.542289	7.27074	4.992	3.743	1.2	0.930112	3.36414	20.7229
YFR026C	0.312892	39.645	41.4201	16	22	18	NA	14.8576	NA	13.9868	NA	17	5.433	33	12.3	3.3	3.7	0.0346574	0.0280124	0.0342374	NA	0.0414787	NA	0.0324237	NA	0.119675	0.0947935	0.0186749	0.026	0.186749	0.16656	NA	0.768117	0.4122	0.8	0.654267	0.889094	2.63635
YFR027W	0.302664	36.2989	44.484	13	10	11	NA	59.8276	21.002	18.2427	2.39	NA	6.61323	29	12.7	3.8	3.6	NA	NA	NA	NA	NA	NA	0.0274037	0.182667	NA	0.102785	NA	0.057	NA	NA	0.629842	0.965357	0.9252	NA	0.721227	NA	NA
YFR028C	0.339714	45.1906	45.9165	11	NA	NA	NA	9.03999	14.3464	11.6797	8.97	18	8.91692	16	9.5	3.2	2.1	0.252054	NA	NA	NA	0.331647	0.208978	0.118789	0.585333	NA	0.54005	0.18738	0.268	0.936901	1.42766	7.57478	6.27683	3.352	4	2.00161	4.32532	NA
YFR029W	0.317794	48.0826	48.2301	12	13	16	NA	27.8755	NA	41.7494	5.28	19	7.56042	31	3.8	4.5	2.4	0.0462098	0.184498	0.149904	NA	0.0860422	NA	0.0299441	0.203733	0.521641	0.148262	0.0773699	0.257	0.532993	0.999362	1.55192	1.55499	1.367	0.8	1.80359	3.46026	12.6913
YFR030W	0.440936	58.4541	53.913	42	NA	NA	NA	NA	NA	28.7904	10.58	17	9.33464	48	7.4	41.5	4	0.0264056	NA	NA	NA	NA	NA	0.0289593	0.201333	7.99319	0.192793	0.0576021	0.468	0.0666241	0.691225	3.07309	2.74274	4.64	1.6	1.20285	3.98891	176.083
YFR031C	0.354582	46.4103	41.5385	19	NA	NA	NA	35.3365	NA	8.75405	9.5	19	8.45566	30	5.8	4.4	1.7	0.145926	NA	NA	NA	0.0179115	NA	0.0910747	0.810667	0.01008	0.36802	0.0210976	0.402	0.143847	0.372311	11.1107	4.20154	3.17	4	1.15022	0.913124	0.245242
YFR031C-A	0.585208	92.9134	74.0157	NA	22	11	28	41.4132	40.4624	88.0445	47.89	NA	NA	14	73	16.1	3.9	NA	NA	NA	NA	NA	NA	0.14069	3.316	NA	NA	NA	1.391	NA	NA	229.105	NA	84.79	NA	17.8707	NA	NA
YFR032C-A	0.583704	83.0508	81.3559	NA	NA	NA	NA	NA	38.9422	17.39	11.25	37	NA	15	NA	26.9	4.1	NA	NA	NA	NA	NA	NA	0.727758	10.8208	NA	NA	NA	NA	NA	NA	175.625	NA	NA	NA	18.2584	NA	NA
YFR033C	0.443194	52.381	44.2177	12	7	7	37	24.2955	NA	10.9714	9.31	34	8.1775	46	10.5	6.7	3.3	1.24766	NA	NA	NA	NA	NA	0.543348	0.146933	NA	1.02295	NA	1.425	NA	NA	1.97353	11.3448	19.55	21.6	8.60031	NA	NA
YFR034C	0.278397	39.4231	50.3205	13	5	9	18	16.4851	NA	12.2316	3.11	32	7.6079	NA	8.5	3.4	2	0.170621	0.976043	0.542246	0.271123	0.296038	NA	0.217998	1.2208	0	0.743422	NA	0.144	1.43536	2.44011	5.47746	7.88894	1.625	3.2	3.84689	7.04066	0
YFR036W	0.364002	50	54.0323	9	12	8	11	14.8821	9.84772	39.8753	NA	22	8.66574	NA	7.9	4	2	0.215646	0.363657	0.545485	0.396716	0.293231	0.443136	0.106309	NA	0.34111	0.182402	NA	0.111	1.09097	2.18194	NA	2.37435	1.176	2.8	6.1157	6.29575	9.4418
YFR037C	0.368397	48.474	50.9874	17	13	8	15	10.6534	25.5367	11.0731	18.57	19	15.0057	29	9.1	6.5	4.2	0.212021	0.606023	0.984788	0.52522	0.739508	0.308509	0.238327	0.877067	0.312481	0.798086	0.271666	1.283	1.21205	1.87579	23.4974	16.674	15.4	5.2	3.80731	11.366	7.60249
YFR038W	0.365389	45.0176	45.0176	9	NA	NA	NA	11.572	12.9008	33.5922	9.33	18	8.09134	17	8.9	3.4	1.8	0.123226	NA	NA	NA	0.0460588	0.0413146	0.035901	0.196533	NA	0.188412	0.0313525	0.293	0.156763	0.296107	2.64541	2.17305	3.46	1.6	1.73988	0.768946	NA
YFR040W	0.356118	44.1118	43.8124	33	20	11	9	16.3915	41.1722	28.5616	6.43	16	7.85986	42	6.2	6.2	2.7	0.0504107	0.0907753	0.165046	0.201723	0.110759	0.0440955	0.0832237	0.4616	0.0793634	0.333733	0.0432264	0.653	0.292824	0.67241	4.28205	3.69763	5.463	2.4	3.42928	2.61922	1.65538
YFR041C	0.3707	45.4237	43.0508	22	13	6	12	12.5564	30.6431	19.9125	20.28	19	20.6415	29	41.9	4.8	2.4	0.0882187	0.140936	0.30536	0.15268	0.145914	0.0597903	0.0454929	0.141333	0.11088	0.153152	0.063178	0.057	0.381701	0.763401	4.13511	4.25349	2.454	2.8	1.30691	2.64325	2.69766
YFR042W	0.3219	38	44	22	26	19	NA	13.3348	84.348	9.56402	12.3	16	12.938	38	22.7	9.4	4.1	0.0882187	0.189622	0.259483	NA	0.369724	0.0584505	0.0289281	0.2232	0.376241	0.295859	0.129742	0.087	0.524488	1.20248	3.96072	5.33326	2.316	2.8	0.399148	7.11275	7.84773
YFR043C	0.336861	43.8819	42.1941	14	30	9	NA	9.89286	NA	14.007	8.69	21	10.6056	34	15.3	3.3	2.3	0.0792168	0.0610721	0.203574	NA	0.185201	NA	0.0365329	0.143467	0.230699	0.191055	0.0538871	0.093	0.555201	0.796593	1.79864	2.77206	1.774	1.6	0.738248	2.64325	6.13104
YFR044C	0.445506	61.9543	56.341	19	98	17	25	38.404	53.0205	26.8037	97.61	18	NA	41	36.4	49	5	0.948517	NA	NA	NA	NA	NA	0.0491094	0.704533	NA	NA	NA	0.593	NA	NA	99.2134	NA	22.88	26	1.89904	NA	NA
YFR046C	0.334684	40.7202	40.4432	19	NA	NA	NA	29.903	27.8889	22.0531	7.88	20	9.80537	32	11	NA	NA	NA	NA	NA	NA	0.0300781	0.0322503	0.0244881	0.0965333	0.0457552	0.102331	0.028107	0.084	NA	NA	1.09743	1.34802	1.205	NA	0.77911	1.2976	1.1649
YFR047C	0.381586	53.8983	54.2373	14	NA	NA	NA	134.581	60.8007	5.81371	80.25	17	55.1217	NA	20.7	24.3	7.9	0.316867	NA	NA	NA	0.0647274	0.143273	0.0748231	0.148	3.69602	0.18244	NA	0.18	0.358482	1.10267	17.1349	9.42545	4.463	6.4	0.627572	12.5675	81.4202
YFR048W	0.344599	42.5982	44.864	24	25	20	NA	12.3208	NA	10.2233	9.94	17	9.96607	31	8.4	3.6	2.3	0.0924196	0.179219	0.224024	NA	0.363652	NA	0.0701979	0.4736	0.58446	0.330839	0.144531	0.235	1.24458	1.94803	6.79161	4.65572	2.626	3.2	1.03536	6.46395	12.8752
YFR049W	0.327239	39.8374	48.7805	17	37	13	16	43.3189	67.5142	15.9951	21.86	NA	27.6922	58	10.1	11.1	7	0.195712	NA	NA	NA	NA	NA	0.0466672	0.4304	NA	0.280765	NA	0.499	NA	NA	13.5737	8.66755	6.598	4.8	1.0769	NA	NA
YFR050C	0.349536	47.3684	47.7444	17	10	6	NA	6.86174	37.3985	18.3934	15.7	17	18.7076	43	11	6.8	3.9	0.684993	1.54401	2.57336	NA	2.25018	0.412855	0.249059	1.17947	0	0.8921	0.359073	0.709	2.27061	3.95901	26.7153	20.1753	10.17	16.8	6.60905	22.2754	0
YFR051C	0.405995	56.044	58.2418	19	19	10	13	25.7512	61.4707	22.5578	21.49	18	18.1282	30	NA	14.4	5	0.350222	0.597864	1.13594	0.873801	0.441122	0.184794	0.115505	0.664267	0	0.651963	0.378647	NA	0.788848	2.27188	20.5946	14.9316	NA	9.6	3.75898	16.3882	0
YFR052W	0.374395	50.365	47.0803	25	17	10	13	8.19379	NA	25.5268	11.04	17	19.2641	46	26.9	14	6.7	0.199626	0.549649	0.934403	0.718772	1.14038	NA	0.152376	0.7736	1.11604	0.70602	0.203131	0.394	0.667431	1.39463	12.3214	16.7321	12.09	7.2	5.61161	13.4806	24.5855
YFR053C	0.518036	71.7526	62.4742	23	42	28	NA	NA	NA	85.0646	34.64	12	51.2369	NA	NA	NA	NA	0.446025	0.0987464	0.14812	NA	NA	NA	0.0133551	0.0261333	0	0.0230048	NA	NA	NA	NA	1.30601	1.27378	NA	14.8	1.63897	5.98336	0
YGL001C	0.390549	51.0029	47.2779	12	12	10	14	8.97843	28.6131	122.466	28.2	17	30.3532	32	87.3	14.5	4.5	0.600728	0.589901	0.707881	0.505629	0.788424	0.247398	0.0359286	0.311467	NA	0.35484	0.221213	0.093	0.488194	1.57307	12.6717	12.8674	6.294	10.4	6.34793	10.2126	NA
YGL002W	0.373311	48.6111	45.3704	19	15	16	15	13.4625	35.2761	12.9879	17.82	23	17.3505	33	30.2	7.9	4.7	0.160518	NA	NA	NA	NA	NA	0.0816725	0.2184	NA	0.178558	NA	0.125	NA	NA	5.61481	5.1661	4.165	4.4	1.53035	NA	NA
YGL003C	0.296685	41.6961	41.8728	NA	13	15	NA	241.533	NA	NA	5.89	21	6.70365	49	7.6	14.7	7.8	NA	0.0884051	0.0766177	NA	0.0047582	NA	NA	0.3672	0	0.264347	0.0234544	0.279	0.0781813	0.147342	3.12027	2.61192	2.844	1.2	NA	1.65804	0
YGL004C	0.353314	43.6451	43.8849	17	NA	14	NA	24.0438	54.5321	8.3782	9.93	17	10.9715	NA	10.3	15.2	8.2	0.0978561	NA	0.142766	NA	0.0831286	0.0366522	0.0412016	0.145067	0.359026	0.158705	NA	0.119	0.131495	0.243747	2.07822	2.46071	1.599	2.4	0.498012	2.88355	7.90904
YGL005C	0.343421	36.5591	36.5591	15	NA	12	NA	7.63955	25.4412	NA	8.87	17	11.0836	39	6	5.4	3.9	0.129387	NA	0.169336	NA	0.265989	0.0798719	NA	0.259467	0.250483	0.227018	0.0521035	0.292	0.376303	0.521035	3.32032	3.47619	2.392	2.8	2.58044	2.93161	5.51793
YGL006W	0.377741	46.5473	45.6948	21	14	14	9	9.70504	31.0603	5.73618	16.34	14	11.8891	41	10.4	8.8	4.5	0.0792168	0.122541	0.122541	0.190619	0.176771	0.0552336	0.0591617	0.1424	0.109521	0.111447	0.0418432	0.324	0.194951	0.381238	3.35689	1.73093	4.42	2.4	0.489596	2.47505	2.02324
YGL008C	0.586799	83.878	70.8061	17	22	16	35	74.7313	38.604	60.8349	42.12	17	NA	13	NA	27.9	4.4	7.02933	2.38635	3.28124	1.49999	0.702514	1.35996	0.314032	2.25813	NA	NA	4.03845	NA	1.88171	11.9318	137.218	NA	NA	172.4	27.5614	75.7412	NA
YGL009C	0.463854	63.9281	52.3748	14	32	11	9	26.8233	24.7192	NA	49.19	39	NA	10	13.1	45.8	3.1	0.594126	0.0775546	0.225613	0.27575	0.0925221	0.100397	NA	1.54667	0.49702	NA	0.248175	0.406	0.0541866	0.800564	109.761	NA	6.76	12	NA	3.58041	22.1944
YGL011C	0.388749	52.381	46.4286	21	13	9	16	12.3739	58.6266	28.9226	22.77	17	NA	45	14.1	19.7	7.5	0.409287	1.10699	1.59898	0.899425	1.16299	0.245465	0.183491	0.7928	0.9908	NA	0.319796	0.631	0.730498	1.91877	26.0436	NA	11.25	12.4	7.65643	20.7615	21.8265
YGL012W	0.400436	56.0254	60.0423	17	12	9	12	19.7633	34.1693	60.7524	52.73	25	36.8573	51	NA	7.5	3	1.07642	1.06043	1.41391	1.06043	0.64388	0.372417	0.0405813	0.713333	0.803196	0.297508	0.249514	NA	1.69669	4.24173	54.2656	13.1101	NA	26.4	3.55684	18.3586	24.8307
YGL013C	0.333154	43.7266	44.1011	17	15	15	NA	10.5358	NA	56.2845	4.02	17	7.97957	30	6.4	10.2	3.9	0.146784	0.0866113	0.0866113	NA	0.12331	NA	0.0624739	0.7288	0	0.531439	0.0433057	0.369	0.12737	0.333121	4.22677	5.51111	3.193	3.6	5.07296	1.87431	0
YGL014W	0.353579	44.3694	42.5676	19	NA	NA	NA	57.4894	NA	NA	13.83	14	11.3515	33	4.9	5.8	3.6	0.102148	NA	NA	NA	0.096478	NA	NA	0.7664	0.192492	0.457794	0.168074	0.839	0.956286	1.54068	15.2916	6.94089	5.647	2.8	11.8854	8.00185	3.556
YGL016W	0.368434	49.0287	45.6984	NA	20	11	15	36.9182	29.2818	NA	27.96	16	26.6718	30	10.5	17.2	2.3	NA	NA	NA	NA	NA	NA	NA	0.184533	NA	0.0866286	NA	0.24	NA	NA	7.44366	2.70438	3.307	3.6	0.833409	NA	NA
YGL017W	0.319681	43.1412	47.3161	23	16	NA	NA	23.0426	34.9615	14.9733	8.94	15	7.54673	33	13.2	3.5	1.8	0.0482189	0.0822391	NA	NA	0.057104	0.0376365	0.0493549	0.178933	NA	0.176724	0.0398735	0.101	0.37595	0.731014	2.30783	2.21583	1.699	1.6	1.06616	1.89834	NA
YGL018C	0.38533	54.3478	50	NA	27	8	38	17.2887	30.9195	9.42848	8.13	20	9.90933	33	9.8	8.8	3.7	NA	0.0283769	0.0957721	0.0201626	0.0443166	0.0247797	0.0617328	0.147733	0.0698369	0.154929	0.0232175	0.117	0.0870656	0.207075	1.73278	2.16738	1.505	NA	0.839715	1.10536	1.778
YGL019W	0.354974	43.8849	49.2806	15	22	16	NA	15.5543	28.134	8.72934	23.49	18	25.9609	29	11.9	10.1	3.8	0.351195	0.264982	0.364351	NA	0.37479	0.207209	0.145844	0.4896	0.457458	0.415039	0.201021	0.418	0.577189	1.53411	16.592	12.4912	6.442	7.6	1.83672	8.41035	10.6067
YGL020C	0.397437	44.6809	48.9362	14	19	9	14	11.2426	25.6645	7.17374	17.01	23	18.7554	26	29.5	5.2	3.4	0.61393	0.536499	1.13261	0.728106	0.906684	0.397183	0.0632895	0.541067	0.240805	0.277158	0.392057	0.189	1.96029	2.99808	13.2779	6.83512	6.217	12.4	0.655015	14.7061	6.92807
YGL021W	0.340414	42.7632	43.8158	20	13	8	13	8.8467	78.2561	21.5431	8.02	17	8.43468	46	7.1	NA	NA	0.0970406	0.0589367	0.0957721	0.0589367	0.086606	0.00979063	0.0603159	0.820533	0.0473135	0.325423	0.016656	0.372	NA	NA	9.49391	3.8395	3.543	2.8	1.87462	1.10536	1.04228
YGL022W	0.405791	57.3816	61.8384	22	17	11	33	21.5395	33.0669	4.1058	45.89	19	32.7731	32	NA	12	4.6	0.214245	0.562386	0.869142	0.289714	0.443863	0.289128	0.190451	0.587467	0.315001	0.319288	0.298767	NA	0.796713	2.07838	38.8934	12.733	NA	6.8	1.12812	13.793	7.6638
YGL023C	0.32288	41.5748	47.874	14	17	9	13	12.7084	38.6679	64.5925	16.57	17	10.6435	40	9.8	5.5	3.8	0.198042	NA	NA	NA	NA	NA	0.0551904	0.290133	NA	0.269969	NA	0.253	NA	NA	6.93577	4.0586	3.274	4	5.14304	NA	NA
YGL025C	0.336641	44.0806	46.5995	NA	12	11	44	11.1905	NA	33.334	4.3	22	3.4546	33	7.5	3.9	3.5	NA	0.0929961	0.10145	0.0253626	0.099723	NA	0.0785693	0.306133	0.166125	0.326781	0.0338168	0.232	0.286142	0.318844	1.89913	1.74227	2.33	1.2	3.77846	1.60998	4.59828
YGL026C	0.451391	64.7808	54.7383	23	85	25	55	73.9355	62.3117	20.0664	59.87	12	NA	45	NA	NA	NA	0.68712	0.155195	0.527663	0.239847	0.17842	0.211703	0.0636493	0.891467	3.93566	NA	0.293146	NA	NA	NA	76.9997	NA	NA	22.8	1.84263	19.0314	63.0884
YGL027C	0.361802	44.7779	44.4178	11	29	11	20	20.2171	45.4528	26.0925	35.69	18	36.8518	26	9.6	22.4	4.4	0.100821	0.0993618	0.261954	0.144075	0.142527	0.0633952	0.0548628	0.122133	0.193031	0.0571314	0.110827	0.391	0.128638	0.654885	6.28862	2.3014	4.955	1.6	2.06523	4.15711	4.47566
YGL028C	0.427951	63.2841	54.059	7	5	7	48	2.19621	NA	10.2125	7.14	20	5.28675	30	1.4	4.7	1.1	1.54473	NA	NA	NA	NA	NA	0.597006	1.86533	NA	0.336813	NA	7.364	NA	NA	19.2145	2.47482	14.17	15.6	8.79603	NA	NA
YGL029W	0.487697	56.6667	56.6667	10	15	8	11	5.25686	4.3863	17.7636	NA	15	3.00992	8	8	2.6	2.1	0.998132	NA	NA	NA	NA	NA	0.424804	NA	NA	0.908874	NA	0.805	NA	NA	NA	4.43387	8.609	14.4	10.8866	NA	NA
YGL030W	0.639001	93.3333	78.0952	15	22	12	21	16.5739	42.56	6.21566	25.2	NA	NA	15	NA	16.2	5	6.7836	NA	NA	NA	NA	NA	0.700774	6.7752	NA	NA	NA	NA	NA	NA	246.319	NA	NA	146.8	6.28406	NA	324.638
YGL031C	0.6394	89.6774	76.129	11	20	12	18	19.8649	31.306	37.2978	49.62	37	NA	12	83.6	13	3.7	12.6279	9.43481	15.7247	10.4831	9.49897	6.02748	0.477016	3.56533	0	NA	15.7247	0.503	14.5151	50.999	255.23	NA	33.06	200.4	25.6679	272.231	0
YGL032C	0.313378	39.0805	41.3793	6	30	NA	11	10.3013	46.3724	108.252	8.74	17	11.6243	NA	23.3	6.8	3.8	1.4325	NA	NA	NA	NA	NA	0.061707	1.78747	NA	0.523678	NA	0.021	NA	NA	22.5384	8.34369	0.582	12.4	9.63708	NA	NA
YGL033W	0.361158	41.7431	37.156	20	NA	12	NA	25.6169	31.9859	NA	NA	13	NA	49	NA	NA	NA	NA	NA	0.0347001	NA	0.0162549	0.0130183	NA	NA	NA	NA	0.00849797	NA	NA	NA	NA	NA	NA	NA	NA	0.600739	NA
YGL035C	0.327551	49.8016	46.627	16	15	12	NA	8.18384	NA	31.5303	6.53	22	10.5643	47	5.3	5.1	4.3	0.207944	NA	NA	NA	NA	NA	0.0912098	0.4928	NA	0.401779	NA	0.433	NA	NA	4.64257	5.49936	3.15	4.8	4.149	NA	NA
YGL037C	0.446245	61.1111	59.2593	52	NA	NA	NA	461.01	NA	10.5893	23.28	13	17.1217	89	12.1	NA	NA	0.346574	NA	NA	NA	0.0599026	NA	0.342715	0.230933	6.71744	0.346744	0.310289	1.268	NA	NA	7.75611	7.81408	19.79	26	5.23568	39.841	115.938
YGL038C	0.348688	43.125	45.4167	17	27	11	19	27.2543	59.1857	15.9128	6.7	23	8.78221	79	7.9	7.7	6.7	0.0978561	0.0512019	0.125677	0.0727605	0.0507241	0.0233578	0.117239	0.654933	0.0660615	0.346002	0.0174994	0.332	0.179539	0.206336	6.33062	4.64742	3.514	2.4	2.6915	1.99445	1.90062
YGL039W	0.403499	51.1494	49.1379	14	17	25	NA	34.3504	32.9625	NA	15.67	18	20.6361	31	16.5	6.3	3.7	0.158434	NA	NA	NA	NA	NA	NA	0.226933	NA	0.308686	NA	0.264	NA	NA	5.13029	8.5413	5.404	3.2	12.3953	NA	NA
YGL040C	0.378102	53.5088	48.538	16	12	11	13	10.4031	47.592	42.9872	17.51	18	20.4946	29	12.6	6.6	2.9	0.467874	0.412237	0.449713	0.380526	0.475518	0.103943	0.0638464	0.567467	0.465391	0.547515	0.170581	0.466	0.749521	1.70581	14.3351	13.4596	7.533	10.8	3.95959	7.13678	10.7906
YGL043W	0.389373	52.1036	44.6602	19	25	11	17	7.44921	NA	111.378	15.84	19	19.3377	38	13.8	8.1	4	0.116741	0.0919413	0.208957	0.135208	0.30856	NA	0.055447	0.596267	0.0781201	0.502441	0.0604877	0.274	0.283769	0.574633	13.6261	12.0974	4.808	3.2	8.90947	3.31608	1.90062
YGL044C	0.311159	37.8378	37.8378	18	11	8	42	11.5373	NA	73.3203	5.2	17	11.5804	49	6.9	4.5	4	0.154033	0.271039	0.372679	0.0709864	0.258416	NA	0.0267106	0.3936	0.197603	0.250395	0.0608455	0.284	0.66254	0.745357	2.95279	3.96756	2.66	4	2.82541	4.30129	4.35304
YGL045W	0.336429	44.8339	45.572	28	19	13	25	19.0288	NA	16.0115	NA	45	9.56522	46	10	8.1	4.2	0.0198042	NA	NA	NA	NA	NA	0.024518	NA	NA	0.164303	NA	0.079	NA	NA	NA	2.08236	1.034	0.8	0.566358	NA	NA
YGL047W	0.345296	47.0297	48.0198	19	36	16	63	82.0011	NA	3.88427	21.64	18	19.5788	53	26.2	NA	NA	0.0583703	0.110578	0.248799	0.0631871	0.0485455	NA	0.0917708	0.088	0.571161	0.21958	0.0751092	0.028	NA	NA	2.74735	5.41851	0.852	1.6	0.514267	5.74307	13.243
YGL048C	0.412054	57.037	47.9012	18	14	9	14	13.9698	74.0065	25.743	29.07	15	NA	31	12.1	12.3	6	0.677744	0.554408	0.862412	0.554408	0.555606	0.104879	0.113692	0.753867	0	NA	0.250378	0.888	0.631033	1.29362	31.6165	NA	13.85	17.6	4.22246	11.1978	0
YGL049C	0.395539	49.453	46.6083	40	13	10	13	9.74185	11.4732	55.8577	19.61	15	17.0503	23	8.9	5.7	1.1	0.0485203	0.224216	0.29148	0.224216	0.299204	0.254053	0.0627501	0.188	0.190104	0.144718	0.126731	0.342	0.511369	2.64982	5.31875	3.22912	4.016	2.8	5.05675	4.20517	3.73993
YGL050W	0.343007	44.3223	45.0549	13	15	NA	9	9.24801	8.0188	25.9181	9.78	20	16.7227	15	8.4	3.3	2.1	0.149293	0.127696	NA	0.212827	0.207119	0.238869	0.0575522	0.431733	0.17098	0.314568	0.127696	0.401	0.580437	0.912116	6.09157	5.95245	4.507	2.8	2.15198	2.7634	4.35304
YGL051W	0.274045	41.8803	46.1538	NA	13	NA	14	14.7275	30.7477	4.20172	NA	30	NA	NA	NA	NA	NA	NA	0.0807177	NA	0.0749521	0.0712498	0.0341271	0.0342563	NA	0.113892	NA	NA	NA	NA	NA	NA	NA	NA	0.8	0.207655	1.51386	4.1078
YGL053W	0.327219	45.1477	44.7257	NA	19	21	NA	17.5337	30.1605	5.09126	7.74	20	11.2443	NA	18.7	NA	NA	NA	0.105196	0.0951773	NA	0.113993	0.0662696	0.0584786	0.1112	0.42143	0.0875444	NA	0.11	NA	NA	1.24171	1.38197	2.5	0.8	0.429533	2.88355	10.7293
YGL054C	0.432745	58.6957	55.7971	13	21	9	NA	25.0223	27.5771	15.8527	21.73	18	NA	30	184	9.8	5.1	1.36497	NA	NA	NA	NA	NA	0.0749272	1.3448	NA	NA	NA	0.163	NA	NA	42.1592	NA	15.22	25.6	1.71363	NA	NA
YGL055W	0.521146	75.6863	68.4314	12	22	9	10	15.8426	10.6303	3.56085	16.45	8	22.9855	17	35.5	9.2	1.5	2.58775	2.29929	5.62048	5.05844	3.19293	4.75849	0.767814	1.10507	12.5058	0.615612	2.97555	1.196	5.4983	33.7229	26.2258	16.3946	45.29	44.8	3.94443	72.9778	137.029
YGL056C	0.328382	45.1613	44.592	13	24	10	NA	14.7352	NA	32.6644	6.42	17	7.6579	37	2.8	NA	NA	0.213276	NA	NA	NA	NA	NA	0.119885	0.782933	NA	0.378665	NA	1.272	NA	NA	7.25161	4.04267	5.016	4	5.64957	NA	NA
YGL057C	0.312024	39.0244	41.115	13	46	16	NA	13.7473	NA	3.65798	5.92	22	12.0622	33	19.5	3	2.3	0.0426552	0.0336741	0.0968132	NA	0.112677	NA	0.0459126	0.155733	0.183845	0.122339	0.0469397	0.043	0.516337	0.673483	1.33008	2.01019	1.023	0.8	0.242297	2.23475	5.08876
YGL058W	0.434101	48.2558	52.907	30	18	NA	37	32.6053	47.4133	7.9756	7.25	19	12.0967	32	12.8	23.4	7.1	0.184839	0.293331	NA	0.142702	0.161936	0.11136	0.157242	0.705067	0.264601	0.683008	0.164999	0.233	0.225639	0.743656	7.37467	11.0343	3.82	8	1.80928	7.61737	6.43759
YGL059W	0.33707	44.1955	41.9552	NA	37	23	25	49.6063	NA	14.9815	8.15	NA	4.11476	66	12.7	14	6.8	NA	0.022058	0.0354846	0.0326458	0.0164524	NA	0.0224	0.257867	NA	0.1335	0.0123658	0.174	0.0582961	0.120021	3.03199	0.82107	2.826	0.4	0.484146	1.17745	12.6913
YGL060W	0.359507	46.3339	45.8658	15	16	8	11	15.7094	32.9811	29.1992	10.16	18	12.941	50	10.1	8.2	4.2	0.110904	0.0968132	0.193626	0.140819	0.0986041	0.0469666	0.0282229	0.315467	0.111059	0.222988	0.0309802	0.137	0.188904	0.368812	4.62404	3.57648	1.804	2.4	1.1889	2.23475	2.57504
YGL061C	0.352563	42.1053	40.8907	29	NA	NA	NA	10.6241	7.57041	29.3267	6.9	22	11.1879	22	10.6	2.3	2.3	0.0382426	NA	NA	NA	0.0987685	0.138609	0.0334482	0.2992	0.042085	0.206741	0.0476968	0.159	0.45623	0.45623	2.97842	3.06854	2.193	1.6	1.41518	1.51386	1.1649
YGL062W	0.439436	60.9508	53.1409	19	NA	14	NA	50.0207	51.9922	10.8799	36.54	11	23.4674	29	NA	46.1	3.9	0.160518	NA	0.41997	NA	0.117543	0.113086	0.102624	0.857867	1.28547	0.395066	0.202744	NA	0.12754	1.50758	45.2234	12.284	NA	4.4	1.61083	8.48244	19.0062
YGL063W	0.250314	37.5676	47.8378	NA	NA	16	NA	469.198	49.1264	NA	NA	22	9.03434	11	10.8	2.7	2.1	NA	NA	0.0874441	NA	0.00298191	0.0284797	NA	NA	0.10632	0.110301	0.127191	0.056	0.518187	0.666241	NA	1.35135	0.7878	0.8	NA	2.01848	2.9429
YGL064C	0.338293	45.098	46.5241	13	NA	7	NA	17.8045	NA	7.48655	5.25	15	7.60982	29	3.8	2.7	0.9	0.0639828	NA	0.0999362	NA	0.0392907	NA	0.0681936	0.1888	0.034281	0.141955	0.0241225	0.249	0.259094	0.777281	1.43	1.75361	1.316	1.2	0.736546	1.00924	0.674414
YGL065C	0.383015	47.5149	44.1352	11	NA	9	NA	8.90794	17.1501	31.5132	6.23	20	13.4107	26	8.7	8.1	3.3	0.0504107	NA	0.681046	NA	0.688085	0.357399	0.0400544	0.376267	0.472001	0.199989	0.235747	0.219	0.756718	1.8574	3.38188	3.88648	2.539	0.8	1.82103	8.84288	12.0168
YGL066W	0.341101	45.2055	39.726	NA	39	27	NA	15.6849	39.7999	31.7354	5.59	17	3.95668	41	5.8	7.4	4.1	NA	NA	NA	NA	NA	NA	0.0731472	0.401867	NA	0.234278	NA	0.313	NA	NA	3.24092	1.42252	2.463	0.8	3.34901	NA	NA
YGL067W	0.364572	46.0938	47.9167	19	13	13	17	7.14131	49.5506	NA	26.46	16	28.4159	27	19.9	10.7	4.8	0.102148	0.251122	0.251122	0.192034	0.457141	0.0658837	NA	0.3104	0.393877	0.314017	0.12091	0.104	0.305101	0.680121	11.8491	10.0285	2.482	2.8	NA	4.70979	8.21559
YGL068W	0.437601	57.2165	54.6392	12	20	7	NA	6.63201	20.2572	8.52247	10.62	17	16.4065	28	34.8	5.5	3.2	0.577623	0.805319	2.30091	NA	2.42858	0.795092	0.227373	0.617333	0.962968	0.537703	0.575228	0.289	2.92843	5.03324	9.45842	10.9321	10.79	10	2.79563	23.2366	21.2134
YGL070C	0.349767	46.7213	44.2623	20	NA	6	NA	12.8806	28.9856	14.8709	7.38	18	9.81064	22	10.2	5.1	4.8	0.457477	NA	0.724537	NA	0.337503	0.149979	0.102059	0.801333	0.3226	0.763018	0.197601	0.307	0.852397	0.905671	8.53187	11.0608	4.093	13.2	2.18959	6.27172	7.47987
YGL071W	0.337254	44.2029	41.0145	30	7	8	18	8.61505	NA	35.017	3.81	24	5.73476	31	3.8	4.6	3.5	0.0739357	0.157043	0.137412	0.0610721	0.127602	NA	0.109929	0.757333	0.078053	0.313372	0.0354612	0.472	0.238978	0.314085	4.16281	2.44985	2.463	3.2	5.55351	1.58595	2.32979
YGL073W	0.331413	40.9364	41.6567	20	12	13	22	21.1523	NA	23.7641	8.97	18	9.70612	41	6.4	11.9	6.3	0.0831777	2.56225	2.36516	1.39759	1.4536	NA	0.112481	0.3136	3.06735	0.226256	0.749927	0.305	2.58378	4.88048	4.05829	2.8068	2.663	2.4	3.85634	44.3586	71.12
YGL075C	0.315569	42.3773	40.3101	11	NA	27	NA	100.968	32.911	13.3245	NA	22	NA	29	7.4	8.8	4.9	0.0252054	NA	NA	NA	NA	NA	0.0281325	NA	NA	NA	NA	0.025	NA	NA	NA	NA	0.2538	0.4	0.540795	NA	NA
YGL076C	0.615389	91.3934	75.8197	14	28	15	21	41.7808	47.3903	7.22893	43.25	NA	NA	16	NA	29.1	5.6	5.28772	NA	NA	NA	NA	NA	0.597504	4.5184	NA	NA	NA	NA	NA	NA	281.933	NA	NA	106.8	6.23146	NA	58.0609
YGL077C	0.379441	55.0622	53.286	15	8	18	22	4.28349	16.678	6.97056	22.72	13	19.0334	26	NA	4.7	2.2	0.388162	0.97646	0.433982	0.355076	1.82367	0.468383	0.0704931	1.4456	1.09767	0.26109	0.300449	NA	1.66206	3.55076	47.3839	6.22772	NA	8.4	0.708906	11.2699	18.9449
YGL078C	0.45872	60.4207	51.6252	9	6	5	41	6.68293	4.87005	29.4075	15.45	14	19.9152	7	5.1	4	1.6	1.75597	0.585737	0.702884	0.0857176	0.52588	0.72164	0.122933	1.35573	0.106202	0.815105	0.50206	1.842	0.878605	2.19651	30.2188	19.7028	12.88	22.8	5.21554	5.07024	1.96193
YGL083W	0.356367	45.5224	44.7761	NA	8	12	12	6.33807	18.9595	39.8497	11.27	17	10.7202	22	6.2	7.4	6.5	NA	0.149904	0.0999362	0.0999362	0.189211	0.0632525	0.0486404	0.1384	0.0361809	0.0932482	0.0545106	0.219	0.162059	0.184498	2.25027	1.35268	1.837	1.2	2.79638	1.73013	0.797035
YGL084C	0.372161	47.8571	51.6071	16	9	9	27	17.0533	30.2846	11.2547	18.57	18	14.1807	30	9.9	5.1	3.4	0.155958	0.570006	0.570006	0.190002	0.300825	0.169395	0.0655922	0.2088	0.933426	0.154578	0.171002	0.268	1.00589	1.50884	5.59393	2.72625	3.496	3.6	1.06503	7.40111	21.6426
YGL086W	0.349708	40.988	35.1135	28	23	11	12	13.8039	NA	62.9434	6.43	17	8.78138	31	7.9	5.1	2.8	0.0693147	0.0724175	0.151418	0.1388	0.120661	NA	0.0450255	0.4952	0.144724	0.278629	0.0537291	0.26	0.326589	0.594858	4.59374	3.44797	2.741	2.8	4.08867	2.40296	3.18814
YGL087C	0.398782	54.0146	52.5547	35	26	10	NA	52.1802	NA	24.1652	21.8	19	33.5468	55	24.1	14.4	6.6	0.134669	0.387573	1.00769	NA	0.193117	NA	0.115766	0.308	2.2302	0.287582	0.183216	0.23	0.699784	1.5268	9.68683	11.38	6.456	6.8	4.03598	14.5379	54.2597
YGL089C	0.452478	61.6667	68.3333	16	16	9	NA	10.3643	25.3183	45.9949	NA	14	NA	NA	NA	NA	NA	NA	1.46053	2.59649	NA	2.25471	0.922985	0.0566637	NA	0.842981	NA	NA	NA	NA	NA	NA	NA	NA	NA	3.76001	33.7135	15.5728
YGL090W	0.330169	42.5178	40.8551	20	10	8	28	14.0221	35.0028	6.87339	NA	16	NA	17	6.4	NA	NA	NA	0.0949393	0.118674	0.0339069	0.0677069	0.0271234	0.0643328	NA	0	NA	0.0558467	0.073	NA	NA	NA	NA	0.6288	NA	0.637937	1.36969	0
YGL091C	0.330641	41.7683	42.0732	24	29	15	NA	122.423	NA	9.64653	5.31	18	9.78982	39	15.2	NA	NA	0.127077	0.106828	0.206535	NA	0.0253059	NA	0.0830645	0.293333	0.465391	0.296572	0.0794364	0.141	NA	NA	2.24714	4.06998	2.679	4.4	1.15601	4.4695	10.7906
YGL092W	0.352905	43.508	40.4708	13	14	13	16	42.7193	NA	4.73205	11.91	14	13.4877	19	7.6	13.1	2.3	0.170621	0.255789	0.275465	0.223815	0.0838274	NA	0.183525	0.780267	0	0.560101	0.188476	0.518	0.273362	1.55698	13.4069	10.6704	5.285	3.2	1.25291	5.16636	0
YGL093W	0.331462	40.2399	42.2028	20	NA	19	NA	17.5597	80.7459	13.5883	10.53	22	7.58265	40	9.3	13.1	6.2	0.0554518	NA	NA	NA	NA	NA	0.0497918	0.435467	NA	0.355524	NA	0.122	NA	NA	6.61543	3.93024	1.489	1.6	0.976107	NA	NA
YGL094C	0.335761	43.8565	42.3318	15	9	11	15	14.006	51.0944	42.6974	7.1	19	10.7351	26	6.6	5.2	2.8	0.129387	0.0666241	0.0545106	0.0399745	0.0428113	0.0117355	0.0436546	0.8592	NA	0.422329	0.0230622	0.264	0.115311	0.214149	8.8009	6.75853	2.366	2.8	2.68909	0.865064	NA
YGL095C	0.364428	43.5009	41.4211	17	19	20	12	10.7772	60.8052	12.0427	8.42	16	13.5233	46	14.2	11.2	4.7	0.0978561	0.0841568	0.0799489	0.133248	0.148367	0.0262967	0.0779084	0.290667	0.199878	0.137432	0.0347604	0.19	0.142766	0.340208	3.53087	2.41679	3.423	2.4	1.35357	2.30684	4.16911
YGL096W	0.302517	42.3913	43.8406	18	34	NA	19	14.1482	NA	3.47169	NA	NA	4.9762	90	7.9	NA	NA	0.0308065	0.0303728	NA	0.0543512	0.0729896	NA	0.0886018	NA	NA	0.106633	0.0114742	0.292	NA	NA	NA	0.753795	3.071	0.8	0.44377	1.48983	12.1395
YGL097W	0.403736	52.2822	50.2075	12	10	7	NA	14.1322	12.1085	16.1094	20.37	16	18.6524	26	12.1	8.4	2.8	0.554518	0.559642	0.799489	NA	0.396006	0.462191	0.114045	0.521067	0.338029	0.418558	0.215247	0.296	0.666241	1.99872	15.3129	9.73383	4.627	9.6	2.65052	8.07393	7.05069
YGL098W	0.354411	44.4898	41.2245	24	19	12	15	15.8056	52.5221	27.33	8.28	17	11.763	16	9	NA	NA	0.0231049	0.0701306	0.11104	0.0888321	0.0843045	0.0253699	0.11465	0.121333	0	0.135013	0.0832801	0.168	NA	NA	1.44939	2.12777	1.995	0.8	4.5205	1.92237	0
YGL099W	0.406382	51.0938	45.3125	11	9	10	12	7.62499	8.88593	19.5439	19.37	15	23.6283	9	10	6.8	1.7	0.32767	0.714358	0.642923	0.535769	0.843178	0.723529	0.0977812	0.626133	NA	0.550068	0.714358	0.379	0.945474	3.7819	17.4973	16.1044	4.959	5.2	2.75702	9.27541	NA
YGL100W	0.33683	41.5473	41.5473	15	8	8	8	9.49453	27.3427	127.067	20.71	17	31.2746	28	19.1	4.5	2.8	0.166355	0.978542	0.978542	0.978542	0.82451	0.286304	0.0353308	0.311733	0	0.209126	0.279583	0.211	1.73963	2.79583	9.31404	6.80964	4.9	3.6	6.47682	11.2939	0
YGL103W	0.57036	84.5638	70.4698	15	39	15	NA	41.6572	44.3516	9.02095	25.8	43	NA	17	NA	NA	NA	9.29741	8.79182	22.8587	NA	8.231	7.73097	0.866049	5.88853	4.5702	NA	20.1695	NA	NA	NA	219.18	NA	NA	201.2	11.2712	494.673	220.35
YGL104C	0.341632	45.0617	48.7654	27	NA	23	NA	85.4336	NA	12.8453	NA	19	NA	53	15.7	25	15.3	0.0410754	NA	NA	NA	NA	NA	0.030388	NA	NA	NA	NA	0.063	NA	NA	NA	NA	1.241	1.6	0.563145	NA	NA
YGL105W	0.50769	69.1489	59.8404	22	24	15	NA	31.0637	54.1301	305.841	39.76	19	NA	32	22.2	37.6	7	1.15945	1.64756	2.63609	NA	1.27291	0.730489	0.0856293	1.38507	1.6002	NA	1.23567	1.096	1.05163	5.64877	79.4496	NA	28.68	36.8	37.7826	57.0462	38.9321
YGL106W	0.475315	63.0872	59.0604	18	16	10	NA	30.4902	43.6655	34.6394	16.92	22	23.5959	35	14.4	22.3	5.5	0.877986	NA	NA	NA	NA	NA	0.14599	0.912	NA	0.776984	NA	0.974	NA	NA	22.2623	23.4438	17.64	22.8	7.2957	NA	NA
YGL107C	0.351384	46.5944	46.5944	19	13	12	27	25.9823	NA	29.279	4.53	16	6.43701	39	9.3	3.7	2.4	0.116741	0.102499	0.11104	0.0493512	0.0512843	NA	0.0557112	0.7224	0	0.362977	0.0341662	0.228	0.36013	0.555201	4.72118	3.38743	2.794	3.2	2.35328	1.92237	0
YGL110C	0.359244	41.9872	39.9038	NA	14	14	15	22.147	32.7711	10.6425	6.17	16	8.76226	33	6.3	6.5	4.6	NA	NA	NA	NA	NA	NA	0.0787423	0.276533	NA	0.165142	NA	0.262	NA	NA	2.46154	2.17682	2.237	2.4	1.209	NA	NA
YGL111W	0.346773	41.4687	40.6048	13	11	8	NA	11.8886	13.1162	57.9609	11.15	15	17.5069	10	10.7	7	3.7	0.213276	0.216528	0.297726	NA	0.200344	0.181594	0.0903282	0.914133	0.127775	0.573285	0.238181	0.305	0.340259	0.643733	14.7048	12.9882	4.266	4	7.55324	3.43623	2.51373
YGL112C	0.370328	46.5116	42.6357	15	7	8	11	10.4209	24.6765	22.6181	19.73	16	19.3341	22	13.3	4.9	2.5	0.166355	0.354535	0.310218	0.225613	0.238152	0.100571	0.0579999	0.332	0.232211	0.294382	0.112807	0.291	0.506479	0.992699	9.45017	7.35881	4.929	3.6	1.89259	3.58041	4.84352
YGL113W	0.328535	41.4671	41.018	15	23	12	NA	16.1075	NA	14.0619	NA	21	8.21583	17	5.3	2.8	1	0.0739357	0.0333121	0.0638481	NA	0.0475665	NA	0.0465844	NA	NA	0.0781975	0.0450692	0.203	0.273635	0.766177	NA	0.892052	1.48	1.6	0.94506	1.10536	NA
YGL115W	0.373818	48.7578	48.7578	18	12	11	13	9.57021	47.1752	4.50149	18.92	16	27.0516	32	19.8	8	6	0.308065	NA	NA	NA	NA	NA	0.129291	0.4576	NA	0.420284	NA	0.297	NA	NA	12.4906	13.8646	7.082	8	0.839651	NA	NA
YGL116W	0.349199	44.918	45.082	16	10	14	17	16.7031	28.8922	8.4804	3.84	18	3.56815	30	6.4	8	4.4	0.103972	NA	NA	NA	NA	NA	0.101988	0.609333	NA	0.281464	NA	0.438	NA	NA	3.37568	1.58724	3.788	2.4	1.24778	NA	NA
YGL119W	0.351451	41.9162	43.3134	25	14	10	21	25.4182	NA	31.4651	15.54	14	12.9243	46	9.9	5.6	3.6	0.110904	0.0868493	0.121589	0.0578995	0.0478355	NA	0.0277868	0.3	0.212405	0.19019	0.0264324	0.158	0.217123	0.337747	6.72584	3.13682	2.047	4	1.26137	1.75416	3.92386
YGL120C	0.404934	54.498	50.5867	11	10	10	10	9.93592	18.6367	NA	17.42	12	20.2753	8	8.4	12.7	3.5	0.730955	1.35747	1.35747	1.35747	1.36622	0.728385	NA	0.873067	0	0.764305	1.69683	0.931	1.06887	3.87847	21.9417	19.2651	10.37	11.6	NA	19.5841	0
YGL121C	0.371728	48.4127	51.5873	15	36	18	NA	49.5782	87.6458	NA	NA	12	NA	107	162.2	NA	NA	0.0739357	0.0171187	0.0342374	NA	0.0124303	0.0070314	0.0567731	NA	2.87238	NA	0.00575956	0.012	NA	NA	NA	NA	1.085	1.6	NA	0.889094	46.0441
YGL122C	0.361413	51.4286	41.7143	20	NA	NA	NA	7.6413	NA	46.661	10.04	16	11.9905	48	8.6	5.9	1.9	0.429751	NA	NA	NA	0.82612	NA	0.125291	1.03973	0.367423	0.746329	0.131513	0.862	1.06994	3.32244	15.0602	12.3077	9.868	12.4	8.43427	9.10721	7.6638
YGL123W	0.616114	92.9134	75.9843	12	16	9	22	13.3969	44.2356	38.7416	48	39	NA	16	NA	15.3	3.5	11.5756	20.082	35.7013	14.6051	23.984	7.26363	0.199599	4.04907	3.88554	NA	20.082	NA	21.0007	91.8033	280.395	NA	NA	200.4	11.156	463.554	173.508
YGL124C	0.327711	39.441	40.528	23	17	12	24	16.9712	NA	21.9023	9.85	18	9.72893	34	15.5	4.2	2.1	0.0361642	0.0607455	0.0860561	0.0430281	0.0608486	NA	0.055751	0.137333	0	0.110979	0.0303728	0.087	0.245875	0.491749	1.95158	1.61532	1.675	1.2	1.76163	1.48983	0
YGL125W	0.404032	58.1667	61	21	NA	20	NA	30.0876	NA	10.1831	NA	17	9.34406	32	7	7.7	3.5	0.0396084	NA	0.0957721	NA	0.0636622	NA	0.0425797	NA	3.21453	0.0831671	0.0598576	0.221	0.248759	0.547269	NA	1.07862	2.07	1.2	0.625545	2.7634	70.8135
YGL126W	0.27808	41.3158	53.6842	9	56	11	20	62.976	34.265	8.88289	20.1	14	40.0522	17	13.6	12.8	4.7	0.739357	0.128787	0.655642	0.360603	0.114521	0.210479	0.0908671	0.198133	0.952502	0.202703	0.424239	0.14	0.563442	1.53448	5.7455	9.4302	2.412	9.6	1.16449	10.4048	17.5961
YGL127C	0.319355	42.5197	47.2441	14	20	12	14	13.2841	31.0638	71.6271	NA	24	6.61694	30	8.8	5.5	4.1	0.178238	0.167393	0.278988	0.239133	0.252021	0.107774	0.0653318	NA	0.160214	0.593151	0.111595	0.259	0.608702	0.816552	NA	5.23001	3.039	3.6	6.75113	4.82994	4.78221
YGL128C	0.330622	46.9965	46.6431	13	27	29	17	14.2125	55.074	NA	3.89	22	9.9517	NA	5.8	5.9	3.6	0.0639828	0.0425654	0.0396299	0.0676039	0.0808631	0.0208677	NA	0.2304	0	0.138477	NA	0.143	0.194791	0.31924	1.29302	2.16751	1.134	1.2	NA	1.65804	0
YGL129C	0.368702	45.7778	46	17	NA	12	NA	11.6571	27.2199	90.4086	8.21	16	15.015	30	9.9	5.4	3.5	0.130475	NA	0.365045	NA	0.375783	0.160931	0.0501766	0.345867	0.243969	0.22665	0.146018	0.178	0.81121	1.25158	4.09663	4.42111	2.324	3.2	6.54465	6.31978	5.08876
YGL130W	0.34819	40.305	42.7015	26	11	7	28	23.9278	NA	21.6483	12.47	17	10.972	41	9.8	NA	NA	0.106638	0.272553	0.428298	0.107074	0.125297	NA	0.0594215	0.250933	0.219868	0.206894	0.073124	0.177	NA	NA	4.51439	3.25395	2.288	4	1.85585	4.32532	4.84352
YGL131C	0.315519	40.9123	41.6251	30	37	12	NA	21.63	41.3842	NA	NA	15	7.0726	22	6.7	NA	NA	0.0277259	0.0351127	0.108264	NA	0.0600634	0.0313929	0.0626719	NA	0.102843	0.100718	0.0590532	0.157	NA	NA	NA	0.977393	1.418	1.2	NA	1.87431	2.02324
YGL133W	0.355793	44.6203	41.7722	24	42	NA	NA	36.4144	66.9199	10.8841	4.74	18	5.42174	31	6.9	NA	NA	0.0462098	0.0230012	NA	NA	0.0265293	0.0144359	0.13952	0.443733	0.111059	0.256703	0.0311629	0.344	NA	NA	3.03441	1.98418	3.226	1.6	2.19081	1.39371	2.57504
YGL134W	0.325194	39.4919	39.4919	NA	20	17	NA	27.8672	70.2281	7.95422	5.92	22	10.8852	34	8.9	NA	NA	NA	0.0816145	0.0960171	NA	0.058574	0.0232427	0.0561047	0.325067	0	0.231207	0.0480085	0.159	NA	NA	2.77631	3.26763	1.88	1.6	0.643831	2.3549	0
YGL135W	0.6283	89.8618	79.7235	16	22	11	NA	14.7906	42.6795	25.766	45.1	32	NA	15	NA	NA	NA	10.6918	NA	NA	NA	NA	NA	0.155769	4.84293	NA	NA	NA	NA	NA	NA	315.108	NA	NA	246.8	5.79034	NA	NA
YGL136C	0.324372	44.6875	45.625	NA	39	24	21	278.8	NA	16.2689	7.87	17	9.73945	19	15.2	NA	NA	NA	0.0324579	0.0527441	0.060279	0.00454038	NA	0.0443891	0.195467	0.166989	0.163352	0.0666241	0.073	NA	NA	2.21933	2.10503	1.396	1.2	1.04186	1.82625	3.67862
YGL137W	0.404784	52.7559	48.144	19	35	14	NA	26.6048	41.7352	92.5353	35.54	14	25.5215	30	11.5	NA	NA	0.379407	0.115165	0.287911	NA	0.151505	0.0965793	0.0396494	0.397067	0.139391	0.351538	0.134359	0.467	NA	NA	20.359	11.3961	6.946	10.4	5.2932	5.81515	2.57504
YGL139W	0.34078	45.1372	46.5087	12	11	15	10	6.68798	8.81573	13.2287	11.7	16	13.0627	21	8.5	4.5	2.5	0.207944	0.240755	0.176554	0.264831	0.39598	0.300407	0.0662837	0.2032	0.23809	0.10697	0.12611	0.25	0.588513	1.05932	3.42992	2.03489	2.817	3.6	1.26502	3.8207	4.96614
YGL141W	0.354678	43.8462	44.2857	NA	NA	NA	NA	19.0516	NA	11.2803	7.76	15	9.25274	58	8.7	NA	NA	NA	NA	NA	NA	0.0655695	NA	0.0471392	0.1944	0.283597	0.185368	0.021538	0.183	NA	NA	2.17637	2.54213	2.111	2.4	0.767148	1.80222	5.57925
YGL142C	0.310823	38.3117	42.5325	14	14	11	13	11.9415	34.9439	19.4229	12.35	17	15.8824	44	9.9	5	3.9	0.0792168	0.271255	0.345234	0.292121	0.318015	0.108676	0.0267628	0.206667	0	0.11555	0.0863085	0.219	0.759515	0.973737	3.68224	2.43329	2.848	1.6	0.749931	5.47874	0
YGL143C	0.343232	46.7312	45.5206	22	24	12	NA	16.1276	17.3045	3.94856	8.34	22	9.59411	25	11.2	4.7	2	0.037808	0.133942	0.267884	NA	0.199323	0.185768	0.0866351	0.221333	0.16834	0.222272	0.128585	0.105	0.68396	1.60731	2.6631	2.90634	1.523	1.2	0.493523	4.63771	4.65959
YGL144C	0.331407	44.0876	41.3139	15	27	41	NA	20.2004	NA	2.61745	5.81	18	5.4696	21	7.9	3.1	1.9	0.0369678	0.0228249	0.015031	NA	0.0305079	NA	0.0489312	0.218667	0.0185099	0.183246	0.0293463	0.159	0.198798	0.324354	1.83288	1.47003	1.674	0.8	0.184773	0.889094	0.429173
YGL145W	0.373485	45.5064	42.9387	17	NA	8	NA	6.58122	NA	52.5768	7.84	17	6.88418	28	6.9	4.2	2	0.0978561	NA	0.272742	NA	0.33154	NA	0.0417757	0.264533	0.222652	0.243906	0.0779264	0.351	0.519509	1.09097	2.99206	2.31651	3.268	2.4	3.16878	3.14787	4.90483
YGL147C	0.61171	89.0052	75.9162	11	23	12	21	22.0995	27.78	8.75348	43.67	NA	NA	9	NA	22	2.9	8.69585	7.12878	13.6635	7.80771	7.41926	5.90216	0.573247	2.788	NA	NA	18.218	NA	7.45281	56.5386	175.651	NA	NA	138	7.23931	236.547	54.3823
YGL148W	0.462151	68.617	61.4362	11	17	11	NA	20.6498	22.6853	NA	65.21	16	NA	17	15.6	9.7	3.7	2.09204	NA	NA	NA	NA	NA	NA	0.6912	NA	NA	NA	0.841	NA	NA	65.0268	NA	16.43	33.2	NA	NA	NA
YGL150C	0.401273	50.9738	49.1605	17	16	17	15	51.5299	40.022	19.0011	14.53	14	13.7101	29	7	17.9	4.2	0.130475	0.170724	0.160682	0.182106	0.0530098	0.0682521	0.0876134	0.439467	0	0.191094	0.0941927	0.451	0.152603	0.650378	9.21226	3.41537	4.26	3.2	2.40173	3.94085	0
YGL151W	0.356486	43.7279	42.0495	22	33	16	NA	25.2078	NA	31.2028	10.67	16	8.19415	40	5.5	NA	NA	0.113424	NA	NA	NA	NA	NA	0.0722835	0.3536	0.205757	0.259582	NA	0.503	NA	NA	5.44316	2.95538	3.819	3.6	3.25392	NA	4.29173
YGL153W	0.380364	43.695	43.695	16	15	8	18	18.8481	53.3262	42.2585	17.14	17	15.5181	33	14.6	10.6	5.2	0.121301	0.0977154	0.183216	0.0814295	0.0777655	0.0274861	0.0509413	0.2304	0.322845	0.184546	0.0444161	0.16	0.138276	0.281871	5.69728	3.85811	2.954	2.8	3.1057	2.1146	7.112
YGL154C	0.360792	43.75	45.9559	18	NA	9	NA	28.7305	57.8168	3.44864	16.67	23	18.4238	47	12	9.2	5.1	0.0462098	NA	0.127696	NA	0.0400016	0.0198777	0.0418971	0.0853333	0.690449	0.0830585	0.0244525	0.097	0.12492	0.225346	2.05224	2.13729	1.506	1.2	0.208452	1.65804	19.8646
YGL155W	0.306067	37.5	40.4255	11	11	8	10	20.458	27.1174	NA	13.11	21	11.3964	13	15.3	5.2	2.5	0.151232	0.14839	0.204036	0.163229	0.0797873	0.0601934	NA	0.259733	0.115349	0.250346	0.125561	0.218	0.313902	0.652916	4.91253	3.8903	4.169	2.4	2.02054	2.3549	3.06552
YGL156W	0.382875	46.5374	47.5531	27	86	23	41	20.1494	NA	7.06125	NA	12	NA	91	14.4	NA	NA	0.0205377	0.00735964	0.0275187	0.0154373	0.0314118	NA	0.0324925	NA	0.43602	NA	0.00695526	0.042	NA	NA	NA	NA	0.756	0.8	0.331008	0.913124	6.98938
YGL157W	0.415311	52.4496	47.5504	19	20	12	NA	24.2092	161.666	NA	40.08	12	47.4833	34	15.8	NA	NA	0.437777	0.173223	0.288704	NA	0.143105	0.0214297	NA	0.336533	0.382474	0.245719	0.101896	0.33	NA	NA	19.4594	11.8442	6.483	12	3.03185	4.99815	6.13104
YGL158W	0.350836	44.7266	43.75	16	NA	69	NA	630.415	40.1695	NA	NA	7	NA	6	4.5	NA	NA	0.0173287	NA	0.00386227	NA	0.000422732	0.00663429	0.00670509	NA	0.711685	NA	0.0444161	0.032	NA	NA	NA	NA	0.1962	0.4	NA	0.384473	6.86676
YGL160W	0.326623	44.7368	45.0877	NA	14	10	26	25.5758	66.2777	42.273	12.48	20	16.2595	46	8.5	7	4.7	NA	0.132058	0.184882	0.0711084	0.0722877	0.0278951	0.0318221	0.130933	0.175796	0.0642175	0.0401917	0.2	0.264117	0.393366	2.35743	1.39218	2.276	0.8	1.94073	2.66728	4.47566
YGL161C	0.342717	44.5161	50	23	18	15	NA	40.8128	79.651	15.8188	17.22	17	12.5667	54	13.2	10.6	6.6	0.650956	0.198022	0.237626	NA	0.0873352	0.0447501	0.0603184	0.5504	0.448086	0.421912	0.0660072	0.28	0.336263	0.540059	13.6737	7.77357	4.724	21.6	1.37657	5.14233	9.87097
YGL162W	0.329376	46.4883	52.8428	15	13	10	NA	75.025	45.478	6.24821	3.85	16	5.24381	10	1.5	5.6	4.7	0.110904	0.115311	0.149904	NA	0.0199806	0.0329619	0.0842154	0.584267	0.770119	0.546804	0.149904	1.683	0.267686	0.318945	3.24524	3.82145	3.573	2.4	0.75914	2.16266	16.0633
YGL163C	0.349379	48.2183	45.9911	18	19	9	NA	57.8109	NA	9.38868	6.29	18	7.90063	28	7.9	12	6.7	0.0308065	0.0543512	0.114742	NA	0.017863	NA	0.0475961	0.176533	0.108415	0.136585	0.0368812	0.222	0.0860561	0.15413	1.60196	1.46395	2.34	0.8	0.644689	1.48983	2.51373
YGL164C	0.350361	43.6364	40.6818	14	NA	NA	NA	17.9452	NA	72.3403	5.82	23	6.99797	NA	8.2	NA	NA	0.138629	NA	NA	NA	0.0575459	NA	0.0377306	0.643733	0.0490133	0.297355	NA	0.268	NA	NA	5.4051	2.98927	2.946	2.8	3.93775	1.48983	1.41014
YGL166W	0.296293	46.6667	46.6667	27	NA	10	NA	34.7303	22.1028	17.2576	6.2	22	8.31402	28	12.7	7.4	3.6	0.0718819	NA	0.328124	NA	0.0944777	0.148453	0.104823	0.265333	0.268015	0.330167	0.117187	0.086	0.44341	0.911455	2.37333	3.80649	1.405	2.8	2.60981	4.73382	7.41856
YGL167C	0.381309	51.7895	47.6842	25	NA	NA	NA	11.0504	38.6184	24.3975	19.75	15	16.7319	40	7.5	7.5	3.6	0.199626	NA	NA	NA	0.325573	0.0931604	0.0591427	0.605067	0.458119	0.305491	0.0899425	0.679	0.479694	0.999362	17.2403	6.53945	6.839	7.2	2.08171	5.19039	9.01263
YGL168W	0.267066	27.2727	33.6364	19	19	8	21	12.7251	NA	17.1676	NA	13	NA	NA	NA	10.2	3.7	0.0437777	NA	NA	NA	NA	NA	0.10044	NA	NA	NA	NA	NA	NA	NA	NA	NA	NA	1.2	2.48768	NA	NA
YGL169W	0.315803	40.3756	38.4977	14	17	5	11	16.8345	8.10948	3.22769	17.29	13	11.2759	14	10.5	4	2.1	0.118825	0.0930778	0.316464	0.143847	0.093993	0.19512	0.0521288	0.1072	0.216692	0.313219	0.113023	0.231	0.395581	0.753487	2.67402	4.83194	3.165	2.4	0.242741	2.28281	3.73993
YGL170C	0.359807	42.615	39.2252	11	NA	13	NA	21.4161	30.8154	NA	NA	17	NA	NA	NA	NA	NA	NA	NA	0.0179373	NA	0.0108883	0.00756715	0.00646739	NA	0.0667955	NA	NA	NA	NA	NA	NA	NA	NA	NA	NA	0.336414	1.47145
YGL171W	0.383138	49.2908	45.922	9	12	7	10	8.19236	7.09523	4.41948	10.4	15	10.1019	6	7.5	4.3	1.9	0.492905	0.154068	0.264117	0.184882	0.225676	0.260572	0.138241	0.7184	0.0592127	0.597681	0.308136	0.501	0.429958	0.973063	10.7789	8.26295	5.063	6.4	0.881419	2.66728	1.1649
YGL172W	0.337352	39.1949	37.9237	16	13	8	15	13.5349	NA	31.6361	13.22	19	16.3169	22	10.2	9.9	4.4	0.329245	0.471494	0.766177	0.408628	0.452859	NA	0.0690235	0.7248	0.425881	0.514954	0.27861	0.259	0.619133	1.39305	13.8237	11.4619	3.464	7.6	3.15031	8.84288	10.3615
YGL173C	0.398277	49.411	46.466	18	19	19	22	8.87757	41.2124	60.0437	29.47	13	26.4434	27	9.6	24	4.3	0.446695	0.215652	0.215652	0.186245	0.461543	0.099421	0.0539097	0.570133	0	0.333236	0.151755	0.744	0.170724	0.95288	24.2399	11.5775	9.411	11.6	4.66991	5.91127	0
YGL174W	0.326153	39.4737	40.2256	17	13	12	15	16.7875	19.9776	10.0128	6.86	21	8.35284	28	8.6	34.1	3.9	0.048928	NA	NA	NA	NA	NA	0.0780875	0.216533	NA	0.193022	NA	0.096	NA	NA	2.14301	2.44513	1.09	1.2	1.12801	NA	NA
YGL175C	0.339596	43.7681	41.4493	14	22	14	NA	30.0358	NA	19.8918	NA	23	NA	NA	8.3	NA	NA	0.0198042	0.0333121	0.0523475	NA	0.0243997	NA	0.0264203	NA	NA	NA	NA	0.03	NA	NA	NA	NA	0.3318	0.4	0.758205	1.0573	NA
YGL178W	0.355807	47.8463	43.7718	NA	NA	NA	NA	47.9048	NA	31.0666	4.99	15	6.28052	NA	1.9	51.4	20.4	NA	NA	NA	NA	0.0365075	NA	0.0526913	0.769067	0.0872608	0.454345	NA	1.192	0.034025	0.0857295	5.53655	3.79416	3.218	4	2.36161	2.5231	1.71669
YGL179C	0.305962	39.6429	40	15	20	27	14	27.51	51.3464	8.5958	8.21	14	8.07797	38	12.2	10.2	7.4	0.0554518	0.0866113	0.0641565	0.12373	0.0629671	0.0337361	0.0511972	0.0832	0.228999	0.109287	0.0455849	0.182	0.169826	0.234085	0.985465	1.25571	2.853	1.2	0.634902	2.49907	4.23042
YGL180W	0.354183	43.4783	41.9175	NA	NA	NA	NA	32.6928	NA	18.9511	8.66	18	NA	61	7.5	5.7	4.3	NA	NA	NA	NA	0.0117178	NA	0.0235286	0.0765333	0.491833	NA	0.00628014	0.167	0.0672085	0.0890904	0.956187	NA	1.677	0.4	0.64329	0.55268	11.4037
YGL181W	0.338975	40.6566	40.404	35	13	13	NA	48.3675	NA	NA	11.02	20	9.01631	41	8.7	13.2	6.6	0.0871385	0.208841	0.208841	NA	0.0561313	NA	NA	0.164533	0.457552	0.226256	0.0662179	0.385	0.205677	0.411353	2.61583	2.92418	4.457	4.4	1.87289	3.91682	11.649
YGL183C	0.369474	40.1826	39.726	NA	20	48	NA	352.65	32.8562	NA	NA	NA	NA	NA	9.2	NA	NA	NA	0.0108264	0.00451101	NA	0.000614004	0.00659018	NA	NA	NA	NA	NA	0.007	NA	NA	NA	NA	0.0822	NA	0.429362	0.312384	NA
YGL184C	0.339324	44.3011	46.6667	14	NA	NA	NA	NA	NA	NA	41.17	NA	11.1289	59	12.2	NA	NA	NA	NA	NA	NA	NA	NA	0.00615182	0.0088	NA	0.0705138	0.00423458	0.141	NA	NA	0.522683	1.01443	2.212	NA	NA	0.360443	0
YGL186C	0.332803	43.0052	46.114	11	24	10	13	11.1391	57.1897	1.8174	12.32	17	10.0624	30	9.4	5.9	2.6	0.604928	NA	NA	NA	NA	NA	0.0898649	0.686133	NA	0.319191	NA	0.52	NA	NA	12.1953	4.88923	6.453	9.6	0.235622	NA	NA
YGL187C	0.413989	58.7097	48.3871	17	13	10	13	9.94956	43.8095	3.24393	12.69	29	23.0828	29	25.5	7	3.5	0.799158	0.840489	1.09264	0.840489	1.09817	0.249406	0.183762	0.928533	0.996777	0.310878	0.376771	0.129	1.56091	3.12182	16.9994	8.61467	3.782	19.6	0.860007	15.7634	34.9469
YGL189C	0.584829	89.916	80.6723	14	27	16	28	49.2243	44.3495	141.268	27.46	NA	NA	17	NA	NA	NA	15.071	10.0238	16.9152	9.66585	5.49817	6.10252	0.293675	4.59413	NA	NA	15.9202	NA	NA	NA	182.003	NA	NA	304.4	59.8531	390.456	0
YGL190C	0.335931	40.1141	37.2624	18	13	12	18	16.3477	28.0482	13.8659	8.39	17	9.67585	41	8.5	6.7	6.5	0.0924196	0.183216	0.198484	0.132323	0.145697	0.0849185	0.195488	0.5896	0.128025	0.322397	0.058093	0.414	0.355494	0.366433	7.13664	4.2185	4.675	2.4	3.91059	3.43623	2.82028
YGL191W	0.424046	47.2868	53.4884	27	31	19	25	59.6147	58.2081	23.2868	13.87	22	21.4287	63	45.9	31.5	6.3	0.225915	NA	NA	NA	NA	NA	0.0804035	0.890933	NA	0.512165	NA	0.526	NA	NA	17.8277	14.6029	23.9	8.8	2.70121	NA	NA
YGL192W	0.336697	42.1667	42.1667	NA	37	19	20	45.948	51.914	12.5223	NA	22	NA	NA	NA	8.4	6.6	NA	0.0706756	0.137631	0.13075	0.056912	0.0503717	0.0578764	NA	0	NA	NA	NA	0.311309	0.396212	NA	NA	NA	NA	1.04559	3.77264	0
YGL194C	0.321118	40.0442	38.4956	15	NA	NA	NA	439.77	NA	6.75846	4.97	17	7.88789	34	10.6	21	4.2	0.0369678	NA	NA	NA	NA	NA	0.0764391	0.217333	NA	0.158104	NA	0.016	NA	NA	1.55832	1.84071	0.216	0.8	0.745312	NA	NA
YGL195W	0.401518	52.5449	48.0539	26	NA	NA	NA	36.9752	71.5204	9.1613	29.9	14	20.6616	31	NA	NA	NA	0.202612	NA	NA	NA	0.0734258	0.0379602	0.190892	0.683467	NA	0.477967	0.0875785	NA	NA	NA	29.4824	12.2965	NA	7.6	2.52301	3.91682	NA
YGL196W	0.337217	44.1589	42.9907	12	27	26	26	17.1842	NA	3.38708	13.7	15	14.5397	32	10.8	33.8	8.3	0.207944	0.147437	0.153107	0.153107	0.231654	NA	0.111425	0.241333	0	0.232237	0.1244	0.264	0.117775	0.479613	4.76993	4.66139	3.72	3.6	0.544481	5.74307	0
YGL197W	0.327365	42.8379	43.1069	25	13	19	NA	129.121	90.3976	38.8753	11.34	20	10.0609	46	6.8	33	9	0.0443614	0.0909675	0.0622409	NA	0.00915871	0.013082	0.105725	0.305067	0.0481634	0.17858	0.0257082	0.265	0.0358357	0.131398	4.99094	2.42245	2.442	1.6	5.92958	1.7061	1.22621
[truncated: 3,209 more rows]
