# Supplementary material for: Analysis of the association between codon optimality and mRNA stability in Schizosaccharomyces pombe
Source: BMC Genomics. 2016 Nov 8;17:895. doi: 10.1186/s12864-016-3237-6 (PMC5101800; doi:10.1186/s12864-016-3237-6)
Supplement: Additional file 22: Table S4. — tAIg values, percent optimal codons, mRNA half-lives, synthesis rates, and abundance in S. pombe. (XLS 2000 kb) [file 12864_2016_3237_MOESM22_ESM.xls]

## Sheet: Legend
Table S4 tAIg values, percent optimal codons, mRNA half-lives, synthesis rates, and abundance in S. pombe.

## Sheet: Key
Column	Name	Description
A	Gene ID
B	tAIg
C	cTE	Percent optimal codons based on the cTE classification.
D	nTE	Percent optimal codons based on the nTE classification.
E	HL - Mata (1)	mRNA half-lives [min] in the "Mata (1)" dataset. See also Table 2.
F	HL - Mata (2)	mRNA half-lives [min] in the "Mata (2)" dataset. See also Table 2.
G	HL - Mata (3)	mRNA half-lives [min] in the "Mata (3)" dataset. See also Table 2.
H	HL - Mata (4)	mRNA half-lives [min] in the "Mata (4)" dataset. See also Table 2.
I	HL - Cramer	mRNA half-lives [min] in the "Cramer" dataset. See also Table 2.
J	HL - Mata (5)	mRNA half-lives [min] in the "Mata (5)" dataset. See also Table 2.
K	HL - Gagneur	mRNA half-lives [min] in the "Gagneur" dataset. See also Table 2.
L	RNAPII - Bahler	RNAPII ChIP signals [a. u.] taken from a study by Bahler and colleagues [55].
M	SR - Mata (1)	mRNA synthesis rates [RNA/min] in the "Mata (1)" dataset. See also Table 2.
N	SR - Mata (2)	mRNA synthesis rates [RNA/min] in the "Mata (2)" dataset. See also Table 2.
O	SR - Mata (3)	mRNA synthesis rates [RNA/min] in the "Mata (3)" dataset. See also Table 2.
P	SR - Mata (4)	mRNA synthesis rates [RNA/min] in the "Mata (4)" dataset. See also Table 2.
Q	SR - Cramer	mRNA synthesis rates [RNA/min] in the "Cramer" dataset. See also Table 2.
R	SR - Mata (5)	mRNA synthesis rates [RNA/min] in the "Mata (5)" dataset. See also Table 2.
S	SR - Gagneur	mRNA synthesis rates [RNA/min] in the "Gagneur" dataset. See also Table 2.
T	AB - Cramer	mRNA abundance [RNA/cell] in the "Cramer" dataset.
U	AB - Bahler	mRNA abundance [RNA/cell] taken from a study by Bahler and colleagues [72].

## Sheet: Table
Gene ID	tAIg	cTE	nTE	HL - Mata (1)	HL - Mata (2)	HL - Mata (3)	HL - Mata (4)	HL - Cramer	HL - Mata (5)	HL - Gagneur	RNAPII - Bahler	SR - Mata (1)	SR - Mata (2)	SR - Mata (3)	SR - Mata (4)	SR - Cramer	SR - Mata (5)	SR - Gagneur	AB - Cramer	AB - Bahler
SPAC1002.01	0.338398	43.5754	44.6927	28.498	35.4229	17.1538	11.68	20.9557	38.3091	NA	0.7455	0.0111884	0.00900117	0.125687	0.177002	0.107046	0.00832303	NA	2.64895	0.46
SPAC1002.02	0.371465	48.4716	51.9651	27.8744	21.9048	36.8905	14.7677	19.6919	32.3432	NA	1.1885	0.094494	0.120246	0.130196	0.278175	0.264621	0.0814377	NA	6.9393	3.8
SPAC1002.03c	0.379758	48.429	50.3792	19.1911	15.3443	62.6727	16.0264	106.958	47.7572	34.73	0.8415	0.260051	0.325245	0.0723498	0.209065	0.110844	0.104501	0.203666	8.53402	7.2
SPAC1002.04c	0.34314	40.7035	41.206	39.6172	41.584	47.1379	20.2619	16.771	26.7311	3.72	1.582	0.0244945	0.023336	0.09321	0.181123	0.496745	0.0363026	0.306748	10.8164	1.4
SPAC1002.05c	0.339384	41.2587	43.4965	23.2683	26.402	62.2492	27.9153	14.8743	20.3878	2.3	0.8435	0.0154905	0.0136519	0.0314496	0.0566221	0.126649	0.017679	0.111857	2.68273	0.52
SPAC1002.06c	0.335942	42.3729	43.2203	99.8114	56.3167	86.6101	15.4075	NA	NA	NA	1.7455	0.000611122	0.00108311	6.19039	22.569	NA	NA	NA	NA	0.088
SPAC1002.07c	0.363169	41.0714	45.2381	97.3434	48.1264	118.339	29.6802	234.899	72.586	63.65	0.5555	0.0434359	0.0878561	0.0439775	0.109006	0.226766	0.0582509	0.357143	26.5129	6.1
SPAC1002.08c	0.341202	43.9891	43.1694	14.6838	19.0332	38.2665	17.8304	13.2977	15.9836	3.8	1.5265	0.0429564	0.0331402	0.059985	0.111682	0.153534	0.0394631	0.26738	2.74504	0.91
SPAC1002.09c	0.450787	62.2309	57.1429	55.4	40.3057	241.083	56.0226	215.033	50.9942	43.58	1.523	0.15014	0.206367	0.281035	0.582613	0.390819	0.163112	0.2331	43.1943	12
SPAC1002.10c	0.34809	38.8136	40.678	28.6997	27.7233	61.3711	25.6708	20.948	21.2296	9.41	0.6935	0.0458883	0.0475044	0.0433541	0.0827851	0.0675107	0.0620352	0.125471	1.76846	1.9
SPAC1002.11	0.33848	44.7504	44.4062	9.66618	12.8335	26.8805	12.6302	18.7087	17.1721	4.76	0.869	0.0616693	0.0464492	0.0810224	0.15524	0.118191	0.0347138	0.234742	2.68107	0.86
SPAC1002.12c	0.412197	57.7697	57.0384	35.822	28.6196	73.7547	27.1322	63.0866	43.7481	22.79	0.8105	0.0445045	0.0557043	0.0823293	0.168813	0.118242	0.0364413	0.0705219	7.31183	2.3
SPAC1002.13c	0.516619	80.3357	70.024	6.40008	NA	12.2437	NA	NA	22.693	10.05	9.254	5.19854	NA	4.39135	NA	NA	1.46614	1.26582	NA	48
SPAC1002.14	0.347755	42.9885	41.6092	NA	19.4752	45.9958	19.5263	19.7686	21.0911	5.43	0.9115	NA	0.0533869	0.0290114	0.0571725	0.336352	0.0492967	0.21645	7.91193	1.5
SPAC1002.15c	0.338352	42.1296	43.9815	26.1013	17.1644	57.2301	21.814	168.524	25.9151	9.47	0.7675	0.0111535	0.0169608	0.0601946	0.125637	0.0203653	0.0112337	0.0752445	2.07682	0.42
SPAC1002.16c	0.357616	48.2966	46.2926	18.1319	24.4648	44.591	27.3539	NA	20.4106	NA	0.5295	0.0290533	0.0215327	0.0463165	0.0673988	NA	0.0258097	NA	NA	0.76
SPAC1002.17c	0.537224	82.3529	72.549	39.9698	24.9233	73.3248	19.1886	NA	58.9661	98.92	0.51	0.0128329	0.0205803	0.0478023	0.130433	NA	0.0086987	0.00143299	NA	0.74
SPAC1002.18	0.420643	61.6541	52.8822	39.8516	28.6654	85.6845	30.2908	52.2487	58.929	29.09	0.658	0.0417437	0.0580335	0.0476643	0.0977979	0.381735	0.0282298	0.039984	19.6864	2.4
SPAC1002.19	0.524817	78.3599	68.7927	45.5476	29.5532	91.8087	28.0021	NA	64.9644	174.28	0.417	0.0167399	0.0257996	0.0236718	0.0537811	NA	0.0117366	0.000776144	NA	1.1
SPAC1002.20	0.292595	37.6238	40.5941	NA	15.2705	39.0551	4.92886	NA	NA	NA	0.433	NA	NA	0.0302986	0.18724	NA	NA	NA	NA	NA
SPAC1006.01	0.428659	58.98	56.3193	16.1914	16.8725	44.2933	20.9249	27.5003	25.3388	10.87	1.604	0.179801	0.172542	0.0902333	0.163158	0.35314	0.114892	0.473934	11.4044	4.2
SPAC1006.02	0.344419	47.5543	45.3804	41.8816	38.9448	63.2342	27.8532	69.5247	41.2037	21	0.527	0.0364103	0.039156	0.0361094	0.0657955	0.156014	0.0370093	0.186567	10.8084	2.2
SPAC1006.03c	0.364644	44.382	46.9101	15.8269	20.5445	50.033	24.5556	24.2482	21.0272	4.4	0.9775	0.0919707	0.0708514	0.0363798	0.0627509	0.121973	0.069225	0.46729	3.47216	2.1
SPAC1006.04c	0.353169	43.5924	39.6008	19.173	19.0623	71.1659	24.1714	NA	NA	NA	0.4805	0.00506132	0.0050907	0.0302127	0.0666182	NA	NA	NA	NA	0.14
SPAC1006.05c	0.365689	45.4545	47.9798	9.88767	8.34506	31.7297	8.17834	38.7665	19.5253	9.15	0.939	0.147215	0.174428	0.1676	0.546581	0.125597	0.0745499	0.278552	5.89046	2.1
SPAC1006.06	0.35854	47.0639	48.0138	21.8183	24.7693	59.1718	19.5189	60.9216	28.2413	15.36	NA	0.108015	0.0951459	0.048771	0.114382	0.107834	0.0834488	0.363636	6.53138	3.4
SPAC1006.07	0.531324	78.0612	65.3061	58.7477	39.0849	225.149	50.4829	NA	54.9131	54.41	5.9405	1.29786	1.95079	0.263788	0.574125	NA	1.38849	3.22581	NA	110
SPAC1006.08	0.327933	38.8747	43.9898	28.167	24.6546	65.0563	19.8536	35.9861	22.9088	7.99	0.826	0.031991	0.0365486	0.0550084	0.13525	0.161448	0.0393339	0.3125	6.75084	1.3
SPAC1006.09	0.356464	45.0557	46.0306	11.6142	23.504	46.9038	24.5865	24.8098	23.1015	2.85	1.1595	0.107426	0.053083	0.0591817	0.0974343	0.394686	0.0540079	0.558659	12.5508	1.8
SPAC1039.01	0.405624	56.7901	55.7319	16.0639	18.6575	48.2804	18.4355	27.9134	26.8373	0.6	0.6795	0.0293415	0.0252628	0.213579	0.457723	0.087604	0.0175629	0.0462535	2.79996	0.68
SPAC1039.02	0.417046	60.3993	53.2446	23.71	14.5921	60.7206	15.0593	45.5466	47.0616	13.37	0.7895	0.225105	0.365762	0.400031	1.1962	0.336697	0.113409	0.0978474	19.2063	7.7
SPAC1039.03	0.413521	58.9443	57.7713	22.0836	22.6198	48.3253	23.8414	30.6205	30.9034	6.65	0.9085	0.0721912	0.0704798	0.19964	0.344367	0.26997	0.0515878	0.117786	9.03751	2.3
SPAC1039.04	0.356936	45.9566	47.3373	12.1761	16.2745	32.2261	17.9647	20.0424	18.609	4.92	0.6945	0.0683121	0.0511092	0.090355	0.146489	0.155901	0.0446976	0.146199	3.96719	1.2
SPAC1039.05c	0.34817	45.0704	47.1191	13.2094	NA	47.5398	9.46625	29.664	24.2167	3.09	0.578	0.104947	NA	0.0668134	0.257423	0.131309	0.0572454	0.0673401	4.66631	2
SPAC1039.06	0.404328	55.4217	52.7711	42.0751	29.6966	132.942	34.85	89.6621	41.5148	15.13	0.6005	0.0461273	0.0653547	0.106953	0.247228	0.170439	0.0467499	0.0898473	13.2575	2.8
SPAC1039.07c	0.362119	48.4375	43.0804	20.0891	24.5785	54.5667	20.2857	34.0558	22.5772	5.46	1.1575	0.0379541	0.0310215	0.0690408	0.148388	0.149713	0.0337713	0.106724	5.62243	1.1
SPAC1039.08	0.339144	46.2963	43.7037	29.3892	29.8409	45.6275	23.3717	30.2697	29.9474	6.52	0.381	0.0471702	0.0464562	0.0524937	0.0883696	0.0965342	0.046291	0.029967	3.60395	2
SPAC1039.09	0.401854	59.3103	53.7931	18.729	23.7584	49.7974	25.508	NA	31.3113	NA	0.2635	0.0925233	0.072937	0.113332	0.188836	NA	0.0553433	NA	NA	2.5
SPAC1039.10	0.43484	61.1111	54.7619	110.226	56.3167	141.186	40.0721	119.984	54.5029	15.64	0.6925	0.0106903	0.0209236	0.0435073	0.093023	0.0435181	0.02162	0.019996	3.33613	1.7
SPAC1039.11c	0.354577	45.2261	46.6332	NA	17.7876	79.2948	17.2251	50.9864	22.6315	NA	0.5685	NA	0.031564	0.0143206	0.0449717	0.142076	0.0248083	NA	7.28904	0.81
SPAC105.01c	0.348527	45.6693	44.4319	11.7758	12.901	44.472	13.762	39.0654	20.5228	0.84	0.93	0.064748	0.059101	0.0521613	0.136302	0.0841822	0.0371519	0.348432	3.52884	1.1
SPAC105.02c	0.391399	47.0588	48.8235	40.8754	24.2018	76.1572	23.5221	98.2363	49.124	26.57	1.196	0.0915708	0.154658	0.0610783	0.143585	0.299433	0.0761948	0.280112	25.6737	5.4
SPAC105.03c	0.352362	46.4689	46.7514	21.1758	21.7381	64.9728	18.731	60.1856	34.9131	12.73	0.8995	0.0720125	0.0701497	0.0559535	0.144495	0.131271	0.0436777	0.114548	8.03068	2.2
SPAC1071.01c	0.353777	45.6716	44.9254	23.3897	21.3761	50.1791	26.2271	62.193	22.5403	11.64	1.0355	0.124466	0.13619	0.0980858	0.160614	0.106082	0.129156	0.240385	6.01692	4.2
SPAC1071.02	0.363894	46.169	42.9273	28.6322	25.3524	105.687	34.7253	75.7097	35.2969	16.71	0.733	0.0435756	0.0492129	0.0608975	0.126015	0.13935	0.0353477	0.0633714	10.2433	1.8
SPAC1071.03c	0.347044	42.8994	44.9704	29.9607	28.3469	78.7652	29.6533	67.4598	30.5904	NA	1.1965	0.0555245	0.0586854	0.127104	0.252481	0.21788	0.0543815	NA	14.1169	2.4
SPAC1071.04c	0.376999	49.1018	46.7066	23.9611	24.4648	12.9394	NA	NA	23.4662	NA	0.6435	0.0208282	0.0203994	0.28206	NA	NA	0.0212674	NA	NA	0.72
SPAC1071.05	0.370142	49.8525	46.0177	22.6756	18.9169	58.9082	19.7621	59.0613	30.4103	NA	1.1685	0.146726	0.175881	0.13176	0.304857	0.158796	0.109407	NA	11.4224	4.8
SPAC1071.06	0.34835	43.021	43.2122	36.3179	25.1173	84.064	25.2697	63.7975	37.1905	NA	1.1895	0.051531	0.0745104	0.0647696	0.152146	0.142751	0.050322	NA	9.70487	2.7
SPAC1071.07c	0.55025	81.1688	75.3247	241.232	135.178	NA	244.262	NA	117.265	91.62	3.1105	0.517206	0.922979	NA	NA	NA	1.06397	0.515464	NA	180
SPAC1071.08	0.588394	77.2727	70	277.014	171.875	NA	123.024	NA	NA	29.67	3.4055	0.135119	0.217774	NA	NA	NA	NA	0.176678	NA	54
SPAC1071.09c	0.354781	41.1348	41.844	43.8898	33.9446	133.7	35.4466	153.778	41.3093	20.68	1.2385	0.0473787	0.0612599	0.0297122	0.0679726	0.0775389	0.0503384	0.114943	7.7103	3
SPAC1071.10c	0.537891	80.4135	65.1795	23.1239	19.3564	73.5184	24.629	NA	45.6207	35.48	11.595	5.69533	6.80384	2.69587	5.97134	NA	2.8868	1.38889	NA	190
SPAC1071.11	0.351681	50.8197	48.3607	13.3195	17.0578	54.6951	24.9821	34.2278	21.9098	5.27	0.714	0.0728558	0.0568892	0.0337722	0.0610692	0.142564	0.0442909	0.0631313	5.49916	1.4
SPAC1071.12c	0.358718	44.2308	41.6667	90.3257	47.7436	144.772	36.2666	120.992	53.5227	27.84	0.9465	0.0345324	0.0653316	0.0542222	0.126386	0.21126	0.0582774	0.0682594	18.1455	4.5
SPAC1093.01	0.383446	53.2117	51.1499	NA	NA	14.0233	NA	24.3057	21.3294	4.4	2.4845	NA	NA	0.377384	NA	0.299057	0.0649944	0.276243	9.06205	2
SPAC1093.02	0.391986	48.4848	46.3203	41.4361	34.6432	82.838	32.8313	39.8253	31.5305	14.92	1.4145	0.200737	0.240098	0.3086	0.582817	0.794239	0.263801	0.526316	35.5575	12
SPAC1093.03	0.351931	44.1106	44.1106	NA	NA	34.2238	17.0055	39.3317	26.2527	4.16	1.477	NA	NA	0.0649587	0.115746	0.0565157	0.0343237	0.169492	2.5235	1.3
SPAC1093.04c	0.359756	44.6	46.2	31.3942	20.5132	89.145	24.4125	94.2237	25.7081	9.32	0.572	0.037534	0.0574434	0.102678	0.256631	0.0797233	0.0458358	0.13624	6.33553	1.7
SPAC1093.05	0.394093	49.5238	45.4422	28.2656	27.9885	77.3443	34.7015	28.4323	21.929	15.19	1.3215	0.107899	0.108968	0.126425	0.219634	0.215858	0.139079	0.364964	7.4931	4.4
SPAC1093.06c	0.337632	42.4929	40.2288	NA	39.7963	77.0539	39.5719	NA	19.2006	6.15	0.761	NA	0.00923121	0.0167936	0.0263514	NA	0.0191332	0.18797	NA	0.53
SPAC10F6.01c	0.433545	59.3347	53.6999	56.807	49.7072	80.9433	31.9916	NA	46.8426	55.33	3.1175	0.366054	0.418338	0.665859	1.26597	NA	0.443921	0.271003	NA	30
SPAC10F6.02c	0.351625	44.9486	43.2363	19.2636	23.0396	57.9671	20.8107	45.9069	33.1749	14.31	1.559	0.10075	0.0842382	0.0916742	0.200814	0.158177	0.0585025	0.641026	7.99799	2.8
SPAC10F6.03c	0.408816	53.5	49.8333	45.3991	36.1648	158.325	45.1622	NA	41.2215	36.87	2.4565	0.305358	0.383327	0.0877336	0.180692	NA	0.336303	0.454545	NA	20
SPAC10F6.04	0.341554	43.5897	40.7407	32.5253	25.2737	84.6397	26.7387	53.9791	27.9805	8.85	1.1165	0.0404909	0.0521086	0.140036	0.315354	0.159008	0.0470678	0.158479	8.75102	1.9
SPAC10F6.05c	0.392241	51.1013	55.9471	24.6868	23.5764	64.5368	25.5265	50.2609	25.9739	10.32	1.136	0.0421165	0.0441001	0.0874282	0.173276	0.132511	0.0400295	0.42735	6.92953	1.5
SPAC10F6.06	0.474118	68.8716	60.7004	102.733	55.7029	1220.72	55.4299	NA	62.1952	32.63	2.0885	0.121447	0.223985	0.5865	1.65648	NA	0.200605	0.230947	NA	18
SPAC10F6.07c	0.305226	38.8298	39.3617	38.2048	39.5095	27.3817	10.5851	7.68475	25.9268	NA	1.4835	0.00870862	0.00842104	0.101702	0.232267	0.469734	0.0128327	NA	4.59587	0.48
SPAC10F6.08c	0.385727	44.2815	45.4545	31.7505	22.2422	33.3956	NA	11.7725	22.3671	NA	0.8545	0.0633101	0.0903743	0.255598	NA	0.117212	0.0898696	NA	1.6832	2.9
SPAC10F6.09c	0.381009	48.7437	44.5561	24.1138	21.8714	80.3688	24.5429	29.19	22.9837	3.08	0.8575	0.0661132	0.0728915	0.0624513	0.146366	0.115751	0.069364	0.123001	4.05841	2.3
SPAC10F6.10	0.357012	41.0463	43.2596	29.1448	20.9562	60.1107	18.1738	27.3444	27.9528	17.19	1.464	0.0594571	0.0826901	0.0717493	0.180803	0.295994	0.0619926	0.307692	9.99679	2.5
SPAC10F6.11c	0.351514	44.2822	40.3893	33.5505	28.6654	105.404	32.907	75.3778	28.3927	14.54	0.856	0.0516496	0.0604515	0.0696345	0.150011	0.139506	0.0610322	0.100503	9.25955	2.5
SPAC10F6.12c	0.321331	40.678	40.2542	41.946	23.3242	89.0791	16.4651	121.813	42.8546	27.12	0.7575	0.0198297	0.0356616	0.0912406	0.318846	0.207574	0.0194093	0.0688231	18.2184	1.2
SPAC10F6.13c	0.412887	57.2127	54.2787	60.6877	34.3497	185.565	33.2907	113.266	53.1716	36.96	1.196	0.0788086	0.139236	0.356876	0.984785	0.308739	0.0899487	0.194175	27.7025	6.9
SPAC10F6.14c	0.367977	45.6075	47.4766	41.3732	29.6487	91.5159	31.6123	58.798	31.3561	15.94	0.831	0.0385331	0.0537709	0.0567216	0.116805	0.259867	0.050843	0.126103	15.3927	2.3
SPAC10F6.15	0.315409	38.4259	39.1204	NA	NA	66.1979	26.3301	NA	NA	NA	0.3185	NA	NA	0.0262835	0.0516212	NA	NA	NA	NA	0.042
SPAC10F6.16	0.366342	49.6403	52.518	36.4185	28.1222	68.2554	22.5427	64.1457	36.4429	25.7	1.229	0.0513887	0.0665487	0.582291	1.32567	0.476677	0.0513542	0.44843	29.5948	2.7
SPAC10F6.17c	0.378233	50	51.8018	43.1342	26.7775	90.2052	29.3732	131.054	38.5588	22.41	1.2155	0.0578504	0.0931876	0.0404753	0.0876304	0.161766	0.064715	0.102881	14.6328	3.6
SPAC110.01	0.351428	46.8231	48.0938	14.5842	15.9434	50.2069	19.8865	22.1815	22.9777	1.11	1.8725	0.133076	0.121732	0.092701	0.191345	0.226118	0.0844649	0.854701	6.33461	2.8
SPAC110.02	0.343327	44.0664	44.5643	27.7459	24.1645	46.7014	25.2188	25.7367	27.7004	5.69	1.106	0.0209849	0.024095	0.0997378	0.160312	0.0723685	0.0210193	0.124844	2.21166	0.84
SPAC110.03	0.391646	54.1667	48.9583	47.7211	30.2794	90.2043	25.6247	NA	39.6907	15.77	1.7245	0.14525	0.228917	0.139657	0.337653	NA	0.174637	0.274725	NA	10
SPAC110.04c	0.500265	67.0833	62.3611	37.9327	15.0991	152.633	17.8449	NA	66.3445	46.21	3.547	1.00502	2.52485	0.570804	2.43257	NA	0.574623	0.588235	NA	55
SPAC110.05	0.298461	44	38.6667	NA	NA	NA	NA	NA	NA	NA	NA	NA	NA	NA	NA	NA	NA	NA	NA	0.11
SPAC1142.01	0.36356	45.2744	44.5122	16.91	19.1208	45.5552	20.3612	60.2109	28.815	13.7	0.7535	0.102476	0.0906272	0.148066	0.279615	0.243326	0.0601377	0.21097	13.5089	2.5
SPAC1142.02c	0.422297	55.205	50.7886	79.4299	39.7243	239.541	40.5652	215.022	61.4887	32.13	0.951	0.0488686	0.0977141	0.0901085	0.234314	0.282525	0.0631275	0.173611	32.6382	5.6
SPAC1142.03c	0.357575	44.1828	46.5374	17.6897	18.83	58.1833	24.3395	22.4446	25.1173	4.92	0.7275	0.105796	0.099389	0.0514352	0.0990649	0.243442	0.0745103	0.174216	6.84061	2.7
SPAC1142.04	0.372127	48.0905	43.9887	16.4504	17.3791	37.365	16.5943	33.9606	25.9612	19.3	1.336	0.202251	0.191443	0.117257	0.228268	0.274736	0.128157	0.406504	11.1653	4.8
SPAC1142.05	0.345046	47.9769	54.9133	29.1448	23.504	65.3432	19.7179	53.7054	36.7854	27.01	1.742	0.0237829	0.0294906	0.0487464	0.120898	0.852781	0.018843	0.0750751	44.5444	1
SPAC1142.06	0.408652	52.5836	49.848	71.4262	40.453	400.528	42.0147	285.519	55.151	44.7	0.986	0.0679307	0.119942	0.102766	0.299699	0.195124	0.0879772	0.223714	25.2539	7
SPAC1142.07c	0.424278	53.1532	52.7027	67.4296	42.3646	117.106	34.9904	64.6116	45.4338	24.2	0.851	0.0555097	0.088352	0.0632159	0.137041	0.174875	0.0823834	0.104493	10.5981	5.4
SPAC1142.08	0.351799	46.0296	49.5289	15.9378	16.9253	41.0891	14.8154	15.3702	30.83	3.71	0.7615	0.134821	0.126955	0.0703942	0.162579	0.164133	0.069697	0.145138	3.38449	3.1
SPAC11D3.01c	0.455829	65.8228	55.6962	42.7983	40.1592	17.8209	NA	13.4391	28.6535	NA	0.619	0.0404892	0.04315	0.129775	NA	0.377737	0.0604767	NA	6.47159	2.5
SPAC11D3.02c	0.31425	36.6667	34.6667	60.3151	34.1174	36.5583	12.0843	36.1557	36.7759	NA	0.9675	0.126413	0.223482	0.097899	0.248658	0.472614	0.207327	NA	20.6605	11
SPAC11D3.03c	0.332831	40.7285	40.7285	NA	NA	63.0292	25.7005	NA	49.5261	NA	0.9225	NA	NA	0.0203006	0.0394054	NA	0.00391876	NA	NA	0.28
SPAC11D3.04c	0.368294	52.3077	47.6923	59.5823	39.7963	201.083	42.2897	791.413	54.4184	10.76	1.2295	0.037227	0.0557356	0.056923	0.135116	0.215103	0.0407596	0.0261575	33.9523	3.2
SPAC11D3.05	0.346991	45.4212	47.8022	12.9283	20.2643	36.8702	22.7059	18.7112	14.8746	5.69	1.7565	0.0246627	0.0157345	0.0560847	0.0826329	0.06837	0.0214357	0.176367	1.75654	0.46
SPAC11D3.06	0.35186	47.4725	44.1758	24.3976	19.7752	48.2635	22.1169	28.7312	15.8323	5.76	1.54	0.0539798	0.0665976	0.0516041	0.0946857	0.139455	0.0831833	0.157978	4.88212	1.9
SPAC11D3.07c	0.354284	46.1538	46.6248	4.25364	7.13025	31.248	11.834	21.2669	13.2251	4.68	0.8825	0.21184	0.126376	0.0495664	0.113625	0.0496616	0.068135	0.116822	1.33877	1.3
SPAC11D3.08c	0.364094	49.2727	48.9091	13.1005	17.596	32.3047	20.8278	27.7243	16.5676	3.99	0.9185	0.0529101	0.0393922	0.0859194	0.122951	0.180031	0.0418375	0.17094	5.91916	1
SPAC11D3.09	0.422862	61.1675	53.8071	26.0434	24.9619	67.2698	24.3576	NA	17.8694	5.62	0.448	0.0151706	0.0158279	0.0352025	0.0744567	NA	0.0221101	0.0137382	NA	0.57
SPAC11D3.10	0.35517	45.1613	48.8479	23.5367	24.4648	110.907	27.0448	27.1467	21.2666	3.02	0.8045	0.0120744	0.0116163	0.0185876	0.0480533	0.0641506	0.0133632	0.0864304	2.04335	0.41
SPAC11D3.11c	0.32473	40.3361	46.7787	13.4531	18.6861	43.5968	20.8554	40.0164	NA	0.97	NA	0.0396728	0.0285625	0.0909809	0.163089	0.100057	NA	0.0329489	4.64059	0.77
SPAC11D3.13	0.372657	45.9459	49.0991	26.4529	24.8462	39.3977	17.9075	21.6107	20.9852	NA	1.595	0.0340639	0.0362668	0.0905433	0.171654	0.462929	0.0429393	NA	12.6142	1.3
SPAC11D3.14c	0.356665	44.9206	43.9683	16.7449	17.7053	61.4378	22.5492	36.9933	28.0901	6.22	0.928	0.120044	0.113532	0.0499705	0.106311	0.0401746	0.07156	0.0363901	1.67911	2.9
SPAC11D3.15	0.393587	52.164	48.5953	8.94041	20.2952	18.7902	15.2761	50.0066	30.3766	14.61	0.7	0.255848	0.112706	0.164813	0.197441	0.118837	0.0753008	0.134953	6.27464	3.3
SPAC11D3.16c	0.38962	55.7252	52.6718	26.1885	26.0329	48.3063	24.9862	15.382	19.7614	2.71	1.4065	0.0873432	0.0878652	0.191798	0.318178	0.463435	0.11575	0.319489	9.22316	3.3
SPAC11D3.17	0.353658	44.7863	45.2991	12.1364	17.2984	46.1157	17.6834	NA	17.4723	3.27	0.7585	0.0342679	0.024042	0.0530175	0.114013	NA	0.0238028	0.0563698	NA	0.6
SPAC11D3.18c	0.372694	50.4016	47.5904	14.8476	20.1717	34.6954	24.2463	51.1962	20.4227	9.12	0.9505	0.186737	0.137449	0.0880408	0.117247	0.0415655	0.13576	0.0183857	2.26889	4
SPAC11D3.19	0.311541	36.3636	46.7532	NA	NA	NA	NA	NA	NA	0.23	NA	NA	NA	NA	NA	NA	NA	0.19084	NA	0.26
SPAC11E3.01c	0.347604	41.6149	40.528	19.3183	26.7355	58.1127	34.8065	26.3224	21.2031	6.86	0.895	0.0968768	0.0700006	0.050388	0.0728664	0.263153	0.0882652	0.303951	8.15459	2.7
SPAC11E3.02c	0.348541	43.2498	42.9264	25.3645	35.06	79.6391	35.9153	32.8634	21.2227	3.04	0.973	0.0254145	0.0183864	0.0402724	0.0693426	0.200232	0.0303744	0.283286	7.54927	0.93
SPAC11E3.03	0.353549	40.613	37.1648	NA	42.8435	75.2996	26.5478	38.5064	42.7045	16.1	0.924	NA	0.0242679	0.0300054	0.0634176	0.197094	0.0243469	0.116822	8.80961	1.5
SPAC11E3.04c	0.37167	43.9189	47.973	115.407	62.9713	250.612	41.405	NA	92.6351	49.05	1.4625	0.0588597	0.107872	0.271716	0.706116	NA	0.0733291	0.0704722	NA	9.8
SPAC11E3.05	0.350746	43.7642	45.5026	17.3719	17.8151	55.1694	22.7168	34.0187	26.9662	9.38	0.7015	0.0678308	0.0661432	0.0598836	0.117859	0.216137	0.0436973	0.118765	8.50586	1.7
SPAC11E3.06	0.325389	37.6884	36.9347	29.319	23.7584	77.0342	19.6087	NA	22.9186	NA	0.6285	0.00260057	0.00320923	0.0243343	0.0671594	NA	0.00332682	NA	NA	0.11
SPAC11E3.07	0.433923	56.8282	51.1013	60.8128	44.2461	202.272	48.4934	76.1472	47.7482	26.27	1.0955	0.11398	0.156657	0.0436487	0.0940968	0.515505	0.145167	0.363636	35.3237	10
SPAC11E3.08c	0.342539	41.954	40.2299	37.3985	26.3607	72.9133	27.0959	21.2858	22.3622	4.4	0.5255	0.00852568	0.0120956	0.0538785	0.10982	0.139814	0.0142584	0.116686	3.74898	0.46
SPAC11E3.09	0.340081	42.9043	44.5545	25.0627	22.7588	49.3678	22.1627	41.7525	36.4195	15.11	0.616	0.0359534	0.0395931	0.0315149	0.0586512	0.197436	0.024742	0.0924214	9.01241	1.3
SPAC11E3.10	0.378733	53.7037	50	49.4759	31.9091	82.3665	26.6668	81.8918	71.863	35.61	1.002	0.0252177	0.0391006	0.181363	0.402888	0.429453	0.0173617	0.112233	30.9752	1.8
SPAC11E3.11c	0.362786	46.3907	47.6645	9.47999	19.8054	44.4179	23.4829	47.2315	33.9731	11.22	0.6745	0.204727	0.097994	0.0595716	0.0979746	0.162886	0.0571279	0.152905	8.41252	2.8
SPAC11E3.12	0.347576	41.358	46.9136	46.9241	32.6591	137.622	36.0004	186.898	39.7304	16.9	1.3545	0.017726	0.0254684	0.0934634	0.214131	0.0504605	0.0209355	0.133156	5.68149	1.2
SPAC11E3.13c	0.437294	63.1373	60.1961	15.4466	22.1404	52.6214	24.8346	20.8034	28.6124	3.69	4.573	0.300655	0.209756	0.170149	0.301114	0.63507	0.16231	0.452489	16.2433	6.7
SPAC11E3.14	0.392173	50	51.1905	9.80802	15.3197	30.5921	17.1587	26.059	26.3966	0.64	0.875	0.176679	0.113114	0.0867793	0.14054	0.167491	0.0656474	0.31746	5.47755	2.5
SPAC11E3.15	0.604773	83.7607	79.4872	187.052	125.506	NA	147.446	NA	94.033	32.13	9.8945	0.211221	0.3148	NA	NA	NA	0.420165	2.5641	NA	57
SPAC11G7.01	0.381075	56.903	59.3284	4.06089	9.97301	20.2505	15.7402	NA	22.7134	5.08	2.0955	1.16068	0.472616	0.277383	0.345053	NA	0.207516	0.151745	NA	6.8
SPAC11G7.02	0.373397	48.631	48.2399	13.1657	12.0994	32.479	14.3146	31.4828	27.3682	12.22	1.346	0.284299	0.309355	0.443207	0.88259	0.304403	0.136764	0.266667	10.3646	5.4
SPAC11G7.03	0.390609	52.809	52.2472	51.4419	31.7514	118.959	30.302	53.5058	45.1937	19.7	0.982	0.0768038	0.124434	0.173064	0.42305	0.388658	0.0874223	0.15873	21.2739	5.7
SPAC11G7.04	0.542001	84.375	71.875	371.104	159.302	NA	207.286	NA	78.0801	55.59	3.6855	0.0803153	0.187099	NA	NA	NA	0.381728	0.480769	NA	43
SPAC11G7.05c	0.335054	40.8805	43.7107	25.1718	24.6928	64.3628	29.3431	43.0241	23.5214	7.32	1.6815	0.0245076	0.024983	0.0555579	0.0982025	0.183989	0.0262272	0.171527	9.27561	0.89
SPAC11G7.06c	0.347994	44.186	44.4186	16.4941	17.2715	54.4928	21.1414	NA	20.3232	NA	0.4825	0.0147084	0.0140463	0.0419428	0.0869613	NA	0.0119371	NA	NA	0.35
SPAC11H11.01	0.34738	43.3265	40.0411	35.3854	23.5764	76.3534	20.9686	19.0937	28.237	3.82	0.574	0.0215473	0.03234	0.0303647	0.0787316	0.114905	0.0270022	0.0643501	2.88776	1.1
SPAC11H11.02c	0.335543	43.1818	42.4242	32.946	27.2884	90.6247	31.8961	200.275	34.0517	19.19	0.4835	0.00946751	0.0114304	0.0346159	0.0703979	0.0846984	0.00916008	0.108578	9.47146	0.45
SPAC11H11.03c	0.340045	42.233	41.2621	40.2078	32.2811	39.653	15.5219	27.6071	34.4902	10.35	1.51	0.0206869	0.0257666	0.062846	0.135659	0.189416	0.0241163	0.210084	6.56464	1.2
SPAC11H11.04	0.352464	47.9885	50.8621	NA	26.0736	74.8314	30.2863	NA	NA	10.61	0.6115	NA	0.00154189	0.0230142	0.04359	NA	NA	0.0255428	NA	0.058
SPAC11H11.05c	0.319221	30.5085	38.9831	80.0508	44.4157	5.66708	NA	NA	33.3814	1.69	1.149	0.00632095	0.0113923	0.425645	NA	NA	0.0151581	0.436681	NA	0.73
SPAC11H11.06	0.399112	53.0769	48.4615	43.9597	27.2884	105.821	30.4679	148.529	32.929	26.28	1.3355	0.105644	0.170186	0.229802	0.527014	0.24855	0.141033	2.22222	23.2141	6.7
SPAC1250.01	0.372188	45.3711	45.0375	35.4335	38.6669	82.1688	40.169	43.2263	26.2545	NA	1.134	0.0899849	0.08246	0.0679243	0.109497	0.113169	0.121445	NA	5.33369	4.6
SPAC1250.02	0.366909	43.8202	46.6292	14.3026	NA	16.9006	NA	NA	NA	NA	0.5895	0.00450706	NA	0.0954159	NA	NA	NA	NA	NA	0.093
SPAC1250.03	0.369198	52.2581	48.3871	49.1328	24.9233	61.3948	16.303	59.1417	38.9188	NA	0.7735	0.0874673	0.17243	0.159022	0.446632	0.244048	0.110423	NA	14.7311	6.2
SPAC1250.04c	0.390146	47.2222	51.8519	53.9538	31.9619	71.1217	16.1318	36.6021	35.9054	12.95	NA	0.0167012	0.0281927	0.0482846	0.150318	0.120439	0.0250962	0.116822	4.95228	1.3
SPAC1250.05	0.425263	58.9744	57.265	81.7519	49.2045	102.18	30.0268	NA	58.4954	19.46	3.3675	0.161095	0.267654	0.269003	0.612676	NA	0.225142	1.63934	NA	19
SPAC1250.07	0.375622	50	49.1667	NA	NA	NA	NA	NA	NA	NA	NA	NA	NA	NA	NA	NA	NA	NA	NA	5.5
SPAC1296.01c	0.367354	47.6015	46.679	27.1795	20.3573	61.9367	23.3943	54.1455	32.9113	17.88	0.9835	0.109661	0.146411	0.129054	0.267662	0.231139	0.0905625	0.108578	13.5673	4.3
SPAC1296.02	0.409045	53.6585	53.0488	135.291	66.7235	323.648	52.6904	128.728	89.1433	31.59	1.2155	0.0486723	0.0986893	0.128927	0.303859	0.493484	0.0738687	0.222717	45.7427	9.5
SPAC1296.03c	0.355951	46.7456	45.9566	28.8355	22.2422	68.4001	21.9304	23.4134	23.5841	7.07	0.611	0.0158651	0.020568	0.0804454	0.187677	0.0828626	0.0193977	0.0812348	2.38363	0.66
SPAC1296.04	0.34797	43.5484	48.3871	26.1885	25.4709	42.0209	16.9879	26.8534	27.7969	5.72	0.8045	0.0502885	0.0517052	0.0497293	0.103523	0.167572	0.0473787	0.0629723	5.49173	1.9
SPAC1296.05c	0.350778	45.7364	43.4109	53.2561	39.3672	95.5741	30.3504	120.306	53.5438	25.66	1.0365	0.0442522	0.0598646	0.0475539	0.103584	0.242109	0.0440144	0.13624	23.0513	3.4
SPAC1296.06	0.338565	41.0959	40.9247	34.0837	25.9517	85.8193	26.9161	44.718	24.9305	3.99	2.403	0.0223703	0.02938	0.114471	0.258457	0.117593	0.0305835	0.130208	5.47471	1.1
SPAC12B10.01c	0.3485	44.0194	41.7122	12.7799	24.6928	33.9052	29.6448	28.1561	23.1934	6.65	0.981	0.14644	0.0757912	0.150944	0.16773	0.289593	0.080691	0.287356	9.82241	2.7
SPAC12B10.02c	0.355026	48.0851	45.5319	57.1409	31.131	77.8019	19.1371	70.9224	51.0765	24.06	0.9565	0.0473089	0.0868355	0.144385	0.409311	0.527608	0.052926	0.087108	33.6436	3.9
SPAC12B10.03	0.348706	43.8306	44.9355	8.7521	13.5379	32.9191	14.705	21.5928	22.3058	4.37	0.7475	0.126717	0.0819209	0.11517	0.226289	0.154691	0.0497197	0.14771	3.67317	1.6
SPAC12B10.04	0.350433	41.9355	39.9504	49.1328	26.8618	110.751	26.8578	84.4439	43.3464	29.21	0.8125	0.023983	0.0438671	0.0748587	0.19448	0.176637	0.0271845	0.0322269	12.6557	1.7
SPAC12B10.05	0.334742	40.9465	43.2099	45.5476	28.0775	86.7014	30.403	54.4762	41.9566	12.18	0.854	0.0365234	0.0592485	0.0421979	0.0869147	0.152077	0.0396494	0.135318	8.30114	2.4
SPAC12B10.06c	0.303577	34.5324	37.4101	61.7022	47.3654	47.7258	19.7712	60.439	70.6369	15.67	0.822	0.0190974	0.0248779	0.0536077	0.107309	0.283455	0.0166818	0.0414938	17.1964	1.7
SPAC12B10.07	0.394285	48.0469	48.8281	63.1488	39.4382	478.428	51.749	122.716	47.5836	23.2	0.9895	0.0384175	0.0615143	0.104427	0.27245	0.312662	0.0509843	0.271739	27.8152	3.5
SPAC12B10.08c	0.321927	40.7895	40.3509	34.1288	25.8708	93.937	30.7092	40.5065	27.1398	11.2	1.139	0.00609293	0.00803778	0.0255383	0.0545919	0.0433318	0.00766196	0.0282805	1.95359	0.3
SPAC12B10.09	0.328317	40	40	67.734	34.6432	198.312	28.5281	142.951	60.9123	21.75	0.723	0.0102334	0.0200082	0.0892448	0.285266	0.121301	0.0113794	0.119048	11.5852	1
SPAC12B10.10	0.364879	47.494	43.1981	25.757	16.0702	78.7961	13.2947	NA	13.1176	NA	0.3745	0.0250272	0.0401133	0.48883	1.92303	NA	0.0491421	NA	NA	0.93
SPAC12B10.11	0.354573	44.7368	43.6842	17.9499	26.4849	37.7537	28.726	10.1268	24.3454	NA	1.1295	0.0370711	0.0251246	0.0542665	0.0671332	0.124703	0.0273326	NA	1.84518	0.96
SPAC12B10.12c	0.352174	42.163	44.0439	24.3197	32.3885	68.5306	37.7117	26.5126	20.2694	5.02	0.904	0.0239412	0.0179768	0.0575164	0.087064	0.146868	0.0287253	0.228311	4.66241	0.84
SPAC12B10.13	0.342716	42.9167	37.9167	32.8611	31.131	54.4346	20.4845	10.6106	19.3319	2.85	2.0225	0.0232026	0.0244921	0.0678906	0.144472	0.276385	0.0394406	0.265957	3.81049	1.1
SPAC12B10.14c	0.341711	46.7669	45.8647	10.8152	14.189	27.9952	13.9035	20.2185	33.5359	NA	0.938	0.237132	0.180749	0.111738	0.20297	0.168902	0.0764745	NA	4.45428	3.7
SPAC12B10.15c	0.357274	44.2177	45.5782	16.538	19.5348	10.7749	NA	NA	27.0501	NA	0.52	0.0754423	0.0638687	0.150365	NA	NA	0.0461242	NA	NA	1.8
SPAC12B10.16c	0.377245	48.9194	48.1336	31.631	23.9789	67.4072	27.1609	36.6445	32.6874	13.76	0.7705	0.0504012	0.0664849	0.0560865	0.10865	0.147557	0.0487723	0.262467	6.16387	2.3
SPAC12G12.01c	0.347715	42.6519	40.7735	30.7391	30.5764	103.028	33.0802	41.2632	28.7162	11.84	1.0745	0.0563734	0.0566734	0.0822791	0.17442	0.16477	0.0603446	0.218818	7.45996	2.5
SPAC12G12.02	0.381191	43.1694	41.5301	66.3837	33.8873	279.706	40.5348	90.1757	37.068	19.13	1.4405	0.0668257	0.130909	0.0439288	0.119912	0.255018	0.119676	0.675676	19.8208	6.4
SPAC12G12.03	0.374025	50.1736	47.5694	NA	NA	12.8893	NA	31.0052	19.9583	NA	2.321	NA	NA	0.318377	NA	0.104204	0.298676	NA	3.66368	8.6
SPAC12G12.04	0.480557	66.8385	57.9038	16.4504	19.4454	44.9067	20.5991	NA	19.4917	NA	5.591	1.68542	1.42583	0.713284	1.32007	NA	1.42245	NA	NA	40
SPAC12G12.05c	0.351982	44.7853	46.6258	NA	NA	171.931	38.8318	188.637	44.4115	21.27	0.9315	NA	NA	0.10194	0.242707	0.160772	0.0998871	0.12987	17.5903	6.4
SPAC12G12.06c	0.362692	48.2094	43.5262	23.9106	16.6627	60.0015	16.4154	87.3969	35.0795	21.94	1.662	0.0927653	0.133116	0.162207	0.446069	0.344717	0.0632298	0.288184	25.5511	3.2
SPAC12G12.07c	0.381371	49.5146	45.8738	71.9353	39.0148	243.542	34.7276	80.9529	53.2519	36.53	0.8645	0.0886484	0.16345	0.0878968	0.258414	0.293943	0.119751	0.152905	22.8313	9.2
SPAC12G12.08	0.352677	43.1925	48.3568	42.9321	25.0783	75.3646	22.3302	68.2426	37.2688	18.14	1.397	0.0242178	0.0414589	0.0593643	0.144829	0.199542	0.0278979	0.123762	12.2594	1.5
SPAC12G12.09	0.352004	44.0123	43.1934	6.6274	9.14706	28.7432	13.8048	NA	14.5574	NA	1.1505	0.125506	0.0909338	0.0751329	0.140291	NA	0.0571375	NA	NA	1.2
SPAC12G12.10	0.330874	40.7143	40.4762	18.799	28.3922	36.4363	24.1302	18.9074	22.7458	NA	1.771	0.0553072	0.03662	0.0929959	0.129086	0.623404	0.0457105	NA	15.3958	1.5
SPAC12G12.11c	0.356577	42.7397	41.9178	40.4484	29.1751	79.6703	18.2215	41.8633	31.6765	12.41	0.702	0.07026	0.0974084	0.0466595	0.139943	0.332878	0.0897166	0.114943	15.4318	4.1
SPAC12G12.12	0.38152	53.7037	50.6173	22.5599	19.3268	44.1384	16.8481	52.6071	30.3001	19.93	0.9425	0.0491597	0.0573832	0.0863605	0.187689	0.146829	0.0366018	0.0377501	8.70214	1.6
SPAC12G12.13c	0.359934	43.7135	41.0819	28.6659	30.9278	72.011	30.3123	23.4347	21.4665	NA	1.3935	0.0628685	0.0582707	0.0876068	0.161963	0.263691	0.0839534	NA	7.53867	2.6
SPAC12G12.14c	0.341165	42.2397	41.4538	17.0927	18.9749	47.4056	20.754	18.9471	19.7699	NA	0.594	0.0932702	0.0840182	0.0551865	0.105496	0.224989	0.0806398	NA	5.67487	2.3
SPAC12G12.15	0.33869	43.2203	44.4915	14.9623	19.0332	37.0973	20.4371	22.5373	19.0893	5.93	0.909	0.134346	0.105612	0.0973175	0.157426	0.210867	0.105301	0.0671141	6.33143	2.9
SPAC12G12.16c	0.337647	43.1452	38.9113	30.3643	25.5901	90.859	20.7446	54.8064	23.6666	7.09	0.848	0.010729	0.0127307	0.0370479	0.107266	0.0482187	0.0137653	0.0640615	2.73881	0.47
SPAC12G12.17	0.345672	44.8276	39.6552	NA	NA	NA	NA	NA	NA	28.27	NA	NA	NA	NA	NA	NA	NA	0.142653	NA	2.1
SPAC1327.01c	0.376573	50.4606	50.1535	9.47999	8.57079	36.033	16.6855	25.7032	24.4936	3.22	1.326	0.292468	0.323493	0.110655	0.208553	0.167836	0.113197	0.152439	4.87777	4
SPAC139.01c	0.359924	48.8778	46.1347	27.2105	17.3522	84.1563	18.2743	66.6268	44.9515	17.09	1.1	0.08661	0.135816	0.0848	0.261978	0.119867	0.0524276	0.0487329	7.75206	3.4
SPAC139.02c	0.401005	59.0625	50.9375	33.3324	24.2766	74.7858	25.9511	82.2069	39.9988	23.77	1.739	0.151803	0.20843	0.146841	0.314849	0.299037	0.126503	0.301205	22.0012	7.3
SPAC139.03	0.338637	43.04	43.04	20.1667	20.5445	49.1957	21.1588	41.9081	29.6698	14.46	0.636	0.0343709	0.0337387	0.0357954	0.0691017	0.0455316	0.0233621	0.0503271	1.89945	1
SPAC139.04c	0.383554	49.4226	48.4988	43.4748	20.4195	90.6562	21.3355	49.1215	31.7209	11.25	0.6675	0.0318873	0.0678906	0.0574825	0.162317	0.129513	0.0437028	0.119617	6.91567	2
SPAC139.05	0.456807	65.1116	60.4462	NA	36.8001	73.1197	28.5257	NA	22.9018	3.59	0.6555	NA	0.00301367	0.0169188	0.0331418	NA	0.00484257	0.0124085	NA	0.16
SPAC139.06	0.341635	40.7407	39.9471	43.4748	31.0291	100.679	28.424	69.7361	42.8089	20.32	0.7525	0.0446422	0.062548	0.174196	0.411256	0.107504	0.0453366	0.179856	7.21066	2.8
SPAC1399.01c	0.424809	60.5657	56.0732	5.94815	10.6849	21.7232	12.0581	19.7329	25.5176	3.85	0.7995	0.163144	0.0908203	0.0994552	0.166598	0.106564	0.038029	0.0206697	2.59242	1.4
SPAC1399.02	0.36925	51.6129	51.1036	11.8818	20.2025	29.8699	20.4045	NA	17.5177	4.15	1.5525	0.110841	0.0651889	0.191175	0.2617	NA	0.0751798	0.17301	NA	1.9
SPAC1399.03	0.422122	61.79	61.1015	15.6216	17.4061	30.9558	14.9429	23.9198	28.0404	7.43	1.4805	0.190796	0.171235	0.252742	0.466529	0.320901	0.106294	0.0581395	8.89254	4.3
SPAC1399.04c	0.410909	55	56.3636	13.1439	20.9882	9.58493	NA	10.4703	28.6327	NA	0.9545	0.163479	0.102379	0.199718	NA	0.900556	0.0750454	NA	12.0857	3.1
SPAC1399.05c	0.358521	49.7164	52.3629	9.71325	15.8425	22.1487	9.36289	NA	23.0022	NA	1.222	0.114178	0.070004	0.0808456	0.173547	NA	0.0482142	NA	NA	1.6
SPAC1399.06	0.331885	53.2258	55.6452	NA	NA	NA	NA	NA	NA	NA	NA	NA	NA	NA	NA	NA	NA	NA	NA	1
SPAC13A11.01c	0.371174	48.7773	43.6293	13.7368	20.1102	39.194	23.198	35.8582	21.2871	12.1	0.9215	0.181653	0.124083	0.161004	0.243986	0.181021	0.117223	1.47059	6.81684	3.6
SPAC13A11.02c	0.460428	66.6667	60.6061	21.8841	11.2689	51.6958	10.1257	NA	44.8732	29.43	2.3665	0.728491	1.41472	0.362237	1.39093	NA	0.355277	0.308642	NA	23
SPAC13A11.03	0.386747	50.4762	44.2857	47.8834	44.2461	100.71	42.8323	84.1219	45.1643	80.89	1.095	0.0188184	0.0203654	0.0289336	0.0498614	0.101425	0.0199514	0.101833	7.45859	1.3
SPAC13A11.04c	0.347707	46.9933	46.9933	24.2938	15.026	59.6051	14.6978	45.4397	29.5988	8.64	1.1685	0.0513573	0.0830335	0.0424097	0.128005	0.103281	0.0421525	0.0430478	4.60843	1.8
SPAC13A11.05	0.430205	59.4542	52.6316	29.6014	23.0043	81.7552	21.5246	129.181	52.2619	33.42	1.233	0.112397	0.14463	0.0573328	0.151438	0.142462	0.0636622	0.136799	12.2556	4.8
SPAC13A11.06	0.413522	56.2172	54.1156	30.9294	31.336	121.881	34.4081	114.706	37.1509	NA	0.501	0.00560266	0.00552997	0.0234457	0.052511	0.037511	0.0046644	NA	3.11381	0.25
SPAC13C5.01c	0.352385	43.9516	46.7742	38.8717	25.4313	69.2901	19.7254	46.8861	30.5865	17.95	2.7515	0.130171	0.198966	0.0828728	0.213239	0.581772	0.165431	0.680272	29.2042	7.3
SPAC13C5.02	0.350129	41.3625	42.5791	30.2902	28.574	75.4584	31.0543	42.4299	24.8023	NA	0.626	0.0526321	0.0557934	0.0598318	0.111666	0.10054	0.0642779	NA	5.01284	2.3
SPAC13C5.03	0.345985	44.0147	42.3573	17.4664	28.8033	73.1117	37.3275	42.1371	22.9991	NA	3.2255	0.00634954	0.00385038	0.0241266	0.0383139	0.0375967	0.00482208	NA	1.68678	0.16
SPAC13C5.04	0.363537	45.5645	43.5484	48.5426	34.2914	66.184	22.8065	16.6144	29.3337	NA	1.636	0.00856749	0.0121281	0.048128	0.106412	0.410009	0.0141778	NA	8.66026	0.6
SPAC13C5.05c	0.37114	49.0347	47.2973	35.5783	30.2794	89.8841	21.4499	91.0492	38.9263	11.66	2.636	0.0272752	0.0320484	0.0594245	0.166244	0.171468	0.0249293	0.189394	11.9968	1.4
SPAC13C5.06c	0.372933	49.1525	48.5876	27.1795	25.4709	34.8714	19.0968	18.5729	16.2969	NA	0.724	0.0122412	0.0130624	0.0967831	0.158251	0.340372	0.0204156	NA	7.94238	0.48
SPAC13C5.07	0.346517	42.527	40.832	33.9044	21.0523	121.952	24.8885	110.409	32.6176	15.11	0.539	0.024533	0.03951	0.0469963	0.136345	0.047368	0.0255008	0.0861326	4.21507	1.2
SPAC13D1.01c	0.325331	37.8845	37.5094	17.4506	27.1595	74.5374	40.054	NA	NA	NA	NA	0.0397206	0.0255213	0.144764	0.22064	NA	NA	NA	NA	1
SPAC13D6.01	0.317184	39.4432	38.5151	29.0067	24.4648	61.2547	20.8058	63.3423	27.2002	17.41	0.497	0.0107533	0.0127496	0.050185	0.114034	0.03982	0.0114674	0.0244021	2.37668	0.45
SPAC13D6.02c	0.401593	65.3631	56.9832	33.9938	21.9383	69.9299	19.0841	NA	34.5477	19.11	4.8995	0.53015	0.821477	0.601747	1.60199	NA	0.521651	0.714286	NA	26
SPAC13D6.03c	0.345992	39.4737	44.7368	42.7316	27.2024	85.3673	22.7866	67.5136	32.7771	7.37	0.708	0.0259535	0.0407698	0.0591006	0.152603	0.1387	0.0338357	0.146413	7.98207	1.6
SPAC13D6.04c	0.360514	46.2715	41.8738	26.3349	22.1743	61.0657	19.4937	47.5743	32.5051	17.78	0.536	0.0342167	0.0406367	0.0444911	0.10665	0.0808596	0.0277216	0.0388651	3.97345	1.3
SPAC13D6.05	0.35823	41.8803	44.8718	52.0972	34.0021	78.2899	23.8333	49.3827	37.5482	15	0.8135	0.0492281	0.0754261	0.128816	0.304545	0.303584	0.0683027	0.274725	15.7788	3.7
SPAC13F5.01c	0.354187	44.5271	43.7832	23.1718	24.5026	71.6704	22.6577	34.7608	28.633	3.71	0.726	0.0418787	0.0396042	0.0554038	0.129483	0.201842	0.0338912	0.0342466	7.69953	1.4
SPAC13F5.02c	0.394161	48.855	46.5649	38.9848	32.3348	58.3084	26.5618	24.1242	28.0913	14.13	1.04	0.0764538	0.0921773	0.116182	0.208593	0.294666	0.106102	0.37594	8.78605	4.3
SPAC13F5.03c	0.44408	65.1111	60.4444	10.9472	18.5717	42.0173	19.0344	NA	51.0267	6.99	0.6595	0.120303	0.0709132	0.0464676	0.0876555	NA	0.0258096	0.00764818	NA	1.9
SPAC13F5.04c	0.344993	48.5861	50.8997	13.068	8.66035	32.6966	9.81627	NA	37.1464	4.78	0.817	0.0795625	0.120055	0.0978765	0.275848	NA	0.0279898	0.00678058	NA	1.5
SPAC13F5.05	0.373827	50.4132	47.9339	10.1058	17.4332	40.5883	19.5887	18.6999	25.2063	4.73	1.0675	0.075448	0.0437363	0.0449425	0.0806337	0.129479	0.0302488	0.15949	2.92728	1.1
SPAC13F5.06c	0.349124	44.2663	43.4032	7.45892	11.1822	22.2322	12.8007	16.9744	20.6128	6.39	0.776	0.0817772	0.0545484	0.0841055	0.136107	0.105568	0.0295918	0.142045	2.71048	0.88
SPAC13F5.07c	0.346726	35.1515	41.2121	NA	NA	58.84	28.7324	NA	39.2045	15.34	0.528	NA	NA	0.0209971	0.0355947	NA	0.00212164	0.0106078	NA	0.12
SPAC13G6.01c	0.350343	42.1889	43.7776	14.4486	10.9441	53.3263	12.3586	31.7805	23.746	10	0.89	0.12473	0.164672	0.0405156	0.132525	0.147601	0.0758941	0.298507	5.57962	2.6
SPAC13G6.02c	0.547137	81.746	69.8413	263.986	139.319	NA	1949.77	NA	91.3618	84.5	5.6675	0.107654	0.203985	NA	NA	NA	0.31106	0.675676	NA	41
SPAC13G6.03	0.348385	47.2296	45.9103	12.0083	9.88657	33.7829	13.4697	36.4729	31.0246	10.14	0.8075	0.144306	0.175275	0.109743	0.237915	0.0354779	0.0558547	0.113766	1.53914	2.5
SPAC13G6.04	0.363381	45.977	44.8276	26.9338	30.5266	18.557	6.23109	NA	NA	27.64	2.99	0.0437499	0.0386008	1.34477	3.63803	NA	NA	0.0713776	NA	1.7
SPAC13G6.05c	0.324818	40.7115	45.8498	53.8531	31.7514	60.975	17.5417	37.9535	54.0369	13.76	1.6725	0.0257421	0.0436609	0.0566056	0.148472	0.164273	0.0256546	0.0738552	7.57778	2
SPAC13G6.06c	0.390576	52.3763	52.0854	25.0085	28.574	79.1463	29.6033	62.3966	64.9515	10.13	2.519	0.277165	0.24258	0.0429101	0.0855975	0.196554	0.106718	0.2331	12.3455	10
SPAC13G6.07c	0.525558	74.8954	62.3431	200.629	103.943	NA	236.287	NA	89.1014	83.87	3.978	0.234931	0.45346	NA	NA	NA	0.528993	0.469484	NA	68
SPAC13G6.08	0.350618	42.9907	42.243	NA	13.9547	78.7044	17.7753	47.7796	NA	NA	0.478	NA	0.00422206	0.0165321	0.0502933	0.0364421	NA	NA	1.75512	0.085
SPAC13G6.09	0.346763	41.6058	42.7007	45.9983	31.4909	80.486	29.5364	37.8475	25.6098	23.93	0.858	0.0512345	0.0748376	0.0765429	0.154493	0.192274	0.0920232	0.970874	8.44006	3.4
SPAC13G6.10c	0.438316	64.5283	62.4528	17.8517	18.9749	40.9287	19.5873	47.3195	45.2269	18.8	6.4135	2.83445	2.66666	0.514931	0.92965	0.397309	1.1188	0.671141	21.6306	73
SPAC13G6.11c	0.342379	44.3069	41.5842	57.7055	37.3857	124.865	34.9178	62.6302	41.9143	17.49	1.5685	0.0408401	0.0630375	0.0556138	0.124608	0.305584	0.0562267	0.144092	18.5443	3.4
SPAC13G6.12c	0.331449	40.7451	42.4913	NA	17.8703	104.289	19.5227	NA	19.217	4.11	NA	NA	0.0139636	0.0171437	0.0563405	NA	0.012985	0.140647	NA	0.36
SPAC13G6.13	0.316182	34.7826	35.6522	NA	NA	14.7394	NA	NA	NA	NA	0.5945	NA	NA	0.0676926	NA	NA	NA	NA	NA	NA
SPAC13G6.14	0.38498	46.6667	49.0476	27.2726	25.1954	48.8092	24.8383	17.8721	26.639	7.27	3.055	0.109287	0.118297	0.0464929	0.0780738	0.444065	0.111886	0.403226	10.0334	4.3
SPAC13G6.15c	0.374516	48.4663	45.3988	20.9887	17.9532	51.9837	19.5276	60.4368	31.9362	17.17	0.6205	0.0528397	0.0617736	0.0884672	0.190004	0.153203	0.0347266	0.0559597	9.33914	1.6
SPAC13G7.01c	0.347743	44.7989	45.7698	27.1795	26.5264	80.8226	28.9058	84.2536	35.7356	22.74	2.263	0.0765076	0.0783913	0.0747323	0.153839	0.184217	0.0581896	0.0634518	13.03	3
SPAC13G7.02c	0.491185	71.118	61.8012	39.9698	43.5775	200.647	65.3124	23.2703	27.4646	10.09	3.766	0.168215	0.154289	2.0297	3.57043	0.172996	0.244807	1.20482	5.03833	9.7
SPAC13G7.03	0.392941	49.2806	47.8417	46.0743	35.9773	62.9154	25.7199	20.4199	32.4657	5.36	1.1655	0.018053	0.0231195	0.0628103	0.121703	0.237029	0.0256201	0.247525	6.10516	1.2
SPAC13G7.04c	0.371008	50.6614	50.6614	6.37633	7.97728	26.293	9.71369	18.3896	22.3435	2.14	2.629	0.369601	0.295427	0.126306	0.30205	0.419245	0.105476	0.383142	9.79175	3.4
SPAC13G7.05	0.351873	45.8101	46.7412	13.1439	16.715	42.3867	17.3624	30.2613	19.809	5.82	0.827	0.0632822	0.0497624	0.0730276	0.150114	0.0640459	0.0419898	0.0864304	2.25409	1.2
SPAC13G7.06	0.379684	48.8722	48.1203	63.5542	40.0862	140.199	32.7009	147.47	47.8163	28.44	0.876	0.0708916	0.112394	0.0403619	0.100437	0.222959	0.0942243	0.176678	22.5471	6.5
SPAC13G7.07	0.327958	42.0561	44.8598	52.3826	30.1812	67.2732	17.1316	37.7876	39.0078	8.65	1.0265	0.0108506	0.0188323	0.053132	0.15156	0.047905	0.014571	0.0529101	2.00467	0.82
SPAC13G7.08c	0.367412	51.3453	48.8789	NA	NA	NA	NA	87.8683	32.7477	24.98	0.8745	NA	NA	NA	NA	0.317044	0.0846651	0.26455	24.6442	4
SPAC13G7.09c	0.375393	43.7037	46.6667	48.794	33.4334	56.8347	23.1249	24.0911	31.1637	6.02	0.57	0.012785	0.0186589	0.0415651	0.0822312	0.23789	0.0200179	0.107875	7.28835	0.9
SPAC13G7.10	0.329113	40	44.8718	17.7866	10.577	28.0323	NA	18.9892	22.4219	NA	1.4115	0.15588	0.262133	0.231328	NA	0.13613	0.123655	NA	3.63788	4
SPAC13G7.11	0.36131	47.9554	46.8401	30.6635	21.705	43.7801	13.6659	22.4122	28.1472	NA	2.2465	0.0339074	0.0479024	0.072799	0.189264	0.335564	0.0369388	NA	9.5494	1.5
SPAC13G7.12c	0.376971	48.2456	47.5877	11.3717	14.784	32.7038	19.1192	38.2502	24.3204	13.9	1.4665	0.115812	0.0890812	0.136508	0.212168	0.107267	0.0541513	0.136426	4.36046	1.9
SPAC13G7.13c	0.356244	47.6548	51.5947	15.2873	21.8714	45.9082	23.1304	19.7551	37.8556	1.6	1.6205	0.285651	0.199659	0.0499848	0.0852507	0.152186	0.115355	0.0396668	3.53479	6.3
SPAC140.01	0.425316	59.2727	59.2727	30.6635	22.8636	55.0458	20.2859	46.6094	33.8541	14.33	2.65	0.226049	0.303166	0.193161	0.417626	0.995755	0.204745	0.269542	49.6366	10
SPAC140.02	0.471503	63.6	59.8	34.8641	31.8038	84.6507	42.4579	NA	33.887	37.94	3.4515	0.616323	0.675628	0.359587	0.566173	NA	0.634094	0.653595	NA	31
SPAC140.03	0.335749	38.8471	38.5965	48.1287	33.773	93.9973	33.0789	66.145	40.1966	26.73	1.014	0.0216029	0.0307855	0.0379781	0.0766126	0.170075	0.0258659	0.0703235	10.7581	1.5
SPAC140.04	0.371255	44.0678	43.0508	26.5718	34.4667	49.6515	25.682	NA	28.8714	12.83	2.181	0.0547801	0.0422324	0.04486	0.0741792	NA	0.0504169	0.0459137	NA	2.1
SPAC1420.01c	0.352396	44.4828	47.4138	17.7542	14.095	35.0303	16.2627	30.5234	22.1619	7.47	1.64	0.257672	0.324567	0.128652	0.242684	0.253063	0.206425	0.980392	9.41275	6.6
SPAC1420.02c	0.394995	51.8315	47.0696	33.0312	23.504	135.603	21.6725	120.434	47.9752	50.14	1.2925	0.230831	0.324396	0.183067	0.626762	0.40207	0.158928	0.286533	38.621	11
SPAC1420.03	0.381368	49.8871	44.6953	43.4748	27.0314	103.974	26.8296	NA	34.961	20.81	1.992	0.100445	0.161546	0.167781	0.422181	NA	0.124906	1.2987	NA	6.3
SPAC1420.04c	0.343524	44.7543	42.7623	25.3368	14.095	61.5435	13.7461	NA	NA	14.93	0.5675	0.0437716	0.0786829	0.112642	0.368548	NA	NA	0.00451957	NA	1.6
SPAC144.01	0.393514	44.6429	47.3214	NA	82.9506	26.9079	25.3278	24.1214	58.9119	14.98	1.024	NA	0.0167123	0.0583307	0.0612846	0.412557	0.0235316	0.0636537	12.5636	2
SPAC144.02	0.337872	40.5622	45.3815	33.7266	22.5161	63.0266	19.9335	33.0575	29.585	NA	0.98	0.0328831	0.0492551	0.0986381	0.236807	0.118811	0.0374865	NA	4.64582	1.6
SPAC144.03	0.453867	65.8986	55.7604	85.3653	57.0679	715.406	60.6582	NA	66.6515	NA	1.8375	0.113677	0.170044	0.585917	1.46832	NA	0.145594	NA	NA	14
SPAC144.04c	0.385587	53.0093	48.8426	37.5043	25.7903	100.036	29.4141	68.7094	37.8923	27.26	1.451	0.2033	0.295639	0.276951	0.633991	0.380178	0.201218	0.425532	26.5222	11
SPAC144.05	0.347829	43.1273	42.6182	44.6691	30.0347	219.982	34.6035	43.9645	28.82	3.97	0.563	0.0201726	0.0300016	0.0398086	0.113439	0.159214	0.0312661	0.0776398	7.14334	1.3
SPAC144.06	0.370417	46.4242	46.7879	15.0395	12.7662	51.0003	17.6094	36.3926	31.6053	8.93	0.892	0.0967857	0.114021	0.0629367	0.145832	0.148628	0.0460558	0.0504541	6.00135	2.1
SPAC144.07c	0.348761	42.2222	38.7302	29.6727	15.8676	63.508	13.3394	106.315	36.4318	26.8	0.995	0.0490556	0.0917344	0.101863	0.349425	0.184012	0.0399543	0.0900901	14.2005	2.1
SPAC144.08	0.336867	37.3333	43.1111	30.815	23.3242	83.1804	27.5372	55.514	26.3553	11.6	0.7875	0.0247432	0.0326898	0.0676341	0.147226	0.0701374	0.0289301	0.0841751	3.91665	1.1
SPAC144.09c	0.302749	37.1658	37.7005	30.4014	25.63	74.842	25.5079	42.5482	22.2891	6.33	1.744	0.0410397	0.0486799	0.0423693	0.0921783	0.190079	0.0559763	0.135318	8.64682	1.8
SPAC144.10c	0.356447	47.7124	46.4052	16.8648	16.5845	36.9835	14.2157	34.6617	23.2009	10.81	0.9605	0.0780906	0.0794102	0.208367	0.461412	0.328859	0.0567641	0.143266	12.681	1.9
SPAC144.11	0.539052	83.5526	75	241.232	135.178	NA	130.825	NA	101.411	58.34	4.403	0.169529	0.302532	NA	NA	NA	0.403266	0.862069	NA	59
SPAC144.12	0.422741	56.2044	50.365	33.2891	28.2118	121.62	34.2984	188.315	37.3366	43.27	2.015	0.143672	0.169529	0.2121	0.47571	0.378895	0.128097	0.0877193	40.1957	6.9
SPAC144.13c	0.354432	44.4245	47.8417	16.4504	19.4157	57.1205	21.4139	NA	16.4791	0.6	0.9265	0.0324444	0.0274892	0.0484011	0.102479	NA	0.0323878	0.465116	NA	0.77
SPAC144.14	0.354717	44.0313	41.8787	20.0697	19.3268	56.5873	18.7149	35.6315	26.7068	2.55	1.0005	0.0345369	0.0358645	0.048522	0.114519	0.130783	0.025954	0.124844	5.18682	1
SPAC144.15c	0.336518	41.7974	41.6548	20.9268	17.7327	55.9507	24.5437	33.1576	17.9667	3.02	1.612	0.0430591	0.0508152	0.101137	0.188443	0.0609297	0.0501534	0.169492	2.54012	1.3
SPAC144.16	0.361741	46.3687	45.8101	47.5598	37.4516	172.743	41.3458	453.243	38.0931	21.05	0.7945	0.0437227	0.0555235	0.032397	0.0737594	0.145623	0.0545885	0.075815	19.5658	3
SPAC144.17c	0.346917	42.0935	45.8797	36.9287	28.4829	117.196	30.6796	113.24	32.185	17.65	0.8795	0.0163298	0.0211719	0.0450336	0.108205	0.0628721	0.0187366	0.0463822	5.25183	0.87
SPAC144.18	0.401113	55.6522	55.942	21.4293	18.2041	64.9365	22.8076	108.154	34.6067	NA	1.533	0.164963	0.19419	0.124323	0.271549	0.148516	0.102149	NA	13.7168	5.1
SPAC1486.01	0.447569	63.3028	61.4679	65.2246	49.8087	119.108	43.8634	99.9872	61.1524	25.64	1.1365	0.0488846	0.0640145	0.0490178	0.0905054	0.560265	0.0521398	0.549451	44.1853	4.6
SPAC1486.02c	0.359557	48.3871	49.1935	25.2266	18.83	50.2922	15.7993	48.1859	47.5655	10.3	0.699	0.076935	0.10307	0.0451941	0.114021	0.206463	0.0408029	0.0801925	10.5394	2.8
SPAC1486.03c	0.359476	41.7817	43.1619	33.6384	32.6048	96.9561	34.7598	35.4479	24.6245	16.14	0.643	0.0370905	0.0382663	0.0276708	0.0546405	0.19041	0.0506676	0.131234	7.63321	1.8
SPAC1486.04c	0.375432	47.8286	44.2386	40.1481	34.7023	165.252	33.4032	98.1924	39.0143	18.77	1.2805	0.0466149	0.0539301	0.0264583	0.0695321	0.152758	0.0479696	0.198807	12.8394	2.7
SPAC1486.05	0.361097	47.4691	43.6445	31.1604	40.8249	79.6531	21.4948	59.0565	31.4832	8.82	1.4515	0.155712	0.11885	0.0996291	0.259451	0.284494	0.154115	0.21097	15.8388	7
SPAC1486.06	0.392321	50.9756	50.9756	23.5367	17.7327	53.5356	13.9576	74.6873	40.3127	11.1	0.745	0.123689	0.164172	0.146732	0.431417	0.187056	0.0722159	0.118765	11.8611	4.2
SPAC1486.07c	0.334656	44.4444	44.4444	65.6549	38.0522	59.7168	15.2553	39.6652	65.5785	12.47	0.8925	0.0295608	0.0510039	0.0738432	0.215919	0.530537	0.0295952	0.0861326	25.4258	2.8
SPAC1486.08	0.339396	40.708	43.3628	74.2218	43.495	336.013	51.1525	305.729	57.595	33.91	0.975	0.0289505	0.0494024	0.0373711	0.0907793	0.102171	0.0373081	0.341297	12.5272	3.1
SPAC1486.09	0.374784	48.1959	45.3608	38.3145	33.8301	64.4116	21.9888	75.5165	31.3087	17.77	1.288	0.0669366	0.0758096	0.0832963	0.186624	0.363075	0.0819148	0.173611	24.8344	3.7
SPAC1486.10	0.340032	43.871	43.2258	6.84589	6.97657	27.3934	9.29548	32.3799	22.642	6.43	0.8865	0.212625	0.208642	0.0716532	0.184508	0.245364	0.0642879	0.242131	9.6292	2.1
SPAC1486.11	0.354253	46.1538	39.4231	NA	NA	NA	NA	NA	NA	11.78	NA	NA	NA	NA	NA	NA	NA	0.0983284	NA	1.4
SPAC14C4.01c	0.35947	48.3607	49.5902	34.2646	25.9923	118.514	24.5393	104.347	32.6632	14.17	0.6525	0.0171948	0.0226673	0.0344772	0.0997859	0.0271703	0.0180379	0.0165563	2.12666	0.85
SPAC14C4.02c	0.344602	41.2639	40.7993	25.0085	34.0597	99.82	43.4073	38.9132	27.1186	6.26	0.656	0.0609762	0.0447721	0.0257106	0.04367	0.0897323	0.0562317	0.260417	3.85202	2.2
SPAC14C4.03	0.331284	40.4494	43.1461	35.005	NA	66.1582	21.0402	NA	13.2936	NA	0.692	0.00297021	NA	0.0343539	0.0812661	NA	0.00782123	NA	NA	0.15
SPAC14C4.04	0.377286	47.9401	52.809	26.2469	26.0736	57.9882	24.9148	51.5311	33.1793	13.92	1.043	0.0871489	0.087728	0.146049	0.275308	0.344736	0.0689401	0.121803	17.7584	3.3
SPAC14C4.05c	0.356353	45.7346	47.0379	NA	NA	74.1744	29.3096	42.9245	27.7349	11.05	NA	NA	NA	0.017703	0.0342321	0.0900646	0.0424862	0.099108	3.88613	1.7
SPAC14C4.06c	0.372064	47.8827	51.1401	24.0118	19.6547	49.6097	19.4708	28.9415	21.8228	7.48	1.1485	0.0692806	0.0846391	0.0539851	0.112517	0.30371	0.07623	0.332226	10.4739	2.4
SPAC14C4.07	0.348003	45.6522	45.0311	11.0808	27.6794	51.7133	20.9324	29.9998	20.9014	5.59	0.9275	0.118852	0.0475797	0.0322146	0.0649793	0.224151	0.0630091	0.196464	7.56377	1.9
SPAC14C4.08	0.306956	37.2973	37.2973	NA	NA	NA	NA	NA	NA	NA	1.0465	NA	NA	NA	NA	NA	NA	NA	NA	0.063
SPAC14C4.09	0.36529	46.4623	50.2358	10.3537	14.9047	24.2125	17.1672	17.9072	13.2772	2.35	1.454	0.388293	0.26973	0.162512	0.217688	0.619982	0.302794	0.952381	15.0635	5.8
SPAC14C4.10c	0.327069	44.6809	41.6413	13.0033	14.5205	99.6508	25.5912	26.7947	24.0828	2.17	0.7725	0.0421113	0.0377113	0.0167774	0.0428943	0.0930591	0.0227376	0.0533333	2.89878	0.79
SPAC14C4.11	0.393248	50.1362	48.2289	24.4498	27.3315	67.4865	28.2197	36.7652	24.6647	9.78	2.74	0.243808	0.218103	0.207273	0.389607	0.350362	0.241684	2.38095	15.0288	8.6
SPAC14C4.12c	0.364149	48.4848	52.5253	15.1302	16.1977	35.9483	17.6567	40.6771	25.1103	7.72	0.998	0.146599	0.136938	0.0622111	0.111412	0.155883	0.0883333	0.105152	7.00028	3.2
SPAC14C4.13	0.343226	39.4389	41.9142	20.2252	25.9112	62.6343	24.2846	30.86	16.3573	3.19	0.546	0.0287881	0.0224707	0.099096	0.200716	0.0700222	0.0355952	0.0401445	2.4884	0.84
SPAC14C4.14	0.472658	69.0299	57.2761	78.8179	50.6327	NA	67.5714	NA	66.852	42.96	1.9295	0.211063	0.328553	NA	NA	NA	0.248841	0.18797	NA	24
SPAC14C4.15c	0.341035	43.0246	44.3142	40.0885	41.3541	166.279	48.1236	42.0333	29.5158	10.71	1.4135	0.0276647	0.026818	0.045927	0.0922657	0.193999	0.0375743	0.189753	9.35358	1.6
SPAC14C4.16	0.355872	40.6977	41.8605	NA	NA	43.3769	8.85251	NA	19.914	4.65	NA	NA	NA	0.0228476	0.0877009	NA	0.0205361	0.282486	NA	0.59
SPAC1527.01	0.341456	42.6783	43.5962	13.5431	27.9885	37.6217	31.3727	32.4969	22.9172	9.88	0.824	0.0716532	0.0346717	0.0677655	0.0779578	0.109557	0.0423441	0.106838	4.37234	1.4
SPAC1527.02	0.324983	40.796	45.2736	37.8787	25.4709	49.224	20.2298	17.6306	32.3687	7.8	0.6165	0.0384282	0.0571479	0.134585	0.270011	0.425572	0.0449696	0.268817	10.2798	2.1
SPAC1527.03	0.368137	46.7368	45.2632	26.6017	20.3884	72.4828	19.8937	41.0847	25.6108	12.92	1.2775	0.0677469	0.0883926	0.0869925	0.228522	0.30849	0.070368	0.341297	12.031	2.6
SPAC1556.01c	0.363397	45.214	41.9455	38.9282	45.9882	132.055	35.8304	31.6817	29.4298	NA	1.09	0.0195864	0.0165795	0.0254092	0.0573197	0.048828	0.0259078	NA	1.81568	1.1
SPAC1556.02c	0.433329	60.2184	53.1981	42.5989	32.1743	109.027	35.6574	NA	63.2609	47.5	1.7555	0.309158	0.409327	0.185889	0.383061	NA	0.208182	0.218818	NA	19
SPAC1556.03	0.356103	45.4849	45.4849	32.1544	20.5445	71.7038	22.9603	97.1089	28.3505	16.79	0.662	0.0517364	0.080973	0.0608844	0.140763	0.0622914	0.0586782	0.104167	4.82857	2.4
SPAC1556.04c	0.333789	38.3459	39.0977	44.5256	35.6678	112.172	35.4352	NA	41.753	23.15	1.741	0.0059156	0.0073847	0.0413963	0.0869712	NA	0.00630844	0.0284819	8.44243	0.38
SPAC1556.05c	0.414813	49.5495	48.6486	66.9776	59.1536	730.688	100.022	NA	72.9577	45.34	1.001	0.113838	0.128895	0.0865363	0.161291	NA	0.104507	0.191205	32.1977	11
SPAC1556.07	0.42086	55.2529	51.751	150.29	103.235	NA	194.673	NA	106.451	72.09	1.357	0.064569	0.0939999	NA	NA	NA	0.0911597	0.564972	NA	14
SPAC1556.08c	0.370745	46.7066	48.2036	44.5973	24.2391	94.8672	20.9945	91.4091	44.5518	18.87	1.356	0.0979169	0.180156	0.0743149	0.218163	0.412447	0.0980168	0.111857	31.0312	6.3
SPAC1565.01	0.435944	64.876	58.2645	31.1991	21.4742	106.103	23.5603	103.713	57.5212	30.82	1.57	0.222169	0.322781	0.125603	0.355429	0.154862	0.120503	0.0716846	12.9273	10
SPAC1565.02c	0.349642	45.9893	47.5936	37.664	25.2345	74.1869	22.0484	49.5208	47.1954	11.75	0.8255	0.0239245	0.0357087	0.0567266	0.138544	0.0952528	0.0190928	0.0270416	5.11885	1.3
SPAC1565.03	0.341578	41.5663	44.5783	NA	NA	49.4581	17.6002	NA	19.4828	NA	0.982	NA	NA	0.0208704	0.0473555	NA	0.014231	NA	NA	0.4
SPAC1565.04c	0.345561	40.1515	42.803	45.6222	33.6026	86.602	28.995	33.016	31.9332	2.75	1.2445	0.00866013	0.0117578	0.0367939	0.0786485	0.09895	0.0123725	0.0817661	3.85764	0.57
SPAC1565.05	0.355567	45.7956	45.7956	24.6074	34.5254	62.2403	44.0327	45.1418	25.0966	14.6	1.462	0.0901383	0.0642447	0.0812909	0.103167	0.318142	0.0883812	0.298507	15.5625	3.2
SPAC1565.06c	0.375238	45.4545	48.4848	31.2769	37.2544	117.361	49.8574	32.7312	29.486	7.16	1.049	0.0288101	0.0241875	0.075231	0.125863	0.38398	0.03056	0.277008	14.3347	1.3
SPAC1565.07c	0.359142	47.2131	42.2951	36.9287	35.1804	95.134	23.5684	31.4298	29.7461	12.47	0.888	0.0167052	0.0175354	0.042925	0.114537	0.0461761	0.0207389	0.11919	1.68542	0.89
SPAC1565.08	0.438667	57.546	53.6196	23.7849	18.2041	68.5214	21.7633	NA	35.368	18.78	3.8425	0.815985	1.06614	0.387861	0.911725	NA	0.548748	5.26316	NA	28
SPAC15A10.01	0.37975	50.3608	47.3304	11.7185	17.4602	42.9367	19.3018	49.8331	25.9618	11.88	0.7195	0.153789	0.103216	0.0433457	0.0820834	0.0779884	0.0694167	0.107296	4.04795	2.6
SPAC15A10.02	0.392949	55.3333	51.1111	39.559	24.6165	79.6426	24.8081	31.0941	29.393	13.12	0.989	0.0963702	0.154868	0.181965	0.420441	0.0809106	0.129701	0.222717	2.73006	5.5
SPAC15A10.03c	0.364643	47.5352	44.4836	13.3085	18.1761	43.7068	22.8747	20.2816	20.6671	4.15	0.834	0.067708	0.0495757	0.063666	0.10578	0.102393	0.0436004	0.260417	2.31677	1.3
SPAC15A10.04c	0.395752	51.634	49.8911	40.1481	26.6935	97.9692	27.2369	77.8249	33.9385	23.92	1.728	0.141571	0.212929	0.148422	0.357383	0.390517	0.167474	0.684932	27.489	8.2
SPAC15A10.05c	0.398608	53.719	52.0661	38.4249	32.7136	54.6982	21.4283	30.9526	37.2794	6.97	0.539	0.00631366	0.00741592	0.0452379	0.0929683	0.069138	0.00650765	0.0113289	2.32383	0.35
SPAC15A10.06	0.375276	52.2046	50.0882	18.4697	15.3197	42.7752	16.5081	40.8548	33.5111	14.61	0.7565	0.0600463	0.0723928	0.148381	0.320873	0.106517	0.0330946	0.0622278	4.21398	1.6
SPAC15A10.07	0.376163	47.5309	43.2099	30.5883	20.7335	61.8265	18.6232	28.6009	20.249	10.18	1.1645	0.0566514	0.0835781	0.0515072	0.129453	0.227367	0.0855781	0.131406	7.9601	2.5
SPAC15A10.08	0.364534	44.7665	44.9275	60.8128	31.5428	275.434	36.1403	47.0373	31.7182	16.3	0.7005	0.0239359	0.0461472	0.192983	0.571652	0.297859	0.0458919	0.352113	14.613	2.1
SPAC15A10.09c	0.38515	53.8194	50.6944	13.068	14.4016	30.1963	15.4885	24.3825	28.4931	4.65	1.082	0.095475	0.0866337	0.117883	0.206704	0.190225	0.0437884	0.183486	5.52083	1.8
SPAC15A10.10	0.328366	38.8571	41.2857	29.495	20.3262	92.339	21.5893	89.9333	34.262	NA	0.847	0.0119853	0.0173916	0.0330708	0.0934127	0.0388819	0.0103177	NA	2.67262	0.51
SPAC15A10.11	0.358402	46.9298	46.4912	NA	38.9448	32.2564	16.1079	39.7547	34.8993	15.48	1.436	NA	0.0854313	0.139469	0.248869	0.422298	0.0953346	0.265252	19.1506	4.8
SPAC15A10.12c	0.33748	39.8649	41.2162	56.1496	38.1198	103.484	32.8854	101.16	45.4456	22.36	0.5835	0.0197514	0.0290934	0.0668855	0.142775	0.171871	0.0244036	0.134953	13.481	1.6
SPAC15A10.13	0.349231	43.4851	43.1711	16.4359	15.7169	50.1733	15.8586	57.9107	26.5186	7.23	0.748	0.0969975	0.101435	0.0920757	0.231153	0.0570156	0.0601178	0.146628	3.01225	2.3
SPAC15A10.15	0.345885	40.1855	41.5765	30.777	18.0365	68.5561	17.8162	20.879	25.4402	3.8	0.851	0.0495475	0.0845465	0.0572856	0.159829	0.145197	0.0599415	0.170068	3.77089	2.2
SPAC15A10.16	0.365011	45.9928	45.1264	28.7336	31.4909	35.9925	17.7307	32.3575	31.446	1.01	1.0765	0.0820191	0.0748376	0.0971083	0.173441	0.0676646	0.0749443	0.15083	2.59304	3.4
SPAC15A10.17	0.411299	56.9767	54.6512	NA	NA	NA	NA	NA	NA	1.51	NA	NA	NA	NA	NA	NA	NA	0.194175	NA	7.3
SPAC15E1.02c	0.38056	54.7297	55.4054	67.4296	45.5429	45.4566	15.5915	27.3321	41.332	19.34	1.107	0.00986839	0.0146109	0.0760129	0.180621	0.0993592	0.0160994	0.0084076	3.46247	0.96
SPAC15E1.03	0.543848	85.8491	69.8113	379.375	225.391	NA	245.551	NA	NA	42.93	6.2235	0.219249	0.369038	NA	NA	NA	NA	0.460829	NA	120
SPAC15E1.04	0.371599	47.36	50.4	16.7449	14.095	37.3954	14.0934	28.9528	26.9814	7.9	1.6345	0.161438	0.19179	0.125881	0.283273	0.336235	0.10019	0.26455	11.0108	3.9
SPAC15E1.05c	0.342705	44.3836	46.8493	42.14	33.2097	81.3645	26.3546	78.0958	46.85	14.2	1.123	0.0312525	0.0396565	0.077867	0.173394	0.228886	0.0281106	0.058072	14.8855	1.9
SPAC15E1.06	0.357311	45.4545	42.7807	73.8614	42.3646	130.793	37.858	87.6613	57.7367	37.16	0.736	0.016892	0.0294507	0.0525714	0.113231	0.261206	0.0216096	0.257069	18.4548	1.8
SPAC15E1.07c	0.350464	40.6977	43.0233	NA	NA	20.9142	NA	NA	NA	NA	NA	NA	NA	0.0449374	NA	NA	NA	NA	NA	0.032
SPAC15E1.08	0.386441	49.1525	48.5876	99.1834	54.7433	97.7514	24.6485	144.397	76.7129	29.1	0.911	0.0188691	0.0341868	0.0745214	0.194464	0.428605	0.0243961	0.0708215	41.1523	2.7
SPAC15E1.09	0.385993	50	52.7273	69.4546	39.9409	100.714	26.1335	47.4271	48.3431	20.31	0.898	0.0119758	0.0208252	0.0873204	0.220708	0.312261	0.0172057	0.226244	15.9348	1.2
SPAC15E1.10	0.35772	41.1321	46.4151	34.4014	34.5254	52.7424	26.3455	16.9664	30.8064	6.95	0.972	0.0151116	0.0150573	0.032232	0.0544327	0.214884	0.0168751	0.0881057	4.57933	0.75
SPAC15F9.01c	0.327792	36.5639	37.4449	36.9804	35.7294	53.1856	18.0212	NA	NA	NA	0.511	0.00123708	0.00128039	0.0352585	0.08243	NA	NA	NA	NA	0.066
SPAC15F9.02	0.348048	40.118	47.7876	31.0061	30.9784	115.759	33.0367	102.274	39.0167	26.09	0.9495	0.0827143	0.0827882	0.0662899	0.14937	0.14515	0.065732	0.142653	11.453	3.7
SPAC15F9.03c	0.410388	63.4146	51.2195	194.746	92.1113	NA	111.016	NA	108.193	42.92	1.842	0.0427109	0.0903013	NA	NA	NA	0.0768788	0.202429	NA	12
SPAC16.01	0.356008	42.5	47	19.1549	22.1743	33.4813	22.3822	20.2651	16.551	3.43	1.3455	0.0578981	0.0500144	0.102126	0.141426	0.21877	0.067007	0.327869	5.9607	1.6
SPAC16.02c	0.434055	55.0685	54.7945	70.9236	56.8157	523.294	89.035	NA	71.1521	32.9	2.286	0.205236	0.256198	0.252937	0.476788	NA	0.204577	0.118483	NA	21
SPAC16.03c	0.374521	50.1484	49.5549	42.3356	29.5532	117.227	23.2609	71.0231	52.4621	25.25	0.6695	0.0442062	0.0633264	0.117289	0.352946	0.101792	0.0356733	0.0323729	6.81622	2.7
SPAC16.04	0.367729	47.6499	47.812	27.3662	28.167	68.5096	33.7462	56.5396	42.4716	19.37	1.777	0.0911828	0.0885906	0.0758515	0.124976	0.167753	0.058753	0.235849	9.18265	3.6
SPAC16.05c	0.406866	57.4661	55.8824	6.46555	NA	16.1255	NA	10.2358	17.9503	NA	4.767	0.846929	NA	0.618682	NA	0.817797	0.305057	NA	12.0614	7.9
SPAC1610.01	0.353074	39.6313	41.0138	68.3505	35.1804	94.5608	26.366	74.8312	47.3096	17.26	0.643	0.00902556	0.0175354	0.045046	0.109233	0.132032	0.0130396	0.0630517	9.80149	0.89
SPAC1610.02c	0.345602	44.664	41.1067	54.36	30.7263	78.3667	25.24	43.6174	35.2873	16.5	0.978	0.0140262	0.0248146	0.0893822	0.201664	0.420029	0.0216073	0.144509	19.0496	1.1
SPAC1610.03c	0.356058	44.3662	46.9014	NA	NA	NA	NA	NA	NA	NA	0.787	NA	NA	NA	NA	NA	NA	NA	NA	0.035
SPAC1610.04	0.338531	44.1065	44.1065	16.465	14.76	35.509	15.31	21.0804	23.9466	7.9	0.9125	0.050518	0.0563536	0.0974283	0.195843	0.111206	0.0347347	0.132979	3.20169	1.2
SPAC1635.01	0.47973	73.4043	62.0567	48.0467	31.5947	148.03	34.7216	183.611	74.9117	16.88	1.819	0.288531	0.438774	0.732269	1.78214	0.424324	0.185057	0.0569152	51.9142	20
SPAC1639.01c	0.382647	54.7945	53.4247	24.581	24.0159	72.6635	29.1873	105.714	37.5676	11.85	2.553	0.214308	0.219351	0.219481	0.420494	0.349452	0.140225	0.411523	28.403	7.6
SPAC1639.02c	0.327953	40.565	44.8588	9.10981	NA	38.6135	8.15092	25.25	27.0478	3.33	0.933	0.159785	NA	0.0434924	0.165443	0.165711	0.0538161	0.240385	5.12455	2.1
SPAC167.01	0.348727	44.7761	42.7239	NA	8.59321	19.6	8.41882	17.8779	26.9843	4.01	0.8525	NA	0.0967946	0.0793369	0.169475	0.173158	0.0308244	0.0583771	4.01013	1.2
SPAC167.02	0.338357	40.836	42.1222	22.6061	20.0795	68.7912	20.4009	76.008	28.2939	13.86	0.669	0.0429268	0.0483281	0.0506544	0.126078	0.0791296	0.0342973	0.0817661	5.57134	1.4
SPAC167.03c	0.359154	39.1371	40.678	32.7766	20.9562	92.3743	22.3999	18.7622	23.6417	7.5	0.8615	0.0507543	0.0793825	0.0428098	0.117257	0.251593	0.0703653	0.217391	5.97423	2.4
SPAC167.04	0.341857	45.933	46.4115	71.4262	43.3307	139.758	33.2915	1092.4	69.261	22.59	0.803	0.0339654	0.0559883	0.0383507	0.0939771	0.152468	0.0350271	0.100301	24.4629	3.5
SPAC167.05	0.377568	49.2512	47.5874	17.5775	13.6761	68.5338	16.0472	28.9753	23.6999	6.35	1.714	0.114358	0.146981	0.0364768	0.111475	0.108976	0.0848158	0.248756	3.57732	2.9
SPAC167.06c	0.397476	51.2397	47.1074	52.3826	46.4403	58.5217	23.0418	27.1577	35.998	5.44	0.791	0.0083364	0.0094031	0.0616531	0.124753	0.0904388	0.0121307	0.0223964	3.11015	0.63
SPAC167.07c	0.340115	42.5656	41.5938	11.9595	15.7671	45.3307	16.2243	22.7371	23.0758	3.02	0.6185	0.0347749	0.026377	0.0586323	0.134263	0.119429	0.0180227	0.0837521	3.1209	0.6
SPAC167.08	0.326691	38.1845	37.5094	20.0504	27.074	64.651	32.1008	26.2267	NA	NA	NA	0.0380272	0.0281621	0.177535	0.29313	0.599028	NA	NA	17.4573	1.1
SPAC167.09	0.331892	44.382	43.2584	NA	NA	NA	NA	NA	NA	12.16	NA	NA	NA	NA	NA	NA	NA	0.0650618	NA	0.83
SPAC1687.01	0.370733	44.8	45.6	54.7717	34.4081	50.0525	14.0213	82.6391	61.6155	32.25	1.055	0.0392311	0.0624491	0.191628	0.535634	0.679384	0.0348736	0.326797	48.31	3.1
SPAC1687.02	0.310898	39.1144	45.0185	18.2997	17.1911	70.4279	20.7967	65.4625	29.2354	15.52	1.039	0.0356049	0.0379008	0.0285919	0.071049	0.0485672	0.0222866	0.0496032	2.94982	0.94
SPAC1687.03c	0.356183	44.152	45.9064	51.2575	25.2737	80.6825	18.7887	94.6753	50.9751	26.52	1.174	0.0446254	0.0905045	0.0450329	0.132526	0.274916	0.0448726	0.276243	21.295	3.3
SPAC1687.04	0.356079	45.1098	42.9142	44.5256	56.3167	148.837	58.9304	29.7682	17.5673	1.73	0.9665	0.0202376	0.0160004	0.0448696	0.0748533	0.0938356	0.0512937	0.649351	3.32925	1.3
SPAC1687.05	0.343003	44.2916	46.4924	5.60205	14.5205	26.6719	15.965	25.9491	25.1132	4.59	1.069	0.408312	0.157528	0.0638256	0.0986281	0.225054	0.0910829	0.746269	6.97223	3.3
SPAC1687.06c	0.583749	85.0746	78.3582	222.023	109.939	NA	74.3363	NA	111.367	74.17	4.962	0.237269	0.479168	NA	NA	NA	0.473024	0.884956	NA	76
SPAC1687.07	0.386228	49.1935	53.2258	19.0293	19.4157	6.87316	NA	3.3182	22.5603	NA	0.805	0.0473529	0.0464104	0.314009	NA	0.973718	0.0399415	NA	4.60978	1.3
SPAC1687.08	0.324023	45.8333	45.8333	29.1795	34.7023	10.2231	NA	4.77478	23.9223	NA	1.293	0.0237546	0.0199741	0.165519	NA	0.915683	0.028975	NA	6.22433	1
SPAC1687.09	0.365581	46.628	48.5134	11.0004	17.7602	34.1009	21.1218	26.9347	28.3474	6.86	1.2515	0.182732	0.113182	0.107174	0.158069	0.328195	0.0709105	0.211416	9.97142	2.9
SPAC1687.10	0.348034	44.0242	45.0832	44.9586	24.6928	118.379	26.998	50.1712	25.3473	7.37	0.6605	0.0120256	0.0218952	0.0302996	0.0810569	0.146253	0.0213299	0.0789889	7.83686	0.78
SPAC1687.11	0.400401	47.2569	45.2618	10.824	16.5585	30.0166	19.2396	54.5342	27.0949	19.78	1.392	0.416247	0.272093	0.0547039	0.0790471	0.29298	0.166284	0.436681	18.7902	6.5
SPAC1687.12c	0.361547	45.2206	45.9559	84.6651	42.2855	171.164	29.0624	76.7606	62.9044	21.31	0.9395	0.0483029	0.0967132	0.0973818	0.289723	0.189294	0.0650125	0.085034	13.7809	5.9
SPAC1687.13c	0.359991	43.4783	45.4849	26.3349	19.5647	33.8574	9.98601	25.8088	33.506	10.45	0.7965	0.0447449	0.0602283	0.0743482	0.211922	0.54702	0.0351684	0.104384	18.7486	1.7
SPAC1687.14c	0.37753	42.1053	43.4211	22.8392	25.63	43.9945	21.3554	13.5944	22.6232	4.51	0.832	0.015478	0.0137926	0.0581506	0.102846	0.201068	0.0156257	0.163132	3.59213	0.51
SPAC1687.15	0.373124	50.1292	47.5452	NA	NA	NA	NA	34.8803	22.5976	5.63	1.561	NA	NA	NA	NA	0.403747	0.168704	0.152207	16.1416	5.5
SPAC1687.16c	0.390043	56.6667	57.6667	13.5884	9.49641	31.9977	6.69917	61.0997	47.0937	25.95	1.0675	0.229546	0.328457	0.103373	0.409346	0.167095	0.0662331	0.0701262	9.90684	4.5
SPAC1687.17c	0.295654	36.8421	41.0526	NA	NA	NA	NA	53.2773	44.6623	16.94	0.7185	NA	NA	NA	NA	0.378688	0.0356954	0.207469	18.5607	2.3
SPAC1687.18c	0.340275	44.186	42.0394	52.7676	28.3922	117.334	30.117	102.757	41.8458	23.77	0.7735	0.0249581	0.0463853	0.057052	0.139189	0.181831	0.0314722	0.106838	14.7657	1.9
SPAC1687.19c	0.360908	48.2673	47.2772	33.3758	27.4613	64.7189	28.2409	91.2082	42.2213	NA	1.115	0.0560734	0.0681503	0.123858	0.226549	0.23514	0.0443259	NA	18.758	2.7
SPAC1687.20c	0.328627	41.8155	38.6905	7.28712	12.1435	32.8685	13.8056	NA	19.2584	NA	0.6345	0.0618277	0.0371019	0.0446236	0.0926363	NA	0.0233948	NA	NA	0.65
SPAC1687.21	0.383308	53.5885	48.8038	164.642	93.2723	390.752	105.513	309.974	88.7506	51.66	1.2215	0.0378903	0.0668829	0.0673423	0.109015	0.491085	0.0702905	0.1443	57.3021	9
SPAC1687.22c	0.369696	51.0929	48.0874	NA	NA	18.7618	11.0138	21.4773	21.7038	2.73	1.163	NA	NA	0.0820787	0.131781	0.121822	0.118166	0.167785	3.00948	3.7
SPAC1687.23c	0.312161	38.4615	44.2308	NA	NA	15.5927	NA	NA	NA	NA	0.5275	NA	NA	0.0536714	NA	NA	NA	NA	NA	NA
SPAC16A10.01	0.351711	47.1084	46.988	10.6505	14.8806	86.0208	23.6462	19.1483	22.9046	6.11	0.682	0.0331914	0.0237562	0.064105	0.161201	0.0564989	0.0154338	0.0311721	1.57312	0.51
SPAC16A10.02	0.368499	40.4412	42.6471	46.7675	32.7136	109.853	32.8394	369.535	33.3141	22.51	1.018	0.0400171	0.0572085	0.0238258	0.052524	0.0744423	0.0561774	0.310559	9.48767	2.7
SPAC16A10.03c	0.344037	43.4475	40.0236	15.4599	11.4863	56.5502	19.173	46.6338	20.3731	3.74	0.5725	0.0430417	0.057932	0.0462641	0.106896	0.0337	0.0326618	0.153374	1.61641	0.96
SPAC16A10.04	0.367867	48.7685	48.7685	48.794	37.2544	102.703	32.5609	57.5834	29.2139	9.14	0.7655	0.0411962	0.0539567	0.0830189	0.177874	0.180021	0.0688073	0.18622	9.95673	2.9
SPAC16A10.05c	0.355651	36.6667	35.5556	63.2834	53.3531	57.3926	32.1088	42.6327	44.1144	10.66	0.93	0.00383357	0.0045471	0.0594705	0.0907995	0.459109	0.00549938	0.082713	22.8568	0.35
SPAC16A10.06c	0.345413	40.8	37.2	57.1409	41.9716	91.5023	31.205	51.1562	38.0183	17.54	0.592	0.0104322	0.0142026	0.0604806	0.125812	0.192921	0.0156795	0.139276	9.07471	0.86
SPAC16A10.07c	0.342677	41.9306	43.4389	18.1653	22.2422	47.624	26.2864	24.3466	20.2801	6.87	0.9095	0.0877629	0.0716762	0.0780362	0.122944	0.272204	0.0786108	0.380228	8.72077	2.3
SPAC16A10.08c	0.319397	35.0877	40	32.2362	24.6165	37.5036	19.3447	10.4083	21.5561	NA	0.9455	0.0141914	0.0185842	0.052639	0.0899788	0.157967	0.0212226	NA	2.26158	0.66
SPAC16C9.01c	0.351613	44.0443	44.3213	45.9227	34.1174	85.3999	29.1275	60.9459	43.666	22.2	0.4875	0.0256594	0.0345381	0.0224733	0.04748	0.0752011	0.0269856	0.051573	3.91423	1.7
SPAC16C9.02c	0.370057	49.5114	45.2769	74.4033	34.2914	122.7	29.7038	480.073	72.355	66.49	0.935	0.0381959	0.0828751	0.0307926	0.0776421	0.352346	0.0392772	0.189753	49.8157	4.1
SPAC16C9.03	0.376145	46.1847	47.992	29.637	22.1066	71.62	21.771	54.8931	31.218	18.37	1.3725	0.175409	0.235161	0.134233	0.324261	0.350029	0.166526	0.568182	18.4798	7.5
SPAC16C9.04c	0.378313	49.6933	49.8978	22.2181	17.0313	41.2566	12.0192	19.9877	35.3005	5.68	1.1685	0.180945	0.236051	0.193927	0.541903	0.41999	0.113887	0.341297	10.6582	5.8
SPAC16C9.05	0.3383	45.297	45.297	25.8139	26.6098	59.6393	25.5373	66.0735	31.861	20.31	0.7795	0.0698144	0.0677262	0.0719444	0.135395	0.265988	0.0565639	0.226244	16.2167	2.6
SPAC16C9.06c	0.35717	45.9459	44.4324	21.3867	13.7918	57.7093	15.3751	84.662	41.3874	23.89	0.7165	0.0939894	0.145747	0.110239	0.312935	0.19269	0.0485685	0.128866	14.511	2.9
SPAC16C9.07	0.340234	42.4641	39.7129	27.81	21.6058	82.3637	23.2991	19.4044	29.6936	7.36	0.9165	0.0423714	0.0545387	0.033988	0.0843742	0.208701	0.0396836	0.218341	5.25119	1.7
SPAC16E8.01	0.399105	53.0986	56.831	14.5101	13.7918	57.2692	10.882	45.4213	40.1571	3.8	1.5065	0.525471	0.552835	0.158328	0.610165	0.134211	0.18987	0.0251826	5.80389	11
SPAC16E8.02	0.325588	45.4955	42.3423	21.8841	20.3262	52.8784	22.2862	37.7131	20.2334	NA	0.565	0.0145698	0.0156865	0.0730547	0.141937	0.0814107	0.0157585	NA	3.45795	0.46
SPAC16E8.03	0.3395	43.2432	45.045	35.3375	29.7927	19.1254	NA	8.9958	24.8285	NA	1.766	0.0147113	0.0174493	0.183295	NA	0.551018	0.020938	NA	7.53938	0.75
SPAC16E8.04c	0.381647	47.8088	45.0199	44.1	26.4849	116.873	23.4693	95.4259	44.1151	27.05	0.728	0.0487247	0.0811314	0.105276	0.313981	0.152894	0.0487079	0.21978	12.0369	3.1
SPAC16E8.05c	0.327558	39.7129	43.0622	NA	NA	74.9775	19.947	NA	NA	NA	0.711	NA	NA	0.0253525	0.0678363	NA	NA	NA	NA	0.093
SPAC16E8.06c	0.367784	40.411	43.379	44.5256	33.0986	80.3446	32.6318	47.0902	29.8165	19.47	0.9895	0.0513723	0.0691083	0.114613	0.21362	0.257129	0.0767153	0.847458	13.2834	3.3
SPAC16E8.07c	0.388665	54.1516	51.6245	46.6118	32.6048	235.002	41.5692	62.301	39.763	14.77	1.2895	0.102607	0.146688	0.12249	0.310858	0.398589	0.12028	0.157729	21.7703	6.9
SPAC16E8.08	0.372968	50.1859	46.8401	19.6325	21.0202	39.9557	19.4341	11.8229	17.5845	1.9	0.9585	0.0564897	0.0527604	0.0990559	0.176857	0.174413	0.0630688	0.862069	2.94579	1.6
SPAC16E8.09	0.360351	48.5092	46.5596	20.4816	17.8979	61.953	23.9023	35.0717	25.6229	5.33	1.1355	0.071069	0.0813285	0.0924386	0.188363	0.335273	0.0568088	0.208768	12.9404	2.1
SPAC16E8.10c	0.332046	38.61	41.3127	78.8179	34.821	133.53	27.8551	67.9742	40.5147	19.33	0.6685	0.0228652	0.0517557	0.0764373	0.211243	0.287063	0.0444822	0.0848176	17.6835	2.6
SPAC16E8.11c	0.356914	42.4015	43.3396	34.9579	23.9052	98.3945	25.3127	38.7382	23.9975	12.2	0.997	0.0376733	0.0550918	0.101092	0.259009	0.1157	0.0548798	0.187617	5.35262	1.9
SPAC16E8.12c	0.358661	45.0237	42.1801	41.4993	23.1104	36.577	8.493	21.9761	25.4321	NA	0.5915	0.0501079	0.0899787	0.182668	0.641897	0.295915	0.0817646	NA	6.846	3
SPAC16E8.13	0.364206	46.0695	46.2523	24.9814	24.6165	71.902	30.2499	28.5786	19.9059	5.4	1.155	0.0360704	0.0366052	0.0569819	0.105419	0.262998	0.0452676	0.19685	9.33924	1.3
SPAC16E8.14c	0.351541	44.7489	43.379	120.62	74.0798	775.455	74.0211	198.514	76.7756	45.98	1.347	0.0120677	0.0196492	0.147659	0.329733	0.152705	0.0189593	0.0572738	15.6464	2.1
SPAC16E8.15	0.388837	46.789	51.8349	104.773	59.1536	1215.22	67.6362	289.847	71.6868	53.87	1.1165	0.0727726	0.128895	0.0725644	0.179849	0.372379	0.10636	0.591716	46.6063	11
SPAC16E8.16	0.383068	52.0588	52.6471	21.1132	20.2334	50.7414	21.7892	39.5194	20.7401	9.37	2.038	0.0853582	0.0890698	0.302397	0.581931	0.213154	0.0868936	0.434783	10.9484	2.6
SPAC16E8.17c	0.412026	56.4955	55.8912	56.3672	35.2408	152.373	36.4199	78.7932	47.1144	18.51	0.9435	0.0405801	0.0649073	0.0804352	0.191125	0.171085	0.0485496	0.109529	12.7021	3.3
SPAC16E8.18	0.328511	42.0561	42.9907	42.9993	41.3541	18.8715	NA	8.59834	26.1868	NA	1.052	0.027404	0.0284942	0.238223	NA	0.729082	0.0449979	NA	8.34457	1.7
SPAC16E8.18c	0.351103	43.5897	39.1026	NA	NA	NA	NA	NA	NA	1.52	NA	NA	NA	NA	NA	NA	NA	0.225225	NA	1
SPAC1705.02	0.494615	57.1429	55.5556	204.328	101.162	95.6182	32.7952	133.831	NA	36.42	2.495	0.00678464	0.0137038	0.0794003	0.162775	0.534344	NA	0.19685	51.4567	2
SPAC1705.03c	0.483296	76.247	63.658	7.19894	11.5516	20.1872	14.5865	NA	23.3539	6.53	6.0675	4.62166	2.88021	0.422635	0.560857	NA	1.42465	1.85185	NA	48
SPAC1751.01c	0.395862	56.5278	58.8889	7.82318	2.91721	43.7525	12.1758	36.7175	32.6354	NA	0.6855	0.132903	0.356409	0.0321406	0.0926656	0.0753928	0.0318587	NA	3.28231	1.5
SPAC1751.02c	0.336495	39.7849	43.0108	73.8614	50.5286	190.733	46.2036	288.231	51.0628	25.78	1.38	0.0187689	0.0274359	0.0501957	0.109576	0.125907	0.0271488	0.318471	15.6694	2
SPAC1751.03	0.408868	54.7264	50.995	70.4276	34.8805	159.975	32.9219	NA	55.0712	49.13	1.486	0.216524	0.437185	0.200023	0.524487	NA	0.2769	0.606061	NA	22
SPAC1751.04	0.42799	56.3107	50.4854	53.6528	48.2229	62.939	33.1476	NA	38.6265	12.78	1.483	0.0107229	0.0119303	0.0462065	0.0731277	NA	0.0148942	0.120773	NA	0.83
SPAC1782.01	0.35231	44.9672	43.6569	24.6603	22.969	83.0332	25.784	54.6219	34.1541	NA	1.4105	0.0815127	0.0875147	0.224212	0.514353	0.193862	0.0588547	NA	10.8572	2.9
SPAC1782.02c	0.360204	45.3416	45.9627	72.1065	42.4438	219.907	32.6708	148.877	53.1766	42.55	1.3135	0.0201869	0.034295	0.103342	0.307867	0.176116	0.0273731	0.188324	18.0147	2.1
SPAC1782.03	0.346025	37.7465	38.5915	58.8657	37.5839	128.532	36.8613	19.524	21.6955	4.99	0.5335	0.0141301	0.0221312	0.0336857	0.0734258	0.106042	0.0383386	0.153139	2.77997	1.2
SPAC1782.04	0.332815	43.4286	41.1429	32.8611	22.0055	48.4544	16.4727	25.8889	26.7077	9.73	1.0535	0.0822636	0.122846	0.0803772	0.190451	0.431967	0.101217	0.20202	12.7656	3.9
SPAC1782.05	0.345539	40.3409	42.6136	34.3557	23.795	65.8991	22.2217	64.732	26.5016	13.67	1.005	0.0221932	0.0320429	0.12054	0.27163	0.156185	0.0287704	0.171821	10.44	1.1
SPAC1782.06c	0.380556	48.9362	45.0355	51.1656	32.4424	91.5535	25.9492	84.4234	39.0577	33.59	1.1055	0.060962	0.0961446	0.0778542	0.18786	0.409533	0.0798604	0.163132	32.7444	4.5
SPAC1782.07	0.345979	42.3913	46.7391	193.609	80.3959	NA	62.331	156.414	90.6407	NA	2.486	0.0429616	0.10346	NA	NA	0.527442	0.0917663	NA	56.4876	12
SPAC1782.08c	0.335648	40.7407	42.037	25.8424	23.6127	50.2795	24.1952	22.5177	24.5568	NA	1.8765	0.0724196	0.0792581	0.134204	0.235138	0.405942	0.0762109	NA	11.0005	2.7
SPAC1782.09c	0.347385	44.1341	46.1825	5.89016	10.6633	15.3198	7.97669	NA	14.8797	NA	0.985	0.38834	0.21451	0.228095	0.413576	NA	0.153725	NA	NA	3.3
SPAC1782.10c	0.440049	55.8442	54.5455	76.0746	41.8936	340.607	46.3016	NA	53.8917	NA	1.8295	0.0911141	0.165454	0.207076	0.541461	NA	0.128618	NA	NA	10
SPAC1782.11	0.438719	57.9208	52.4752	91.1168	47.0849	383.663	46.0582	NA	71.4815	38.97	1.7705	0.098894	0.191376	0.304874	0.823678	NA	0.126059	0.869565	NA	13
SPAC1782.12c	0.321919	43.2203	44.0678	63.4185	47.2716	161.665	44.8829	NA	66.936	NA	2.451	0.0240454	0.0322588	0.0316938	0.0661451	NA	0.0227818	NA	5.33778	2.2
SPAC1783.01	0.346713	45.283	46.4837	20.9887	27.5048	57.8951	39.5541	36.568	29.2043	9.13	0.837	0.0858645	0.0655226	0.0546378	0.071538	0.101593	0.0617096	0.122549	3.7293	2.6
SPAC1783.02c	0.342078	45.3333	45	71.5951	37.4516	151.371	34.2319	71.9361	51.9916	30.17	1.04	0.0154904	0.0296125	0.0459671	0.11421	0.208836	0.021331	0.0339674	14.1739	1.6
SPAC1783.03	0.323175	41.3105	38.4615	22.7689	18.6575	61.3009	20.4125	55.4662	23.4061	7.4	0.557	0.0334871	0.0408663	0.0530215	0.122508	0.031178	0.0325753	0.0798722	1.99044	1.1
SPAC1783.04c	0.389609	53.9759	51.5663	37.9327	25.4709	57.3587	21.5226	75.7114	46.6142	15.71	0.8955	0.0511646	0.0761971	0.0473512	0.100107	0.20672	0.0416357	0.0693001	13.9725	2.8
SPAC1783.05	0.377698	46.2491	45.8849	37.2408	36.1022	143.432	39.9645	44.0981	36.8314	20.09	0.897	0.100508	0.103678	0.0918412	0.198158	0.26183	0.101625	0.252525	14.491	5.4
SPAC1783.06c	0.349198	45.4545	43.1818	31.3159	26.3607	31.4134	11.9461	25.5843	34.7147	5.82	0.786	0.033201	0.0394421	0.0849839	0.193961	0.102821	0.0299504	0.0252143	3.18127	1.5
SPAC1783.07c	0.376898	49.8188	47.4638	12.907	16.9253	29.7321	17.4391	23.7679	15.4065	3.57	2.138	0.32759	0.249815	0.134583	0.210097	0.425945	0.274443	0.390625	12.5917	6.1
SPAC1783.08c	0.511441	77.6119	70.6468	194.746	111.943	NA	180.184	NA	95.76	52.4	3.4625	0.128133	0.222912	NA	NA	NA	0.260582	0.42735	NA	36
SPAC1786.01c	0.371037	49.0476	49.0476	17.9335	15.1969	42.7571	18.2122	40.5444	32.1459	15.29	1.3455	0.162335	0.191567	0.13156	0.261114	0.267308	0.0905627	0.636943	11.5509	4.2
SPAC1786.02	0.466343	73.2919	63.1988	9.9197	11.1605	24.2119	11.4501	41.4322	34.2004	10.52	2.2095	1.11801	0.993716	0.385008	0.740026	0.489047	0.324276	0.187617	19.6578	16
SPAC1786.03	0.342909	48.2529	47.7537	15.0008	13.4919	37.4572	13.2437	31.9996	28.3141	2.33	0.883	0.083173	0.0924748	0.115633	0.275442	0.0527216	0.0440652	0.295858	1.7732	1.8
SPAC1786.04	0.349427	54.955	58.5586	NA	NA	15.0851	NA	NA	NA	NA	2.1845	NA	NA	0.0687723	NA	NA	NA	NA	NA	0.038
SPAC17A2.01	0.391687	53.0418	55.3232	12.5096	18.0365	29.6528	21.1939	29.7827	23.76	6.18	1.941	1.27441	0.883895	0.929906	1.22549	0.0679734	0.670977	0.0781861	2.45631	23
SPAC17A2.02c	0.41519	60.6897	59.3103	17.6897	12.5426	39.683	14.5056	40.7076	36.8378	15.86	1.539	0.333061	0.46974	0.430644	0.987587	0.495243	0.159938	0.309598	21.8278	8.5
SPAC17A2.03c	0.374665	49.2711	42.8571	29.4244	15.8425	66.8246	17.9568	95.5149	35.7409	25.52	0.952	0.0824491	0.153134	0.128313	0.349871	0.13206	0.0678778	0.301205	9.78194	3.5
SPAC17A2.04c	0.373513	47.486	46.0894	50.175	32.9879	142.89	30.7453	64.2479	29.8521	14.31	0.583	0.0262477	0.0399231	0.0615631	0.162178	0.165941	0.0441168	0.249377	10.222	1.9
SPAC17A2.05	0.396249	55.1657	50.2924	18.3504	15.7922	48.4095	16.0293	42.1962	30.8162	11.84	NA	0.132205	0.153621	0.087218	0.211527	0.223267	0.0787253	0.395257	9.97419	3.5
SPAC17A2.06c	0.349034	45.8333	43.1604	12.1265	14.4253	36.1979	18.2194	17.246	17.6064	NA	1.0925	0.102888	0.0864912	0.135397	0.237227	0.310455	0.0708641	NA	6.36527	1.8
SPAC17A2.07c	0.369651	44.0678	45.7627	10.2125	NA	10.1443	NA	NA	7.61048	NA	NA	0.0678726	NA	0.151887	NA	NA	0.091078	NA	NA	1
SPAC17A2.08c	0.366011	42.6593	43.4903	53.0597	36.8001	101.033	28.1245	17.9408	32.8874	18.97	NA	0.0313525	0.0452051	0.037775	0.0901141	0.154829	0.0505832	0.0746826	3.59448	2.4
SPAC17A2.09c	0.429451	62.0253	59.6519	10.1303	22.0055	30.1226	20.4599	10.8203	26.7003	1.26	3.2415	0.68423	0.314988	0.093334	0.128327	0.277263	0.259603	0.653595	3.96238	10
SPAC17A2.10c	0.3609	58.2609	47.8261	16.2056	11.3123	27.6594	NA	NA	25.4345	NA	1.023	0.171088	0.245095	0.172496	NA	NA	0.109009	NA	NA	4
SPAC17A2.11	0.352056	56.2212	57.1429	NA	44.5009	99.2433	46.3556	NA	NA	NA	0.385	NA	0.000576313	0.0180405	0.029133	NA	NA	NA	NA	0.037
SPAC17A2.12	0.383129	54.8495	52.9543	85.8381	38.1198	NA	54.7545	21.5803	24.4575	3.8	1.0415	0.0185726	0.0418218	NA	NA	0.29374	0.0651842	0.104275	7.88952	2.3
SPAC17A2.13c	0.466809	63.7037	60.7407	68.5062	33.6026	108.108	27.5696	NA	53.9889	25.74	2.3045	0.192242	0.391927	0.409444	1.02855	NA	0.243935	1.92308	NA	19
SPAC17A2.14	0.361207	45.3809	46.0292	13.4643	12.4091	42.6346	16.299	34.3324	29.8116	NA	0.7775	0.185329	0.201089	0.102615	0.223856	0.175764	0.0837032	NA	6.29365	3.6
SPAC17A5.01	0.357254	45.5696	41.1392	10.8065	11.7919	44.2935	14.3157	27.3094	28.9525	15.29	0.7505	0.0962125	0.0881727	0.0455914	0.114681	0.132287	0.0359113	0.105042	4.55481	1.5
SPAC17A5.02c	0.333077	39.749	42.887	33.9938	17.7053	66.6567	23.394	78.118	37.2587	11.97	0.77	0.0346636	0.0665535	0.0304836	0.0662848	0.0974528	0.0316262	0.0402091	7.44622	1.7
SPAC17A5.03	0.559683	84.0206	74.4845	125.81	73.8841	NA	93.2079	NA	75.6414	76.27	5.9975	0.661138	1.12579	NA	NA	NA	1.09963	0.26455	NA	120
SPAC17A5.04c	0.335454	42.9688	45.3125	23.5613	26.8196	54.0175	27.5984	15.3538	23.5491	NA	1.197	0.0411864	0.0361827	0.0393979	0.0651299	0.210633	0.0412078	NA	4.59133	1.4
SPAC17A5.05c	0.321314	38.0567	38.8664	14.4364	17.2447	12.8164	NA	NA	16.1314	NA	0.591	0.0672193	0.0562728	0.141639	NA	NA	0.0601563	NA	NA	1.4
SPAC17A5.06	0.370826	47.1393	46.7662	14.6963	NA	46.0162	10.3446	22.9345	20.8253	NA	0.853	0.136777	NA	0.067032	0.232529	0.134875	0.0965232	NA	3.87771	2.9
SPAC17A5.07c	0.342699	43.1034	43.1034	15.2741	21.6058	40.2909	24.8399	24.0277	27.3984	9.06	1.981	0.090761	0.0641632	0.073147	0.106917	0.290322	0.0505977	0.190476	8.95105	2
SPAC17A5.08	0.397544	50.9524	53.3333	67.2783	31.3875	200.146	29.7541	75.0938	45.2616	14.31	1.0165	0.095815	0.205377	0.239052	0.741355	0.362089	0.142422	0.166945	25.5053	9.3
SPAC17A5.09c	0.378973	42.9032	45.8065	27.8422	26.6516	52.6828	21.5622	20.6793	26.3528	12.58	0.628	0.0647285	0.06762	0.0688452	0.137176	0.155433	0.0683867	0.145773	3.96485	2.6
SPAC17A5.10	0.343815	49.5536	54.4643	12.6647	10.0594	32.6156	12.5796	NA	23.0405	2.95	1.0715	0.0875688	0.110249	0.162186	0.363814	NA	0.0481342	0.068306	NA	1.6
SPAC17A5.11	0.358318	42.6087	45.2174	NA	31.5428	44.8827	22.2793	NA	33.6318	NA	1.0955	NA	0.00241723	0.0321319	0.0556366	NA	0.00226709	NA	NA	0.11
SPAC17A5.12	0.367336	45.3372	45.4806	25.1992	16.4031	49.3865	14.1337	20.2177	25.2142	NA	0.8825	0.0632654	0.0971911	0.169026	0.464726	0.129105	0.0632279	NA	3.2441	2.3
SPAC17A5.13	0.387761	49.7872	46.8085	16.6854	4.93846	11.5586	NA	22.1522	36.6564	NA	1.23	0.083084	0.280714	0.428678	NA	0.483768	0.0378186	NA	13.4374	2
SPAC17A5.14	0.362077	45.4066	45.3313	18.2323	24.7693	42.4741	30.1677	43.1546	32.0552	4.67	1.079	0.110251	0.0811538	0.0625222	0.0811913	0.223683	0.0627083	0.47619	11.3927	2.9
SPAC17A5.15c	0.449496	62.9888	58.7989	69.4546	45.3667	379.813	61.1114	NA	78.3044	63.04	1.4655	0.169658	0.259739	0.366315	0.813261	NA	0.150483	0.257732	NA	17
SPAC17A5.16	0.355656	46.0541	43.7838	9.3349	16.1721	34.0143	19.8328	36.7281	37.8899	9.65	0.593	0.148507	0.0857214	0.0650895	0.101079	0.0900395	0.0365875	0.111359	3.6801	2
SPAC17A5.18c	0.337343	38.6667	39.3333	34.4472	32.4424	103.546	35.2171	NA	21.0187	NA	1.094	0.0040244	0.00427309	0.0223453	0.0452523	NA	0.00659554	NA	NA	0.2
SPAC17A5.19	0.314744	33.6957	35.8696	NA	NA	NA	NA	NA	NA	NA	NA	NA	NA	NA	NA	NA	NA	NA	NA	1.4
SPAC17C9.01c	0.348822	43.1579	43.1579	22.8863	20.7652	58.5267	24.1926	21.0364	17.8263	NA	0.9095	0.0236236	0.0260366	0.0729681	0.141797	0.154307	0.030329	NA	3.9092	0.78
SPAC17C9.02c	0.321538	39.1473	41.4729	21.8621	22.1404	44.5649	21.3123	29.1643	24.9089	NA	0.701	0.0443875	0.0438296	0.0830704	0.148548	0.0855645	0.0389582	NA	2.99442	1.4
SPAC17C9.03	0.397926	50.6058	51.1048	51.4419	42.0497	224.467	23.311	NA	70.2591	42.25	2.1525	0.350333	0.428584	0.170201	0.670603	NA	0.256505	0.420168	NA	26
SPAC17C9.05c	0.349606	42.8571	42.8571	26.0145	32.2811	44.2524	25.3262	14.9743	23.6953	1.53	1.6425	0.00932562	0.00751527	0.0586361	0.0903545	0.184291	0.0102384	0.094697	3.87794	0.35
SPAC17C9.06	0.368001	47.7895	46.5263	21.5793	16.7412	50.1865	18.7074	29.0895	28.8486	8.45	0.7095	0.0513935	0.066246	0.106299	0.231152	0.220516	0.0384433	0.165837	6.96932	1.6
SPAC17C9.07	0.33492	46.1078	45.9082	13.3417	13.653	36.2155	16.7354	35.5353	29.8685	16.57	1.4865	0.15586	0.152306	0.134498	0.253807	0.21588	0.0696198	0.0844595	9.02269	3
SPAC17C9.08	0.33005	39.1304	39.7516	79.8428	46.2586	210.956	35.7161	78.8537	59.6883	21.81	0.88	0.0260442	0.0449525	0.0731897	0.200595	0.162451	0.0348384	0.213675	11.5941	3
SPAC17C9.09c	0.412042	51.5789	55.7895	135.291	74.2764	340	60.8464	NA	91.7359	22.71	1.2235	0.0384255	0.06999	0.0473856	0.102689	NA	0.0566693	0.12837	NA	7.5
SPAC17C9.10	0.383189	55.7196	53.1365	22.7923	17.8703	60.9039	20.7278	68.8664	38.2982	23.48	1.69	0.182469	0.232726	0.138221	0.313896	0.379749	0.108592	0.145985	24.0501	6
SPAC17C9.11c	0.413487	52.0833	50.8333	56.6965	30.477	105.771	24.5358	46.0633	35.4707	11.84	1.208	0.0586828	0.109168	0.0368282	0.100607	0.177344	0.0937988	0.10846	8.9763	4.8
SPAC17C9.12	0.359341	47.0219	48.2759	47.3994	17.1644	117.486	24.1609	209.4	49.9689	35.55	1.427	0.133074	0.367484	0.0421295	0.122977	0.241918	0.126231	0.067981	29.0359	9.1
SPAC17C9.13c	0.348917	44.6565	42.7481	15.5136	18.5717	28.5318	13.8316	26.7449	22.825	9.03	2.306	0.294888	0.24633	0.124158	0.230065	0.634592	0.200428	0.438596	20.5562	6.6
SPAC17C9.14	0.358658	39.2241	41.3793	58.8657	47.6486	93.1075	29.4073	42.2654	39.3158	13.58	1.3755	0.0412127	0.0509147	0.0447079	0.0984308	0.417155	0.0617059	0.408163	19.2881	3.5
SPAC17C9.15c	0.335099	34.0426	38.2979	47.1607	26.5264	84.1735	26.5796	146.372	38.5036	12.86	1.022	0.0499717	0.0888434	0.0491167	0.110792	0.107694	0.0612073	0.134409	10.9897	3.4
SPAC17C9.16c	0.347757	45.0094	45.3861	13.5884	17.8427	36.2947	17.5176	47.4254	32.4811	4.98	1.4015	0.102021	0.0776954	0.0593857	0.107871	0.146549	0.04268	0.0744048	6.99275	2
SPAC17D4.01	0.35215	45.4545	49.6753	30.5133	20.5132	47.3156	17.1847	NA	23.7922	21.05	3.559	0.499757	0.743386	0.551077	1.23737	NA	0.640935	1.0989	NA	22
SPAC17D4.02	0.346675	42.79	41.3793	28.2986	27.418	64.0904	26.3715	41.718	27.905	16.08	1.2135	0.048988	0.0505616	0.0598512	0.114991	0.169538	0.0496791	0.118343	7.6894	2
SPAC17D4.03c	0.345662	46.3115	44.6721	11.7758	18.5432	38.4763	20.0805	22.1481	24.5953	4.35	0.9635	0.094179	0.0598082	0.132366	0.223424	0.22427	0.0450914	0.236967	5.90949	1.6
SPAC17D4.04	0.359205	45.3488	42.2965	45.772	39.4382	116.437	33.5738	78.0598	43.2107	29.08	1.0305	0.0454305	0.0527266	0.0402627	0.0898552	0.158442	0.0481233	0.0755287	11.2306	3
SPAC17G6.02c	0.419629	61.4198	61.1111	7.41415	11.3992	23.0865	12.5444	17.642	24.7992	NA	1.104	0.345912	0.224984	0.105699	0.179782	0.272885	0.103416	NA	5.9834	3.7
SPAC17G6.03	0.359867	45.3543	45.3543	10.9738	8.43568	40.0069	11.7976	25.1842	21.3369	5.13	0.882	0.0821132	0.106819	0.0481818	0.133845	0.0508334	0.0422315	0.0716332	1.70292	1.3
SPAC17G6.04c	0.335336	45.5497	41.0995	12.8116	17.9532	34.1619	17.9358	37.1513	23.3937	NA	1.1775	0.0973859	0.0694952	0.079781	0.135537	0.191827	0.0533333	NA	7.71599	1.8
SPAC17G6.05c	0.376793	51.2258	46.4516	10.6333	8.45827	30.4152	13.8107	NA	17.6442	NA	0.755	0.136892	0.172093	0.057536	0.112341	NA	0.0824978	NA	NA	2.1
SPAC17G6.06	0.491717	70.1493	61.9403	344.759	187.506	357.935	146.662	NA	108.851	62.98	NA	0.0743895	0.136777	0.287319	0.388624	NA	0.235611	0.990099	NA	37
SPAC17G6.07c	0.363371	46.8468	45.045	94.9885	39.6525	194.109	29.3986	108.335	55.9712	29.16	0.98	0.0218915	0.0524416	0.052704	0.163158	0.251106	0.037152	0.115607	20.8357	3
SPAC17G6.08	0.356971	46.2687	44.2164	29.9244	27.8997	61.8185	27.3098	34.6874	22.3762	7.6	0.701	0.0194571	0.0208692	0.0796193	0.145251	0.082065	0.0260207	0.142653	3.13025	0.84
SPAC17G6.09	0.398285	52.0147	55.3114	23.81	13.2178	48.938	10.2526	45.7173	30.2217	16.69	1.3655	0.17467	0.314643	0.242649	0.886564	0.372327	0.137612	0.152905	17.5212	6
SPAC17G6.10	0.373896	49.3359	47.4383	21.1968	18.8589	43.0578	20.8056	31.6504	26.0217	10.93	0.939	0.0948317	0.106588	0.208676	0.371444	0.276144	0.0772482	0.170358	11.6906	2.9
SPAC17G6.11c	0.370917	49.3711	47.327	14.7089	17.9256	40.0065	22.2355	24.6799	23.7624	14.54	1.4525	0.235622	0.193341	0.185171	0.295211	0.193051	0.145849	0.260417	5.70318	5
SPAC17G6.12	0.36533	48.3703	46.9361	17.216	17.596	44.1162	19.1878	29.2627	29.5775	NA	0.6965	0.0603927	0.0590883	0.0826549	0.160452	0.0780388	0.0351524	NA	2.84896	1.5
SPAC17G6.13	0.385663	52.6559	47.3441	28.5315	23.4319	46.0945	18.4656	22.6775	27.3779	NA	1.4345	0.162771	0.198195	0.186723	0.386657	0.652438	0.169629	NA	18.2324	6.7
SPAC17G6.14c	0.445777	61.0599	54.8387	58.8657	34.1174	291.867	43.194	NA	57.4339	NA	2.1095	0.129526	0.223482	0.395524	1.04314	NA	0.132755	NA	NA	11
SPAC17G6.15c	0.407338	55.5901	54.9689	42.205	29.1283	110.53	29.573	82.8286	48.0873	NA	0.9725	0.0952554	0.138019	0.0765078	0.183757	0.248797	0.0836032	NA	17.5306	5.8
SPAC17G6.16c	0.361804	43.0647	43.5931	20.2447	15.7169	48.5686	16.9323	88.8067	34.4004	18.93	0.988	0.106139	0.136716	0.117048	0.271199	0.143208	0.0624632	0.190476	10.9346	3.1
SPAC17G6.17	0.354766	43.7811	43.5323	NA	NA	41.065	26.0257	23.6286	23.3215	5.73	0.5955	NA	NA	0.0626254	0.0893526	0.150595	0.0356656	0.166667	4.24513	1.2
SPAC17G8.01c	0.361999	43.7103	44.5997	24.8737	27.2024	42.9086	23.9055	19.1525	16.7167	6.28	1.1905	0.0557335	0.0509622	0.0611616	0.0966523	0.196663	0.0829287	0.3663	4.74097	2
SPAC17G8.02	0.365999	49.3939	50.6061	38.4802	18.8879	107.414	18.4087	21.6751	24.0561	1.17	0.419	0.0252183	0.0513772	1.01349	3.55774	0.238233	0.0403394	0.11976	6.28968	1.4
SPAC17G8.03c	0.411289	49.7487	51.2563	45.697	22.969	82.5051	20.7445	33.8483	35.0619	8.65	0.804	0.0318535	0.0633727	0.199935	0.547778	0.316658	0.0415155	0.167224	13.1879	2.1
SPAC17G8.04c	0.357526	50	46.0526	77.0336	39.8685	259.642	35.8421	123.967	63.869	43.21	1.367	0.0647855	0.125178	0.119437	0.349734	0.489002	0.078139	0.156006	43.2201	7.2
SPAC17G8.05	0.34858	45.0777	46.6321	47.0027	31.4391	61.5898	22.774	71.0647	34.6813	13.8	1.428	0.0132723	0.0198425	0.0452909	0.0957129	0.151342	0.0179876	0.047259	11.1914	0.9
SPAC17G8.06c	0.446578	62.0401	57.8595	50.711	34.0597	152.982	42.2013	158.321	48.5806	46.58	2.38	0.246034	0.366317	0.706802	1.50695	0.400099	0.256824	0.60241	37.1423	18
SPAC17G8.07	0.384677	47.9263	46.0829	53.7528	39.2963	90.6304	26.6967	48.6328	45.6216	14.83	1.277	0.0180531	0.0246946	0.100714	0.236117	0.492258	0.0212708	0.13245	24.0379	1.4
SPAC17G8.08c	0.376434	48.4321	50.8711	75.5098	42.2855	191.177	35.9106	131.185	57.5222	36.94	1.38	0.0514056	0.0917956	0.143837	0.37869	0.380439	0.0674804	0.20284	33.3539	5.6
SPAC17G8.09	0.33048	32.5758	32.5758	53.1578	38.8055	72.4659	24.4435	36.543	32.0922	12.99	1.0445	0.0130394	0.0178621	0.0570232	0.125977	0.117827	0.0215986	0.128205	4.82403	1
SPAC17G8.10c	0.349997	49.0637	48.3146	17.0468	22.3787	48.429	23.5573	17.0181	14.0603	1.96	1.2005	0.0609922	0.0464602	0.0441449	0.0770258	0.140513	0.073947	0.204082	3.09959	1.5
SPAC17G8.11c	0.350743	45.7865	47.4719	15.9378	21.7381	34.1922	20.7477	24.511	24.2229	5.09	1.314	0.0739342	0.0542066	0.193064	0.289688	0.34595	0.0486461	0.184843	9.57734	1.7
SPAC17G8.12	0.381022	49.6711	49.3421	16.6854	21.0202	65.9561	24.6303	NA	18.819	5.63	1.695	0.0747756	0.0593555	0.0389881	0.0806917	NA	0.0662982	0.13624	NA	1.8
SPAC17G8.13c	0.307622	36.855	37.8378	19.916	24.053	72.573	23.0464	52.0246	20.2299	6.53	2.349	0.0556855	0.046108	0.0258627	0.0600519	0.108789	0.0548215	0.18622	6.18233	1.6
SPAC17G8.14c	0.364522	46.8623	44.1296	4.58242	11.0089	17.3337	12.9067	54.1708	25.4962	10.79	0.7055	0.317651	0.132221	0.156387	0.203054	0.220021	0.0570912	0.222717	10.4471	2.1
SPAC17G8.15	0.311535	38.3562	35.6164	NA	NA	NA	NA	NA	NA	20.15	NA	NA	NA	NA	NA	NA	NA	0.136986	NA	0.57
SPAC17H9.01	0.341258	43.0948	41.6805	11.0629	18.4296	41.1838	21.6683	34.0493	18.3421	NA	0.899	0.0751861	0.0451328	0.0675777	0.112494	0.0848868	0.045348	NA	3.31747	1.2
SPAC17H9.02	0.362826	46.5049	44.1748	27.555	39.1552	74.731	44.5033	22.1826	36.7799	NA	0.833	0.0553411	0.0389457	0.0380792	0.0538094	0.115265	0.0414607	NA	3.02332	2.2
SPAC17H9.03c	0.326571	43.4783	40	29.7443	29.9376	60.5285	22.4879	24.0295	26.1514	5.64	1.473	0.0202741	0.0201432	0.0428067	0.0903899	0.243974	0.0230595	0.0998004	7.07936	0.87
SPAC17H9.04c	0.342442	44.3709	44.8675	11.9302	12.4313	34.9883	13.4562	35.6393	20.9569	12.71	1.869	0.22078	0.211881	0.180523	0.402452	0.205138	0.125685	0.35461	8.90928	3.8
SPAC17H9.05	0.404016	49.8498	46.2462	55.8261	36.8001	290.504	48.6364	89.3765	35.262	24.89	1.3425	0.0869133	0.131848	0.0577452	0.139691	0.245262	0.1376	0.289017	17.0372	7
SPAC17H9.06c	0.33735	38.7687	41.2646	36.7743	30.7263	109.771	30.1506	42.0839	24.2352	6.8	1.2395	0.0126286	0.0151144	0.0393651	0.092776	0.0465847	0.0191626	0.0521376	2.27966	0.67
SPAC17H9.07	0.354863	45	48.3333	102.401	57.4497	236.682	45.0156	164.291	63.0381	20.08	0.9255	0.0203069	0.0361959	0.0443142	0.106373	0.204111	0.032987	0.0637349	21.5756	3
SPAC17H9.08	0.355661	47.2393	45.3988	26.2177	18.8589	71.996	22.3054	61.1478	29.3722	14.17	0.8225	0.017978	0.0249929	0.0431764	0.102527	0.108836	0.0160472	0.0712758	6.79227	0.68
SPAC17H9.09c	0.368861	45.6621	42.9224	47.6403	33.6026	83.2587	20.0126	47.0786	36.2187	21.19	0.971	0.0320091	0.0453811	0.0656643	0.186473	0.282479	0.0421032	0.378788	14.7568	2.2
SPAC17H9.10c	0.352664	44.7761	44.3097	17.6415	22.9338	60.8377	31.5437	49.9624	26.1266	14.93	1.6645	0.102156	0.0785818	0.0465956	0.074981	0.185064	0.0689788	0.185185	9.3698	2.6
SPAC17H9.11	0.378262	43.9716	49.6454	65.3674	34.0597	186.574	27.3862	105.627	58.72	15.93	0.9935	0.0381739	0.0732635	0.114302	0.369018	0.432986	0.0424954	0.131234	39.3017	3.6
SPAC17H9.12c	0.386624	52.2556	50	73.6823	32.9879	245.625	27.4878	352.412	66.1931	37.08	1.0775	0.0517398	0.115567	0.115508	0.409544	0.283702	0.0575937	0.134048	36.5958	5.5
SPAC17H9.13c	0.367545	46.7662	45.5224	31.911	18.9749	64.8571	20.6702	66.6314	34.9393	14.43	0.9825	0.086885	0.146119	0.105673	0.250562	0.202595	0.0793544	0.108578	12.3377	4
SPAC17H9.14c	0.418163	53.4819	51.8106	102.07	53.6952	1325.34	59.8021	414.17	67.208	45.21	1.5185	0.108654	0.206543	0.158899	0.429525	0.303153	0.165015	0.531915	40.996	16
SPAC17H9.16	0.461637	63.1944	55.5556	149.601	75.8821	NA	95.3585	NA	79.5408	40.72	1.067	0.0217765	0.0429323	NA	NA	NA	0.0409575	0.30581	54.0212	4.7
SPAC17H9.17c	0.334531	42.4324	38.9189	44.7412	30.6262	76.5575	19.5006	39.1731	36.7347	16.42	1.1185	0.0123939	0.018106	0.0432648	0.119524	0.142398	0.0150952	0.0728863	5.89197	0.8
SPAC17H9.18c	0.303385	41.9048	39.0476	29.2143	29.7446	41.3524	8.95565	NA	26.5103	NA	2.2895	0.00759242	0.00745706	0.128065	0.469588	NA	0.00836684	NA	NA	0.32
SPAC17H9.19c	0.352288	47.1429	47.7551	17.8029	20.482	46.5928	23.9581	39.9842	24.1621	4.04	0.953	0.116804	0.101526	0.0621404	0.104025	0.102663	0.0860623	0.119904	4.18845	3
SPAC17H9.20	0.349839	44.5946	41.58	28.4313	29.4581	107.053	31.5792	24.8511	23.27	2.51	0.792	0.0268177	0.0258829	0.0327694	0.0734993	0.130639	0.0327659	0.15456	4.1401	1.1
SPAC1805.01c	0.347021	44.5161	45.0323	18.9758	18.0922	56.5383	21.0333	28.2057	30.215	NA	1.063	0.0840144	0.0881174	0.0708538	0.151265	0.253075	0.0527632	NA	8.385	2.3
SPAC1805.02c	0.403439	49.2126	49.2126	148.919	76.087	1249.76	66.8424	658.606	85.4942	74.9	0.8685	0.0316508	0.0619475	0.0399566	0.100015	0.207931	0.0551313	0.436681	30.1319	6.8
SPAC1805.03c	0.339427	42.9348	42.1196	37.1362	26.6516	84.0751	25.0686	52.1708	30.2941	7.35	0.916	0.0121322	0.016905	0.0503992	0.119179	0.0359233	0.0148724	0.0674309	2.02375	0.65
SPAC1805.04	0.359352	47.4182	45.611	26.3938	21.7381	90.1004	24.4006	53.9132	37.3563	11.67	0.699	0.0682805	0.0829041	0.0459051	0.115472	0.105179	0.048243	0.125313	6.3542	2.6
SPAC1805.05	0.370787	50.7973	49.4305	33.0739	17.1111	67.6908	14.1945	32.0418	25.9731	8.48	1.4005	0.15299	0.295714	0.133681	0.45184	0.528774	0.194816	0.296736	19.6632	7.3
SPAC1805.06c	0.407357	53.4954	50.4559	49.8232	36.4171	117.369	34.6332	67.6593	45.5298	NA	1.135	0.0445188	0.0609075	0.0624226	0.136547	0.341709	0.0487169	NA	20.5887	3.2
SPAC1805.07c	0.37959	48.9362	47.8723	43.5435	21.9048	37.7457	12.5691	NA	30.9913	NA	0.5515	0.00493474	0.00980951	0.0403775	0.1014	NA	0.00693341	NA	NA	0.31
SPAC1805.08	0.433335	55.8559	57.6577	78.2146	39.0148	63.3947	16.6476	60.9744	74.8955	28.53	0.96	0.0478554	0.0959379	0.139573	0.393001	0.585068	0.0499763	0.186567	35.7994	5.4
SPAC1805.09c	0.315826	37.3529	37.0588	49.649	41.2019	70.7724	24.4472	NA	40.2946	6.56	1.671	0.00265258	0.00319641	0.0319685	0.0695917	NA	0.00326838	0.0406669	NA	0.19
SPAC1805.10	0.335507	43.6433	46.4896	39.0985	25.67	118.146	26.0663	39.5736	31.4758	6.81	0.611	0.0195011	0.0297025	0.0236471	0.0650312	0.11169	0.0242237	0.125786	4.93185	1.1
SPAC1805.11c	0.549317	80.6723	81.5126	232.847	111.943	NA	82.7558	NA	124.16	NA	4.8375	0.232193	0.482975	NA	NA	NA	0.435451	NA	NA	78
SPAC1805.12c	0.500245	77.3438	64.0625	250.228	126.517	NA	157.326	NA	106.893	NA	2.714	0.116343	0.230104	NA	NA	NA	0.272348	NA	NA	42
SPAC1805.13	0.603407	84.3284	80.597	97.6456	72.1619	150.922	52.4936	NA	112.335	57.86	5.3375	1.06479	1.44082	1.88101	3.41379	NA	0.925555	0.318471	NA	150
SPAC1805.14	0.354902	42.4779	43.8053	26.5123	28.167	71.9435	22.6103	20.7666	21.6067	3.98	1.086	0.0470599	0.0442953	0.0215716	0.0506214	0.385262	0.0577443	0.23753	9.49959	1.8
SPAC1805.15c	0.361322	45.0075	44.5604	25.757	21.1489	71.089	24.254	27.7582	25.3272	8.93	0.6165	0.0185686	0.0226145	0.0444727	0.0977191	0.0682494	0.0188837	0.0631712	2.49544	0.69
SPAC1805.16c	0.43663	59.0476	59.0476	18.0488	11.7481	37.7793	5.80455	35.5192	38.8341	12.72	0.9915	0.126733	0.194703	0.234542	1.20913	0.221764	0.0589015	0.112867	9.69959	3.3
SPAC1805.17	0.397689	54.2672	49.1651	17.5139	19.866	31.3712	14.5248	57.9672	30.2297	9.39	2.9925	0.288912	0.254705	0.321517	0.615041	0.288002	0.167384	0.446429	15.5091	7.3
SPAC1805.18	0.372253	49.4737	48.4211	NA	NA	NA	NA	NA	NA	NA	NA	NA	NA	NA	NA	NA	NA	NA	NA	1.7
SPAC1834.01	0.415731	56.1201	49.6536	34.3101	21.838	96.3547	26.8953	77.1908	34.5714	NA	2.8995	0.155559	0.244401	0.201251	0.485167	0.539096	0.154383	NA	36.6074	7.7
SPAC1834.02	0.400027	52.7018	49.7139	19.7264	29.4107	34.7996	29.4935	82.5935	58.1459	NA	4.7225	0.421657	0.282814	0.316881	0.360735	0.343973	0.14305	NA	27.8191	12
SPAC1834.03c	0.545046	82.5243	64.0777	45.3991	40.8999	59.1345	32.2911	24.3124	31.4247	9.56	2.5155	0.427501	0.474528	1.34571	2.08667	1.40304	0.617607	0.775194	41.7574	28
SPAC1834.04	0.550424	80.8824	69.1176	46.5344	35.9773	61.9674	22.7369	NA	34.4799	19.71	3.69	0.417071	0.539455	2.82133	5.99428	NA	0.562882	0.8	NA	28
SPAC1834.05	0.364774	49.2201	50.4333	9.02845	16.1466	27.3807	17.6324	52.9685	33.5977	20.66	0.94	0.161225	0.0901497	0.246651	0.356974	0.170384	0.0433247	0.15528	8.09396	2.1
SPAC1834.06c	0.348268	43.465	43.769	28.5315	24.3517	62.6215	24.526	48.4318	32.6936	12.61	1.1945	0.0947471	0.11101	0.0836755	0.168081	0.352524	0.0826851	0.478469	18.1993	3.9
SPAC1834.07	0.350171	42.0578	43.5018	21.6441	14.7119	61.7782	15.4191	52.4542	30.2445	8.26	0.8785	0.0416322	0.0612492	0.038287	0.113398	0.070334	0.0297936	0.191939	3.93619	1.3
SPAC1834.08	0.355748	45.7596	44.9054	18.958	23.5764	65.7467	33.3504	30.6396	32.1568	2.15	1.0075	0.0914057	0.0735001	0.0746185	0.120881	0.366789	0.0538881	0.862069	12.6854	2.5
SPAC1834.09	0.354217	44.7712	47.0588	18.8871	24.1645	38.469	15.5502	10.555	22.0678	4.76	0.657	0.0315616	0.0246687	0.0509922	0.107431	0.123131	0.0270125	0.170648	1.90114	0.86
SPAC1834.10c	0.329267	41.573	43.2584	50.8014	35	46.9163	17.8129	41.1316	40.6635	25.79	1.117	0.0750434	0.108923	0.0870733	0.188368	0.478167	0.0937525	0.253165	23.2794	5.5
SPAC1834.11c	0.400053	52.904	52.0202	12.5611	11.1172	44.2577	12.6273	34.9689	25.628	11.19	1.6155	0.264874	0.299277	0.125888	0.354143	0.36295	0.129823	0.31348	15.574	4.8
SPAC1851.02	0.361587	46.595	45.5197	80.0508	39.9409	218.99	34.5421	123.226	69.0246	53.62	0.999	0.0614778	0.123216	0.109205	0.311132	0.361346	0.0712984	0.11325	33.0723	7.1
SPAC1851.03	0.355389	43.29	44.1558	37.3985	25.5503	130.873	28.9733	97.5121	29.4451	10.8	1.485	0.0481886	0.0705346	0.0509186	0.135065	0.211241	0.0612048	0.12285	16.8953	2.6
SPAC1851.04c	0.343362	43.8213	43.4411	18.8166	17.6779	49.2618	22.093	46.6021	21.5458	12.6	1.549	0.0736741	0.0784195	0.0687465	0.128087	0.143807	0.0643419	0.20284	6.04361	2
SPAC186.01	0.34429	46.0123	46.0123	41.626	37.5839	80.6563	31.6023	NA	NA	NA	0.441	0.00799285	0.00885249	0.0412019	0.0789263	NA	NA	NA	NA	0.48
SPAC186.02c	0.350478	44.8795	42.7711	NA	NA	60.799	23.1847	NA	NA	NA	0.271	NA	NA	0.0187282	0.0386637	NA	NA	NA	NA	0.11
SPAC186.03	0.386797	50	49.7222	34.2646	30.4274	51.3366	23.7823	13.4974	31.9104	NA	0.4455	0.0384355	0.0432827	0.0702842	0.126734	0.173706	0.0412711	NA	3.16838	1.9
SPAC186.04c	0.348202	42.2857	42.2857	NA	16.0194	48.3322	12.1833	NA	NA	NA	NA	NA	0.00134135	0.0208681	0.0645749	NA	NA	NA	NA	0.031
SPAC186.05c	0.334644	40.0763	43.5115	NA	NA	81.9132	22.4645	33.8284	31.2517	18.99	0.2145	NA	NA	0.0236584	0.0603541	0.12168	0.000709743	0.112108	4.98975	0.032
SPAC186.06	0.340775	42.3913	38.0435	NA	NA	36.6032	14.6549	NA	22.3385	NA	0.2345	NA	NA	0.0255041	0.0545392	NA	NA	NA	NA	NA
SPAC186.07c	0.373337	46.988	46.3855	NA	NA	48.1819	9.38288	NA	NA	NA	0.1695	NA	NA	0.0233907	0.0917283	NA	NA	NA	NA	NA
SPAC186.08c	0.369502	46.6667	41.2121	NA	NA	42.0282	19.0166	NA	NA	NA	0.262	NA	NA	0.0228498	0.0431463	NA	NA	NA	NA	NA
SPAC186.09	0.368014	48.0769	47.9021	NA	NA	85.7211	24.9438	NA	NA	NA	0.35	NA	NA	0.0211895	0.0508792	NA	NA	NA	NA	NA
SPAC18B11.02c	0.35223	45.6853	47.2081	52.8647	41.2779	125.142	44.7842	105.32	49.7089	24.9	1.0555	0.0340905	0.0436598	0.0655139	0.122063	0.332383	0.0362547	0.162602	27.0211	2.6
SPAC18B11.03c	0.333412	40.9396	43.6242	24.9544	25.2345	66.934	23.8668	51.7404	29.2566	6.01	0.8465	0.0122217	0.012086	0.0537439	0.11524	0.0649313	0.0104245	0.166113	3.64129	0.44
SPAC18B11.04	0.372759	44.7368	43.1579	40.2078	29.9376	62.9654	27.3162	30.7055	35.7709	8.09	1.0085	0.0362021	0.0486214	0.0716151	0.132194	0.34208	0.0406926	0.268817	11.2833	2.1
SPAC18B11.05	0.322419	43.5345	44.8276	15.5675	21.6058	41.3048	24.2202	25.974	25.6231	4.09	0.94	0.057883	0.0417061	0.0472098	0.0717668	0.260136	0.0351671	0.636943	8.08575	1.3
SPAC18B11.06	0.382306	45.5657	42.5076	44.2411	38.1198	84.6387	37.6954	29.0183	30.0821	13.88	1.5375	0.0579698	0.0672785	0.118979	0.204643	0.539208	0.0852549	0.367647	20.0827	3.7
SPAC18B11.07c	0.378283	46.3576	49.0066	77.0336	39.2963	119.873	23.8138	59.5753	58.9887	15.02	1.5395	0.0539879	0.105834	0.168241	0.501992	0.658019	0.0705031	0.0615385	38.7649	6
SPAC18B11.08c	0.336359	41.0526	46.3158	144.305	78.6227	124.648	39.4468	177.016	85.8935	27.15	1.2045	0.0196938	0.0361461	0.0681335	0.13907	0.457958	0.0330864	0.101833	48.6333	4.1
SPAC18B11.09c	0.365198	43.4783	45.4106	55.0842	26.9889	65.6334	16.0216	34.4369	40.2635	11.62	0.528	0.0125834	0.0256827	0.0596712	0.177677	0.195695	0.0172153	0.0883392	7.4675	1
SPAC18B11.10	0.370275	49.0228	48.3713	15.9239	11.4645	44.3839	12.1214	44.6939	29.2028	7.97	0.993	0.100116	0.139059	0.0990735	0.289794	0.182629	0.0545919	0.225734	7.97969	2.3
SPAC18B11.11	0.346136	43.9722	42.0402	18.2323	28.8033	51.992	27.4957	27.5781	21.2857	4.98	0.73	0.0361167	0.0228616	0.0340522	0.0550006	0.10901	0.0309358	0.156986	3.56871	0.95
SPAC18G6.01c	0.325092	40.5405	41.6988	39.559	23.5402	83.762	23.4209	44.1236	31.3457	12.35	0.484	0.019274	0.0323898	0.0992353	0.247699	0.0676963	0.0243243	0.124069	3.29677	1.1
SPAC18G6.02c	0.351312	42.9167	43.6458	28.5986	13.0364	77.9608	18.1913	14.0405	16.6079	4.45	0.767	0.0220558	0.0483849	0.0232061	0.0688058	0.112546	0.0379797	0.249377	2.13996	0.91
SPAC18G6.03	0.420655	56.5421	54.2056	54.7717	25.2737	120.121	23.3901	80.0881	49.6045	28.51	2.507	0.139207	0.301682	0.100049	0.303316	0.729802	0.153708	0.42735	49.2814	11
SPAC18G6.04c	0.380342	48.3607	47.541	66.5313	38.1876	311.257	47.2811	306.737	64.0491	11.64	1.34	0.0562591	0.098016	0.113238	0.284885	0.161127	0.0584395	0.0659196	19.7558	5.4
SPAC18G6.05c	0.372941	49.588	45.9176	37.3458	28.3922	152.85	36.4687	72.2259	49.1169	21.94	1.2435	0.11693	0.153804	0.141122	0.335437	0.348061	0.0889069	0.0980392	24.0509	6.3
SPAC18G6.06	0.374541	42.1687	44.1767	61.1911	30.477	115.336	18.7651	17.5338	31.7853	8.05	0.8875	0.0385138	0.0773273	0.129786	0.464706	0.272087	0.0741442	0.283286	6.0388	3.4
SPAC18G6.07c	0.392075	52.9248	48.1894	44.4542	28.3018	103.859	24.5775	121.576	42.1534	25.46	1.279	0.0795212	0.124905	0.134585	0.363641	0.471881	0.0838617	0.258398	43.3811	5.1
SPAC18G6.09c	0.411437	56.7308	58.3333	NA	NA	NA	NA	NA	NA	0.09	2.677	NA	NA	NA	NA	NA	NA	4.54545	NA	7.9
SPAC18G6.10	0.34103	43.1686	45.3488	27.1486	27.8997	76.5392	33.222	22.1406	23.864	6.76	1.1505	0.0817011	0.0795015	0.0361608	0.0645668	0.136651	0.0929464	0.110132	3.37713	3.2
SPAC18G6.11c	0.352675	45.576	44.9082	16.8497	19.866	48.8387	23.3688	22.2045	15.7405	1.13	1.7575	0.139866	0.11863	0.158772	0.280548	0.530806	0.149722	0.641026	13.0973	3.4
SPAC18G6.12c	0.359281	46.2783	51.7799	19.8589	12.9461	36.4607	8.73912	25.7085	21.57	5.56	0.8865	0.0251307	0.0385496	0.0668622	0.228235	0.211396	0.0231371	0.198807	6.79405	0.72
SPAC18G6.13	0.353655	42.1053	49.1228	55.9336	33.9446	19.216	NA	15.5827	52.7336	15.81	1.331	0.0100378	0.0165402	0.0958938	NA	0.142349	0.0106469	0.0287356	3.01556	0.81
SPAC18G6.14c	0.562448	81.5385	75.8974	204.328	80.3959	NA	81.6979	NA	102.439	92.69	5.7975	0.441001	1.12082	NA	NA	NA	0.879637	0.961538	NA	130
SPAC18G6.15	0.375133	50.3247	49.3506	28.0038	15.994	61.0301	15.0098	49.1543	23.5001	9.9	0.855	0.173263	0.303366	0.0535854	0.16124	0.253578	0.206469	0.378788	13.4259	7
SPAC1952.01	0.335426	45.8333	42.8922	16.9251	15.9434	46.0615	16.6172	37.1414	32.2626	NA	0.5615	0.0573352	0.0608658	0.0624385	0.14163	0.0585026	0.0300784	NA	2.83801	1.4
SPAC1952.02	0.386351	46.5347	44.0594	27.7779	26.9465	24.6495	4.27753	20.7692	37.8909	NA	0.8085	0.0648782	0.0668801	0.271987	1.34032	0.850649	0.0475625	NA	22.8917	2.6
SPAC1952.03	0.337158	36.7284	37.037	53.3548	37.7835	98.703	29.5571	32.9295	29.3105	10.89	0.7905	0.0090939	0.0128416	0.0280628	0.0635324	0.229392	0.0165539	0.311526	8.6911	0.7
SPAC1952.04c	0.339285	47.4453	51.8248	28.398	24.2018	17.6398	NA	8.88108	NA	2.13	0.849	0.0292899	0.0343684	0.0994209	NA	0.5228	NA	0.223714	6.67923	1.2
SPAC1952.05	0.371875	44.4934	48.2379	14.2905	23.8317	42.3667	24.7782	45.4069	21.0551	10.9	0.99	0.12126	0.0727128	0.0561481	0.0853417	0.154136	0.0823016	0.348432	7.48504	2.5
SPAC1952.06c	0.354683	43.7943	41.6667	NA	19.1501	90.0229	25.8507	49.8771	31.3543	17.79	1.199	NA	0.0832494	0.014462	0.0346758	0.138516	0.050846	0.322581	7.3488	2.3
SPAC1952.07	0.333789	38.3901	42.7245	28.6322	17.6506	68.1661	18.2614	67.4526	30.3143	NA	0.8415	0.036313	0.0589056	0.0385641	0.104944	0.13326	0.034298	NA	9.01314	1.5
SPAC1952.08c	0.361727	47.3684	46.8421	40.7526	29.1283	121.602	36.8125	67.6292	33.708	14.6	1.189	0.076539	0.107083	0.0882861	0.187563	0.105221	0.0925348	0.398406	6.45996	4.5
SPAC1952.09c	0.416219	56.238	54.5106	27.81	20.7335	109.771	24.7635	51.9929	35.4154	12.2	0.7995	0.104682	0.140411	0.382315	1.05662	0.195618	0.082202	0.173913	8.92598	4.2
SPAC1952.10c	0.334247	45.1524	47.3684	15.5136	19.7148	43.5086	22.0059	12.5859	19.3627	1.16	2.079	0.0254676	0.0200404	0.0467048	0.0798932	0.0973324	0.0204049	0.628931	1.67146	0.57
SPAC1952.11c	0.382719	50.1796	49.5808	27.335	15.994	82.8367	18.9004	97.1143	45.6429	23.71	0.814	0.0963586	0.164684	0.0647929	0.192662	0.096791	0.057708	0.21978	8.79686	3.8
SPAC1952.12c	0.345475	41.4634	47.8049	14.6588	18.0922	29.2166	13.8469	18.9917	20.8348	4.02	0.7175	0.0312083	0.0252858	0.0619148	0.116812	0.164497	0.0219574	0.259067	3.85045	0.66
SPAC1952.13	0.376059	47.7134	49.0854	19.8209	17.1111	58.474	14.2279	20.7562	20.2219	5.84	0.738	0.0874264	0.101272	0.0527709	0.161878	0.135124	0.0856926	0.398406	3.23539	2.5
SPAC1952.14c	0.343544	40.6897	42.069	87.5324	27.3747	70.6598	13.0085	45.1809	51.9154	10.45	0.6185	0.0292994	0.0936868	0.0318401	0.119533	0.230132	0.0494004	0.0288434	11.2563	3.7
SPAC1952.15c	0.335473	42	43.4286	19.6138	14.095	51.3584	20.4668	NA	NA	NA	0.48	0.00286252	0.00398332	0.0391449	0.0800969	NA	NA	NA	NA	0.081
SPAC1952.16	0.349185	44.6269	41.9403	13.4643	13.908	66.1904	17.8854	36.6129	27.1083	4.85	0.533	0.0478766	0.0463492	0.0250072	0.0680096	0.0577517	0.0237797	0.171821	2.4802	0.93
SPAC1952.17c	0.342852	40.2262	40.7108	26.4529	34.2914	65.799	38.775	29.0261	22.6657	10.44	0.7785	0.0141496	0.0109153	0.0454624	0.0656793	0.0572844	0.0165139	0.105152	1.86612	0.54
SPAC19A8.01c	0.35573	45.6562	48.6137	110.226	61.0836	NA	94.627	21.6463	23.632	4.61	2.1175	0.0132057	0.0238298	NA	NA	0.138058	0.0615947	0.143678	3.67828	2.1
SPAC19A8.02	0.344096	44.8475	45.1772	20.5816	21.6388	64.3388	20.1498	23.8302	26.5018	8.73	0.9375	0.0808273	0.0768783	0.053534	0.12905	0.297134	0.0627713	0.164745	8.23657	2.4
SPAC19A8.03	0.342564	43.6494	47.2272	NA	NA	NA	NA	40.2797	31.7974	NA	NA	NA	NA	NA	NA	0.0900034	0.0523172	NA	3.76075	2.4
SPAC19A8.04	0.436042	58.7477	58.9319	45.5476	41.8159	256.406	58.0679	NA	78.9758	NA	1.574	0.365234	0.397828	0.104273	0.215212	NA	0.210641	NA	NA	24
SPAC19A8.05c	0.364856	45.7377	48.1967	25.957	24.6546	64.606	23.2801	12.8942	19.3593	3.46	1.1225	0.0400556	0.0421715	0.0510211	0.109193	0.166448	0.0537066	0.229885	3.22686	1.5
SPAC19A8.06	0.350689	44.5844	45.0882	41.6897	33.4334	66.7314	22.5973	93.301	48.6177	27.07	0.8565	0.0349153	0.0435375	0.0495351	0.11095	0.123452	0.0299399	0.0966184	9.84433	2.1
SPAC19A8.07c	0.394635	52.5952	46.3668	30.2165	30.9278	42.3739	19.5592	30.556	24.3411	11.72	1.3475	0.0848756	0.0829237	0.149785	0.277755	0.507413	0.105363	0.369004	18.9415	3.7
SPAC19A8.08	0.35115	42.4214	42.7073	9.89567	15.7671	44.9698	14.9401	33.8299	24.5163	11.1	0.765	0.140091	0.0879235	0.0388079	0.0950199	0.205997	0.0565459	0.226244	7.94193	2
SPAC19A8.09	0.358546	50.6173	46.9136	58.8657	44.2461	33.4693	11.7385	41.1482	NA	20.16	1.3195	0.0129526	0.0172323	0.0699664	0.170488	0.243011	NA	0.0332557	11.8158	1.1
SPAC19A8.10	0.337696	38.9764	44.8819	26.3643	25.9112	68.4718	24.6605	35.7037	28.1101	8.25	0.8725	0.0257653	0.0262158	0.0394891	0.0836044	0.193713	0.0241652	0.109529	7.77982	0.98
SPAC19A8.11c	0.357332	38.6179	41.0569	61.7022	38.2555	311.719	42.3625	2341.91	48.5759	34.17	0.6225	0.0404415	0.065228	0.0252923	0.0689071	0.0861585	0.0513697	0.13947	14.777	3.6
SPAC19A8.12	0.3622	45.0742	43.5897	18.5211	17.5688	62.6711	23.7814	22.4724	19.8175	NA	0.839	0.0860767	0.0907425	0.0486369	0.100275	0.133215	0.0804461	NA	3.60692	2.3
SPAC19A8.13	0.334718	39.0805	43.295	32.3184	31.0291	36.9975	15.2514	20.3908	23.7257	NA	1.0095	0.100803	0.104991	0.171656	0.357224	0.360761	0.137311	NA	8.31476	4.7
SPAC19A8.14	0.35739	45.8537	47.8049	71.0904	43.005	80.0324	19.0004	46.8001	45.3446	19.23	1.2155	0.0273006	0.0451299	0.0413419	0.119923	0.18879	0.0428014	0.106383	9.32911	2.8
SPAC19A8.15	0.416221	56.0976	49.4978	76.0746	50.8421	2840.42	67.2633	912.16	65.0694	56.29	1.6855	0.136671	0.2045	0.258975	0.677909	0.229707	0.159786	0.221729	38.4589	15
SPAC19A8.16	0.432515	60	61.5385	NA	NA	NA	NA	NA	NA	2.23	NA	NA	NA	NA	NA	NA	NA	0.0402739	NA	0.27
SPAC19B12.01	0.349818	42.5949	41.2485	22.3994	21.3761	59.5541	22.7149	41.5572	25.5796	NA	0.8915	0.0866459	0.0907936	0.0824869	0.170882	0.176756	0.0758735	NA	9.06394	2.8
SPAC19B12.02c	0.465662	69.9262	64.3911	9.91168	15.8929	18.7866	15.0008	NA	28.0579	7.44	3.5065	2.51757	1.57009	1.35914	1.65434	NA	0.88935	2.77778	NA	36
SPAC19B12.03	0.374823	49.8905	48.9047	NA	NA	13.5082	9.73318	42.427	28.4875	15.36	2.341	NA	NA	0.141301	0.190388	0.250455	0.141123	0.925926	10.918	5.8
SPAC19B12.04	0.490269	62.2951	62.2951	228.084	129.112	NA	102.957	NA	133.33	29.2	3.8125	0.0972478	0.171795	NA	NA	NA	0.166359	1	NA	32
SPAC19B12.05c	0.358771	41.4938	41.9087	40.0291	25.9112	99.844	26.395	101.579	36.4121	21.69	0.81	0.0692644	0.107003	0.0705313	0.17601	0.0807313	0.0761448	0.3125	6.48359	4
SPAC19B12.06c	0.37084	50.7752	48.062	72.7991	40.3793	128.627	34.7474	357.151	57.9988	39.09	1.078	0.0533197	0.0961291	0.0526419	0.120085	0.307647	0.0669259	0.649351	39.6171	5.6
SPAC19B12.07c	0.326949	40.7524	41.0658	52.2872	24.3141	93.6884	20.4274	35.3129	30.4843	10.96	0.3785	0.0225361	0.0484637	0.0448704	0.133893	0.149268	0.0386543	0.114286	6.3979	1.7
SPAC19B12.08	0.346531	43.4375	44.375	7.85625	12.9235	35.0287	16.9834	NA	17.0955	0.67	0.6595	0.0820528	0.0498801	0.0434369	0.0788851	NA	0.0377074	0.383142	NA	0.93
SPAC19B12.09	0.398353	52.8302	48.1132	28.3648	36.4171	29.7831	21.6685	NA	107.332	50.03	1.7205	0.0659795	0.0513907	0.284018	0.368651	NA	0.0174365	1.0101	52.7772	2.7
SPAC19B12.10	0.358708	44.5977	45.2874	17.9663	16.0448	43.7443	15.8809	42.633	26.96	3.88	0.668	0.0270063	0.0302406	0.076971	0.175037	0.0553452	0.0179972	0.108814	2.75728	0.7
SPAC19B12.11c	0.340651	39.5161	41.9355	74.4033	46.4403	111.684	34.0304	87.5177	54.5861	31.42	1.3095	0.0288798	0.0462692	0.146114	0.315982	0.335841	0.0393645	1.66667	25.2987	3.1
SPAC19B12.12c	0.340029	42.5532	40	23.71	21.3435	69.7691	28.4635	75.3762	NA	NA	NA	0.0207564	0.0230578	0.0264483	0.0504148	0.0634522	NA	NA	4.30549	0.71
SPAC19B12.13	0.344163	44.8871	42.8951	28.7336	16.2745	73.3355	17.0422	46.9353	NA	NA	0.9285	0.0434219	0.0766638	0.236801	0.716025	0.207626	NA	NA	9.93893	1.8
SPAC19D5.01	0.367915	48.9451	52.0394	19.3732	20.3262	65.0574	24.0357	NA	24.6196	2.78	0.711	0.0339897	0.032396	0.024835	0.0519908	NA	0.0267465	0.0875657	NA	0.95
SPAC19D5.02c	0.350776	42.6009	39.9103	65.6549	29.9861	86.5944	18.9797	51.2308	39.6469	11.65	0.564	0.0168919	0.036985	0.0699544	0.212646	0.153497	0.0279728	0.292398	8.20677	1.6
SPAC19D5.03	0.356935	46.4198	44.1975	18.8694	26.2372	46.1424	22.2132	20.3944	21.4215	2.51	0.5795	0.0326931	0.0235125	0.0418572	0.0741162	0.125902	0.0287982	0.227273	3.36095	0.89
SPAC19D5.04	0.360208	46.2659	42.6712	27.7779	33.0432	61.4366	37.8208	56.1426	40.6308	16.7	1.6295	0.119775	0.10069	0.0412248	0.0580532	0.296954	0.0818862	0.689655	17.0638	4.8
SPAC19D5.05c	0.39021	48.0874	47.541	34.2192	23.9052	34.3772	6.60993	21.2928	23.8372	NA	1.125	0.0465889	0.0666901	0.316167	1.34071	0.923426	0.0668802	NA	26.1352	2.3
SPAC19D5.06c	0.369443	48.0114	51.1364	NA	NA	NA	NA	22.8516	28.8654	12.75	NA	NA	NA	NA	NA	0.262228	0.0576314	0.190476	7.31928	2.4
SPAC19D5.07	0.501578	74.2616	67.2996	21.9724	20.482	69.861	19.1036	51.3144	33.9779	9.85	0.7395	0.050474	0.054147	0.048395	0.128647	0.0735106	0.0326399	0.035137	3.95524	1.6
SPAC19D5.09c	0.325331	37.8845	37.5094	19.3001	28.3469	60.386	35.5965	NA	NA	NA	NA	0.0395057	0.0268975	0.0783156	0.114183	NA	NA	NA	NA	1.1
SPAC19D5.11c	0.362381	43.1193	44.0367	46.3801	28.167	26.6084	NA	NA	25.6564	NA	NA	0.00866806	0.0142729	0.106582	NA	NA	0.0156696	NA	NA	0.58
SPAC19E9.01c	0.379118	52.5606	50.4043	12.9283	12.1876	30.4355	12.5176	33.0984	28.5436	5.93	1.212	0.171567	0.181994	0.149301	0.318593	0.137496	0.0777082	0.280112	5.10111	3.2
SPAC19E9.02	0.345899	44.7368	45.8449	19.5022	21.0523	54.8536	18.9973	50.1839	27.8509	6.78	0.9145	0.106626	0.0987749	0.0443334	0.101145	0.195185	0.0746634	0.515464	9.25554	3
SPAC19E9.03	0.373869	53.0414	51.8248	6.82756	16.4548	14.2163	18.5439	21.5837	24.8678	6.2	3.0925	2.13196	0.88461	0.677018	0.536272	0.361661	0.585338	0.135135	10.4004	21
SPAC19G12.01c	0.338011	41.7246	42.5591	17.8029	21.2136	52.2863	19.2706	20.4868	18.8149	1.67	0.8735	0.0218034	0.0182978	0.0454214	0.0990623	0.0988448	0.0206306	0.225225	2.56954	0.56
SPAC19G12.02c	0.349067	44.9622	44.7103	18.642	17.4061	60.5869	23.8096	29.5703	24.0776	7.81	0.5955	0.0446185	0.0477864	0.0593147	0.1195	0.129761	0.0345456	0.0509165	4.61369	1.2
SPAC19G12.03	0.397575	52.5	52.1875	43.7507	31.08	139.486	32.4449	91.0251	43.2754	6.03	0.6755	0.0380234	0.0535249	0.0589819	0.147334	0.153843	0.0384411	0.0795545	12.2937	2.4
SPAC19G12.04	0.347833	40.3141	47.644	NA	42.683	111.213	36.6655	104.264	50.465	16.78	0.571	NA	0.00698296	0.0214488	0.0437129	0.038828	0.00590613	0.0192901	3.11077	0.43
SPAC19G12.05	0.415947	60.1375	54.2955	36.1679	25.3524	54.2185	21.3172	60.7623	44.1145	23.27	1.504	0.180148	0.257001	0.0478551	0.0981894	0.518342	0.147697	0.11919	32.1006	9.4
SPAC19G12.06c	0.51715	80.1527	59.542	28.1342	30.477	42.0131	24.9609	NA	25.6288	11.49	2.435	0.640566	0.591326	0.844451	1.26796	NA	0.703186	1.08696	NA	26
SPAC19G12.07c	0.371379	49.5854	48.5904	12.1265	4.60216	34.892	NA	39.5876	41.1282	13.71	0.9085	0.148615	0.391595	0.0745625	NA	0.111357	0.0438187	0.0682128	4.83995	2.6
SPAC19G12.08	0.495415	75.7925	67.7233	10.7542	21.0202	19.1888	19.7931	46.3709	46.8596	6.63	1.744	0.966801	0.494629	0.366263	0.356668	0.253077	0.22188	1.75439	12.4487	15
SPAC19G12.09	0.453173	63.3803	59.1549	38.2596	35	73.4501	35.0459	51.1866	40.6723	24.75	0.722	0.0760912	0.0831776	0.116907	0.195349	0.21406	0.0715774	0.0742942	11.253	4.2
SPAC19G12.10c	0.464107	66.5669	62.8743	43.1342	28.1222	244.93	39.339	NA	62.4658	43.06	1.878	0.642782	0.985907	0.532188	1.42607	NA	0.443857	0.3367	NA	40
SPAC19G12.11	0.372663	50	50.8	43.8898	31.9619	115.443	35.9951	154.579	61.0654	24.76	0.5905	0.0442201	0.0607227	0.0459809	0.0968471	0.180884	0.0317825	0.0592417	17.887	2.8
SPAC19G12.12	0.349149	44.898	44.5578	36.5195	26.6516	58.9993	26.7888	43.8133	29.4341	13.13	0.6225	0.0322663	0.0442131	0.0895867	0.160988	0.26478	0.0400335	0.120192	13.1998	1.7
SPAC19G12.13c	0.338316	41.7671	44.9799	31.5122	36.8001	85.038	41.6129	75.0007	40.0222	10.57	0.5575	0.00945834	0.00809924	0.0264422	0.0423639	0.0415481	0.0074472	0.116144	3.03369	0.43
SPAC19G12.14	0.390821	52.5606	55.5256	5.33315	10.6849	25.0872	11.8913	23.1597	25.4578	5.92	1.0935	0.480887	0.240025	0.0988953	0.189127	0.159971	0.100741	0.127877	4.10821	3.7
SPAC19G12.15c	0.386408	51.6524	51.8972	12.4278	13.7224	65.0652	22.5257	62.4045	24.8557	14.45	1.339	0.407149	0.368739	0.182596	0.403513	0.248293	0.203574	0.526316	13.5438	7.3
SPAC19G12.16c	0.383896	60.7463	63.7313	9.23677	14.929	27.6996	17.2276	25.7177	30.1325	NA	1.7745	1.50084	0.928594	0.529556	0.789405	0.290117	0.460065	NA	7.62258	20
SPAC19G12.17	0.36688	52.8846	50.9615	NA	NA	NA	NA	NA	NA	16.66	NA	NA	NA	NA	NA	NA	NA	0.10989	NA	2.3
SPAC1A6.01c	0.377909	46.5934	47.4725	40.7526	36.0397	158.732	48.183	44.3096	24.2849	8.59	0.8335	0.0221113	0.0250028	0.0339302	0.0667999	0.205887	0.037105	0.122699	9.57472	1.3
SPAC1A6.02	0.347412	41.8283	41.8283	53.1578	30.8268	106.591	23.9374	159.404	44.2297	33.5	1.2705	0.0443341	0.0764496	0.0624403	0.174797	0.20649	0.0532832	0.229885	20.1944	3.4
SPAC1A6.03c	0.384952	53.3033	52.2523	30.1064	19.9268	62.1796	15.1097	65.9536	36.3119	1.45	1.1815	0.133535	0.201751	0.384265	1.16359	0.315796	0.110715	0.0606796	21.8672	5.8
SPAC1A6.04c	0.488589	78.7928	67.5367	15.2347	8.68268	40.2888	10.152	81.9417	37.0653	22.03	4.787	3.91283	6.86547	1.05824	3.38987	0.265535	1.60826	0.473934	16.2078	86
SPAC1A6.05c	0.334532	39.7516	41.6149	16.4068	16.7936	44.4874	18.0127	92.0029	31.7314	16.36	0.91	0.0802702	0.0784214	0.0517112	0.106647	0.194298	0.041504	0.180505	14.8699	1.9
SPAC1A6.06c	0.350345	47.027	55.6757	NA	31.3875	NA	NA	NA	37.3566	NA	0.7255	NA	0.00485838	NA	NA	NA	0.00408207	NA	NA	0.22
SPAC1A6.07	0.361418	47.956	54.0881	18.2659	8.94902	42.6326	10.2077	29.8535	27.1632	3.03	1.3875	0.170764	0.348548	0.154979	0.514966	0.175285	0.114831	0.16	5.63507	4.5
SPAC1A6.08c	0.340701	38.9474	41.0526	37.9327	37.189	68.1331	31.3794	NA	36.8523	23.97	0.65	0.00749196	0.00764178	0.0268994	0.0467479	NA	0.0077116	0.0156201	NA	0.41
SPAC1A6.09c	0.352283	48.9744	47.4359	17.5935	17.2447	40.289	18.5183	52.1773	25.5124	13.62	1.043	0.200929	0.204994	0.12155	0.227612	0.221809	0.138562	0.416667	15.5197	5.1
SPAC1A6.10	0.388132	51.134	51.3402	48.211	29.2691	111.423	27.1451	153.979	43.0667	30.38	1.2485	0.0963284	0.158669	0.0715373	0.184824	0.209256	0.107835	0.27248	21.5502	6.7
SPAC1B1.01	0.380581	54.6025	58.5774	29.319	15.9434	64.7011	17.2766	39.0339	55.3231	6.94	NA	0.219866	0.404323	0.194419	0.537013	0.172023	0.11652	0.0381679	7.23631	9.3
SPAC1B1.02c	0.334804	42.0857	45.9963	9.07275	9.12512	24.601	8.79438	19.2218	17.7571	4.05	0.7755	0.160437	0.159517	0.142042	0.352671	0.0980386	0.0819735	0.218818	1.98068	2.1
SPAC1B1.03c	0.379708	49.7103	47.9722	25.6439	13.0816	69.2266	14.0737	97.7757	39.7428	25.32	1.2705	0.191911	0.376202	0.233041	0.804976	0.220457	0.12383	0.288184	19.1307	7.1
SPAC1B1.04c	0.342356	46.2555	46.1087	12.8433	6.68565	37.7759	9.7045	25.1339	31.2997	7.41	0.8485	0.167306	0.321398	0.132976	0.423135	0.258447	0.068651	0.120337	7.51939	3.1
SPAC1B2.02c	0.345885	45.1306	45.6057	23.6851	21.5399	51.8868	21.2107	30.3797	33.353	13.73	1.262	0.0848687	0.0933212	0.136073	0.272048	0.209196	0.0602683	0.192678	7.25651	2.9
SPAC1B2.03c	0.422315	67.9641	62.8743	16.1204	14.7359	58.6529	17.3744	215.017	38.9337	23.14	2.0295	1.54793	1.69337	0.196468	0.506486	0.104441	0.640918	1.04167	17.9256	36
SPAC1B2.04	0.414362	55.7143	52.8571	91.9211	52.2375	250.386	46.0127	109.359	74.0782	22.94	0.9435	0.0429818	0.0756342	0.0780816	0.187885	0.406343	0.0533347	0.0806452	33.9275	5.7
SPAC1B2.05	0.375156	50.4167	48.6111	8.21967	10.5123	26.5183	11.4223	46.3911	20.0416	7.53	1.073	0.143357	0.112092	0.0894075	0.185584	0.138485	0.0587952	0.239808	7.15213	1.7
SPAC1B2.06	0.310507	44.0476	46.4286	NA	NA	NA	NA	NA	NA	8.76	NA	NA	NA	NA	NA	NA	NA	0.0609385	NA	0.053
SPAC1B3.01c	0.411074	53.8813	54.3379	81.9693	50.7373	558.711	71.9963	NA	71.0038	30.11	1.0525	0.0431265	0.0696737	0.0503469	0.108863	NA	0.0497868	0.162602	39.7376	5.1
SPAC1B3.02c	0.319495	38.3178	37.3832	109.468	46.2586	651.904	46.5712	305.588	52.1204	NA	2.5055	0.0405246	0.0958987	0.0916077	0.271478	0.190883	0.0851133	NA	26.2261	6.4
SPAC1B3.03c	0.439332	59.5506	55.618	55.0842	35.2408	107.976	39.4617	NA	42.5678	NA	2.4115	0.264252	0.413047	0.0608922	0.115647	NA	0.341951	NA	NA	21
SPAC1B3.04c	0.344554	44.1718	44.4785	17.9663	15.6919	53.4729	19.3507	53.0848	23.5773	0.97	1.712	0.0320217	0.036663	0.0376881	0.0831767	0.0387168	0.0244011	0.0530223	1.99801	0.83
SPAC1B3.05	0.379539	48.125	50.1562	30.0334	33.6593	70.3226	35.8231	42.3372	31.9867	13.18	0.9085	0.11078	0.0988466	0.144965	0.231882	0.188005	0.104015	1.42857	8.13681	4.8
SPAC1B3.06c	0.367794	44.6043	43.5252	62.7481	40.6755	139.721	38.0416	70.9122	50.2776	14.38	0.6595	0.0331395	0.0511227	0.0594542	0.13154	0.153801	0.0413592	0.338983	10.3458	3
SPAC1B3.07c	0.364302	48.7903	45.1613	62.2211	39.1552	169.829	32.0645	36.956	29.8618	7.92	0.7	0.0222801	0.0354052	0.066226	0.181702	0.282692	0.0464236	0.377358	11.335	2
SPAC1B3.08	0.351263	46.3357	44.6809	23.3653	21.7381	50.9046	24.0206	32.9431	26.9659	NA	1.4165	0.115696	0.124356	0.187865	0.333998	0.314657	0.100248	NA	13.9246	3.9
SPAC1B3.09c	0.359067	45.6439	44.1288	22.3994	17.596	46.23	18.1855	34.4313	25.9508	NA	1.3525	0.126874	0.161508	0.132911	0.27947	0.486294	0.109511	NA	18.3628	4.1
SPAC1B3.10c	0.343084	43.0723	44.4277	7.19267	NA	25.2497	NA	NA	24.7818	NA	0.4605	0.125279	NA	0.0770261	NA	NA	0.0363611	NA	NA	1.3
SPAC1B3.11c	0.350516	47.0085	46.5812	36.9287	34.821	70.9595	36.6956	40.2636	30.6268	7.58	0.5705	0.00638176	0.00676805	0.038725	0.0611598	0.0559524	0.0076949	0.0529661	2.47796	0.34
SPAC1B3.12c	0.419417	61.9718	50.7042	90.0648	49.3044	152.322	37.0015	NA	NA	35.14	1.6085	0.0330932	0.0604516	0.133402	0.313145	NA	NA	0.288184	NA	4.3
SPAC1B3.13	0.371215	50.3722	47.1464	10.9738	9.49641	32.2605	8.73084	44.1708	21.1205	13.38	1.2465	0.240023	0.277364	0.113754	0.353615	0.282972	0.124711	4.34783	13.2523	3.8
SPAC1B3.14	0.475102	74.5342	56.5217	132.522	68.9164	1674.47	74.0835	NA	89.6109	67.88	1.79	0.0836867	0.160925	0.0896549	0.215133	NA	0.123761	0.248756	NA	16
SPAC1B3.15c	0.375347	52.2293	53.5032	13.6452	22.2422	45.9325	24.6573	NA	23.358	3.04	0.604	0.0761968	0.0467454	0.0558735	0.0904083	NA	0.0445124	0.0690608	NA	1.5
SPAC1B3.16c	0.402704	57.7465	57.9225	16.4214	16.9518	35.3388	18.4646	56.2694	33.4826	17.99	1.6945	0.633152	0.613341	0.506057	0.860534	0.280952	0.310526	0.571429	14.3205	15
SPAC1B3.17	0.334834	40.9683	41.8994	12.1662	17.3791	43.7129	19.8045	9.66505	19.9478	4.45	0.7095	0.119644	0.0837561	0.0711099	0.133459	0.201575	0.0729708	0.244499	2.61093	2.1
SPAC1B3.18c	0.340901	45.2915	45.2915	40.388	36.1648	79.808	32.037	53.3578	33.7318	10.78	0.688	0.0240271	0.0268329	0.0459183	0.0864809	0.216462	0.0287683	0.387597	11.9756	1.4
SPAC1B3.20	0.345256	39.7436	39.7436	80.893	74.8716	39.2691	18.0638	119.685	74.8133	16	0.713	0.0257061	0.0277734	0.0587536	0.110282	0.116178	0.0277951	0.326797	10.2529	3
SPAC1B3.21	0.343233	39.1304	44.9275	NA	NA	NA	NA	NA	NA	NA	NA	NA	NA	NA	NA	NA	NA	NA	NA	0.92
SPAC1B9.02c	0.358467	43.6782	45.1149	18.6246	19.386	50.2498	18.9727	51.6007	29.6085	11.56	0.8455	0.115372	0.11084	0.0604502	0.129983	0.106881	0.0725723	0.145773	6.04738	3.1
SPAC1B9.03c	0.360361	44.473	44.2159	38.5914	40.527	66.854	31.8056	44.13	33.6784	19.18	1.0965	0.0538836	0.05131	0.0418571	0.071118	0.966121	0.061744	0.251256	45.9567	3
SPAC1D4.01	0.343388	37.4016	38.9764	32.2362	36.8001	81.6753	35.5238	27.6503	27.4751	9.33	1.2395	0.0365536	0.0320203	0.0410453	0.0723375	0.130476	0.0428879	0.129199	4.73456	1.7
SPAC1D4.02c	0.374901	46.087	46.3768	20.9887	18.9169	51.9459	19.9336	46.5784	27.3257	3.26	1.528	0.0561422	0.062291	0.102611	0.216429	0.247241	0.0431224	0.0733138	12.6292	1.7
SPAC1D4.03c	0.330664	43.0799	44.4444	27.7779	23.8317	64.8166	25.9844	19.4488	24.6437	4.09	0.741	0.0177167	0.0206504	0.233115	0.456611	0.198727	0.01997	0.0483793	4.92638	0.71
SPAC1D4.04	0.41756	53.8899	49.9051	61.0645	41.584	262.738	50.566	257.342	54.1653	41.66	1.667	0.0953489	0.140016	0.701645	1.60335	0.387978	0.107494	0.406504	47.3686	8.4
SPAC1D4.05c	0.33834	47.0284	47.5452	22.0168	25.0395	65.5091	29.9855	43.0304	28.6564	7.78	1.2275	0.0440757	0.0387551	0.183034	0.321614	0.180433	0.0338635	0.190114	8.26428	1.4
SPAC1D4.06c	0.332482	39.2157	42.8105	42.2702	27.2884	42.7842	12.8321	42.9321	42.9209	36.46	1.4845	0.024597	0.0381013	0.0472798	0.127902	0.279032	0.0242241	0.0457038	13.2596	1.5
SPAC1D4.08	0.362833	52.988	49.4024	30.4014	17.1644	64.9628	13.936	62.5384	47.5433	16.58	1.5155	0.164159	0.290756	0.23216	0.777056	0.388507	0.104971	0.277778	25.2632	7.2
SPAC1D4.09c	0.336675	40	42.5	47.3196	33.0986	62.2214	21.9749	53.0111	39.4472	19.16	0.9075	0.0424798	0.0607316	0.140408	0.307783	0.403229	0.0509574	0.206186	21.5073	2.9
SPAC1D4.10	0.349301	42.5216	46.4771	26.2762	19.2089	77.4843	21.1953	83.3166	30.916	23.79	0.907	0.0422069	0.0577356	0.0587832	0.152377	0.068293	0.0358726	0.238095	4.77948	1.6
SPAC1D4.11c	0.350997	48.4058	48.9855	10.8065	12.5426	43.6767	16.3405	23.5326	22.5345	3.07	1.4085	0.352779	0.303949	0.227334	0.503618	0.190647	0.169177	0.0542888	5.6825	5.5
SPAC1D4.12	0.358262	44.5596	46.114	21.6657	26.2783	70.4562	28.3341	30.5599	22.156	6.2	0.5655	0.0415906	0.0342904	0.0714351	0.137503	0.109396	0.0406704	0.156986	4.12266	1.3
SPAC1D4.13	0.353125	46.4706	46.7647	21.5793	24.4648	41.9669	23.6765	94.1792	33.3608	26.65	0.95	0.0867265	0.0764977	0.0535	0.0838496	0.126032	0.0560986	0.0769823	10.1113	2.7
SPAC1D4.14	0.348179	43.059	41.2776	26.2762	26.3194	103.074	28.5317	34.6479	32.1127	11.65	0.9085	0.0817759	0.0816414	0.0288359	0.0687269	0.191345	0.0669129	0.636943	7.63432	3.1
SPAC1F12.02c	0.565818	82.1429	76.1905	134.728	95.6741	1887.29	118.673	NA	111.5	NA	3.7055	0.504189	0.709998	0.893899	1.66531	NA	0.609225	NA	NA	98
SPAC1F12.04c	0.382316	51.3089	48.6911	30.1797	23.0396	37.0117	11.123	37.5316	37.692	NA	0.7615	0.0528248	0.0691957	0.497706	1.37591	0.159321	0.0422965	NA	6.92339	2.3
SPAC1F12.05	0.374268	51.9894	53.0504	16.2771	16.3516	47.8352	19.0177	30.0021	25.5918	4.58	1.187	0.183112	0.182278	0.104898	0.21744	0.231138	0.116464	0.193798	8.78157	4.3
SPAC1F12.06c	0.341197	43.254	41.6667	33.8598	26.0736	94.2985	29.4398	55.2688	28.3687	12.42	0.661	0.0204711	0.0265843	0.0352096	0.0779969	0.0786526	0.0244335	0.0196002	4.1019	1
SPAC1F12.07	0.404369	52.9563	50.8997	57.0292	44.8441	718.654	50.7554	NA	60.3612	56.85	NA	0.158005	0.200939	0.235045	0.664907	NA	0.149283	0.145773	NA	13
SPAC1F12.08	0.362548	45.2532	44.6203	60.3151	34.7023	142.925	28.3315	79.3837	46.6925	29.76	0.49	0.0137905	0.0239689	0.0464141	0.13052	0.178744	0.0178139	0.0933707	12.1518	1.2
SPAC1F12.09	0.326708	39.7112	40.0722	NA	NA	NA	NA	57.7225	29.3514	5.32	NA	NA	NA	NA	NA	0.13329	0.025977	0.108578	7.37434	1.1
SPAC1F12.10c	0.348603	41.4966	46.2585	74.4033	53.1269	115.383	43.7711	70.3107	50.1723	24.13	0.9475	0.0335379	0.0469692	0.666168	1.21256	0.26527	0.0497352	0.21978	17.0206	3.6
SPAC1F3.01	0.356778	42.0849	42.7284	14.5842	14.616	34.7247	19.6277	35.6396	31.5051	15.16	0.744	0.213873	0.213407	0.0525799	0.0837052	0.167449	0.099005	0.175747	6.90152	4.5
SPAC1F3.02c	0.355356	44.2652	44.1756	14.2183	19.386	46.0133	22.638	19.6046	21.1956	5.69	0.8725	0.0828757	0.0607834	0.0356856	0.0620683	0.184932	0.0555942	0.121803	4.80927	1.7
SPAC1F3.03	0.344163	43.5259	46.5139	18.7815	27.3315	61.5123	33.0753	33.0124	22.226	3.51	1.0525	0.0516683	0.0355051	0.0205084	0.0320308	0.0725133	0.0436608	0.0613874	2.85754	1.4
SPAC1F3.04c	0.353546	41.6667	42.0139	55.506	35.7912	68.5106	16.0631	46.4517	38.9861	21.78	0.9985	0.0312195	0.0484161	0.0362127	0.110547	0.212896	0.0444484	0.120192	10.8557	2.5
SPAC1F3.05	0.375614	48.8235	48.8235	NA	NA	NA	NA	62.6787	49.0972	5.87	0.874	NA	NA	NA	NA	0.153378	0.0776481	0.164474	8.68453	5.5
SPAC1F3.06c	0.375442	46.8063	40.7767	72.1065	39.7243	33927.3	53.7541	63.5764	50.4331	30.91	0.8625	0.0538318	0.0977141	0.0873744	0.274986	0.195284	0.0769658	0.244499	12.6173	5.6
SPAC1F3.07c	0.362944	50.1241	47.1464	23.3167	16.1466	42.0081	12.9278	29.1912	38.0826	11.68	1.004	0.0772914	0.111614	0.299962	0.79532	0.20352	0.047323	0.0235294	7.35772	2.6
SPAC1F3.09	0.37767	49.9109	51.5152	26.8123	16.0194	72.1367	16.171	85.7702	29.4983	17.45	1.1625	0.0878964	0.147116	0.168338	0.527551	0.170197	0.0798926	0.0862813	12.2404	3.4
SPAC1F3.10c	0.348473	42.7822	43.7008	17.6576	22.8987	51.8551	27.6885	32.7524	20.5047	5.72	0.7165	0.0243381	0.0187675	0.101166	0.162187	0.0773936	0.0209587	0.161551	3.15242	0.62
SPAC1F5.02	0.411738	52.439	48.374	63.4185	43.4128	245.377	53.8531	NA	53.7513	39.01	2.5365	0.142086	0.207564	0.0996972	0.21351	NA	0.167641	0.564972	NA	13
SPAC1F5.03c	0.37939	52.0942	47.9058	11.6142	17.596	27.4424	16.9311	39.2232	26.4609	5.32	1.991	0.292437	0.193022	0.142572	0.214151	0.434329	0.128356	0.429185	19.1628	4.9
SPAC1F5.04c	0.360356	45.8446	44.9756	24.1907	25.9923	39.6636	14.3655	39.0486	25.4388	7.5	1.105	0.0630377	0.0586684	0.0410437	0.0949059	0.118884	0.0599448	0.192678	5.54675	2.2
SPAC1F5.05c	0.365856	47.6821	54.9669	37.9869	16.6888	49.3048	6.64722	34.2864	44.2395	13.51	4.642	0.0474423	0.107987	0.0596341	0.328183	0.279888	0.0407369	0.0538213	11.2486	2.6
SPAC1F5.06	0.378446	48.3491	45.9906	58.7477	46.6231	476.94	78.0789	134.519	45.3961	30.8	1.2965	0.108548	0.136777	0.116312	0.232554	0.165119	0.140474	0.316456	15.3271	9.2
SPAC1F5.07c	0.354635	45.3061	45.9184	39.6172	29.4581	80.8054	29.2468	75.1538	48.5288	33.87	0.6765	0.0192457	0.0258829	0.0496147	0.101168	0.0811965	0.0157115	0.0698324	5.30786	1.1
SPAC1F5.08c	0.346541	47.5309	46.2963	11.7758	11.0089	21.9343	9.61416	19.984	21.531	NA	1.127	0.0824066	0.0881471	0.169493	0.352153	0.283239	0.0450701	NA	8.2398	1.4
SPAC1F5.09c	0.352285	41.9355	46.18	29.3892	25.5106	61.6707	27.3011	NA	16.0733	NA	0.541	0.00731138	0.008423	0.0252435	0.0459919	NA	0.0133685	NA	NA	0.31
SPAC1F5.10	0.362593	45.6853	46.4467	47.1607	31.8038	114.337	33.225	98.1418	38.3404	12.79	1.2275	0.0455625	0.0675628	0.0836223	0.186433	0.233697	0.0560441	0.297619	19.9217	3.1
SPAC1F5.11c	0.342749	44.1313	42.6539	8.25392	10.4476	35.3436	11.8421	31.6781	48.7346	20.11	0.97	0.184751	0.145959	0.107979	0.272226	0.108078	0.0312904	0.342466	4.10288	2.2
SPAC1F7.01c	0.376293	45.641	44.3223	4.74417	8.45827	31.227	12.1197	73.5445	38.1026	25.44	1.1475	1.09579	0.614618	0.0791959	0.17757	0.161833	0.136437	0.3125	11.3545	7.5
SPAC1F7.02c	0.413804	55.0173	47.7509	12.1166	13.653	37.1937	14.1819	69.4132	29.9618	18.1	1.6335	0.423328	0.375688	0.0637807	0.142146	0.451745	0.171194	0.378788	30.8759	7.4
SPAC1F7.03	0.386229	52.3944	54.507	9.05797	15.2705	27.5102	19.6277	29.1143	23.9179	6.42	1.1815	0.35966	0.213339	0.0933135	0.123605	0.163132	0.136207	0.223714	4.80028	4.7
SPAC1F7.04	0.441368	61.8812	56.4356	51.8145	29.8892	181.143	35.4737	NA	57.5639	48.13	2.3995	0.321059	0.556573	0.725122	1.88755	NA	0.288992	0.510204	NA	24
SPAC1F7.05	0.464601	65.2281	61.529	18.4868	NA	41.7501	NA	45.4369	32.7732	5.16	0.6895	0.599906	NA	0.488677	NA	0.387479	0.338397	0.151976	19.7651	16
SPAC1F7.06	0.332931	37.8486	41.8327	NA	NA	NA	NA	NA	NA	NA	0.8675	NA	NA	NA	NA	NA	NA	NA	NA	0.023
SPAC1F7.07c	0.435055	64.7355	60.4534	12.5302	14.76	31.6647	12.4125	20.4188	34.7114	3.75	0.5525	0.293187	0.248895	0.146687	0.325415	0.134103	0.105835	0.1221	3.59116	5.3
SPAC1F7.08	0.410572	58.5209	60.2894	21.408	25.8708	51.8112	27.2355	39.8149	38.7232	13.19	0.584	0.197505	0.163435	0.443026	0.719361	0.0458239	0.10919	0.205761	2.12865	6.1
SPAC1F7.09c	0.404696	53.5088	57.3099	19.083	10.232	45.7355	10.0864	37.1236	33.5873	11.76	0.511	0.090807	0.169358	0.0493347	0.174394	0.123202	0.0515929	0.0420345	5.10255	2.5
SPAC1F7.10	0.397041	55.042	55.042	34.7242	39.9409	98.7028	27.1399	203.398	46.8869	20.35	0.6525	0.0379269	0.0329732	0.02534	0.06144	0.0883528	0.0280884	0.0170707	9.85283	1.9
SPAC1F7.11c	0.356266	45.9079	48.977	6.98725	NA	25.5247	8.87701	28.7129	22.8831	2.53	0.811	0.257924	NA	0.0848524	0.215282	0.108735	0.0787561	0.129702	3.91552	2.6
SPAC1F7.12	0.509172	73.5294	67.6471	46.4571	31.1821	99.4922	28.0259	104.021	47.929	20.58	0.718	0.0716167	0.106699	0.0833466	0.197754	0.248259	0.0694174	0.0694927	18.9233	4.8
SPAC1F7.13c	0.545274	84.9802	72.7273	182.916	118.823	NA	219.051	NA	106.783	84.49	5.397	0.416838	0.641677	NA	NA	NA	0.714027	0.193798	NA	110
SPAC1F7.14c	0.343736	48.1481	40.7407	NA	NA	NA	NA	NA	NA	23.09	NA	NA	NA	NA	NA	NA	NA	0.0225276	NA	1.2
SPAC1F8.01	0.376743	50.0901	48.6486	28.7675	22.0391	73.435	24.2047	NA	17.1887	NA	0.35	0.00361423	0.00471761	0.0683303	0.153433	NA	0.00604886	NA	NA	0.15
SPAC1F8.02c	0.368121	46.4602	49.115	NA	NA	41.461	12.2101	NA	NA	NA	0.758	NA	NA	0.0246895	0.0682621	NA	NA	NA	NA	0.023
SPAC1F8.03c	0.355264	44.7619	47.9365	15.4599	17.1111	43.7415	19.3396	NA	19.9976	NA	0.2765	0.0340747	0.0307866	0.0581733	0.111475	NA	0.0263427	NA	NA	0.76
SPAC1F8.04c	0.348356	41.4687	43.1965	NA	NA	62.8839	19.5575	NA	NA	NA	0.7635	NA	NA	0.0249829	0.0608727	NA	NA	NA	NA	0.081
SPAC1F8.05	0.400613	58.2418	56.5934	NA	44.3308	46.9375	29.6025	NA	142.778	NA	0.408	NA	0.00218901	0.0300664	0.042601	NA	0.000679662	NA	NA	0.14
SPAC1F8.06	0.376131	54.8052	55.0649	15.0395	19.9572	39.3351	22.2338	17.9516	22.3192	3.12	0.7165	0.0506973	0.0382048	0.0482355	0.0759414	0.0882861	0.0341617	0.110132	2.05287	1.1
SPAC1F8.07c	0.54504	87.6761	74.4718	74.4033	47.8388	1508.16	64.7616	NA	101.526	94.11	8.352	2.88798	4.49166	1.80234	4.67137	NA	2.11647	0.694444	NA	310
SPAC1F8.08	0.30029	39.1667	45.8333	NA	34.6432	46.3995	22.202	NA	NA	NA	1.517	NA	0.00152062	0.0317985	0.0565532	NA	NA	NA	NA	0.076
SPAC20G4.01	0.342853	40.7143	39.6429	52.0972	32.9879	74.7426	24.5034	55.9992	45.8437	27.86	0.844	0.0319317	0.0504291	0.0700199	0.157327	0.182955	0.0362875	0.322581	9.91379	2.4
SPAC20G4.02c	0.343829	40.2332	40.9621	17.6415	17.6233	37.888	20.4369	NA	18.7354	6.45	1.2715	0.0165021	0.0165191	0.0392791	0.0645617	NA	0.0155386	0.206186	NA	0.42
SPAC20G4.03c	0.351029	46.0227	45.7386	8.53179	13.5379	33.7841	15.1056	21.3252	19.7618	3.41	0.3625	0.105616	0.0665607	0.0522744	0.102334	0.073231	0.0455976	0.214133	2.19742	1.3
SPAC20G4.04c	0.318727	39.7213	44.2509	34.4014	26.3194	63.1172	21.4441	20.3929	18.5699	2.45	0.5735	0.0132982	0.0173817	0.0562058	0.126943	0.123385	0.0246354	0.487805	3.20743	0.66
SPAC20G4.05c	0.353312	42.7817	42.7817	19.5208	15.5672	42.6521	15.7795	36.7443	24.9618	7.75	0.769	0.039059	0.0489788	0.0576752	0.129491	0.138193	0.0305451	0.135501	5.63998	1.1
SPAC20G4.06c	0.505302	69.3431	64.9635	241.232	124.51	NA	195.488	NA	108.505	92.62	2.5055	0.0804543	0.155876	NA	NA	NA	0.178868	0.925926	NA	28
SPAC20G4.07c	0.365375	51.4349	49.4481	30.9677	19.4752	56.4285	21.1346	36.8587	46.7752	20.65	1.0085	0.116391	0.185075	0.205005	0.435316	0.383264	0.0770572	0.204918	15.0319	5.2
SPAC20G4.08	0.376437	47.8625	49.2565	24.0882	25.313	64.5507	27.1029	38.9459	30.0249	NA	1.291	0.120857	0.115009	0.107068	0.202113	0.18181	0.09696	NA	8.08933	4.2
SPAC20G4.09	0.313517	41.6667	41.6667	NA	NA	NA	NA	NA	NA	9.5	NA	NA	NA	NA	NA	NA	NA	0.296736	NA	NA
SPAC20G8.01	0.37535	48.6979	48.5677	22.2406	18.1481	60.3239	16.8261	52.2328	25.5668	10.73	1.8545	0.0685649	0.0840267	0.0541145	0.146148	0.127335	0.0596447	0.41841	7.05274	2.2
SPAC20G8.02	0.332799	42.6684	42.6684	16.3346	16.0448	48.222	22.202	18.6086	21.6286	5.22	0.5965	0.0763818	0.0777616	0.0462726	0.0845785	0.141518	0.057686	0.13624	3.35168	1.8
SPAC20G8.03	0.401255	56.553	51.8851	16.4504	12.1876	35.1226	11.5273	82.8404	42.4221	24.88	1.3325	0.375006	0.50617	0.1515	0.389534	0.250026	0.14542	0.222222	15.7315	8.9
SPAC20G8.04c	0.390762	52.2152	49.8418	12.4278	14.0481	32.4449	16.2864	114.121	44.0127	34.21	1.1975	0.485232	0.429265	0.0999468	0.177436	0.159197	0.137015	0.107181	12.4646	8.7
SPAC20G8.05c	0.369207	47.0334	50.0539	7.87614	13.9314	34.218	15.1763	34.0749	31.3462	6.58	1.448	0.29922	0.169165	0.0462658	0.0910926	0.169143	0.075183	0.269542	6.1398	3.4
SPAC20G8.06	0.365518	49.1905	45.2381	11.045	13.059	20.6254	16.1494	25.7399	34.9407	5.97	1.658	0.320059	0.270698	0.139755	0.172643	0.363345	0.101173	0.471698	12.0055	5.1
SPAC20G8.07c	0.413443	56.621	53.4247	64.9406	36.5441	137.777	33.4041	105.497	62.5327	37.82	1.539	0.0416269	0.0739729	0.0695408	0.16886	0.18358	0.0432298	0.173913	15.0647	3.9
SPAC20G8.08c	0.339049	39.9364	42.6907	25.3368	13.3317	71.5925	18.3071	41.5125	27.7423	10.98	0.7275	0.0328287	0.0623907	0.0217426	0.0608757	0.0667887	0.0299823	0.136986	2.97363	1.2
SPAC20G8.09c	0.374361	47.8219	45.1113	9.22926	NA	31.7772	9.23385	44.0103	30.626	15.02	2.206	0.375516	NA	0.0671305	0.19578	0.215429	0.113163	0.625	11.247	5
SPAC20G8.10c	0.359208	41.3793	43.5345	32.2772	29.2221	66.3398	22.3426	13.6086	18.641	2.65	1.902	0.0143881	0.0158924	0.0319633	0.0720058	0.112242	0.0249133	0.143266	1.98004	0.67
SPAC20H4.01	0.357056	43.8438	44.1441	31.1217	33.773	89.4252	36.8654	47.7802	26.0306	NA	1.1815	0.0824071	0.0759377	0.0624254	0.112683	0.171889	0.0985242	NA	8.79201	3.7
SPAC20H4.02	0.347858	41.2	41.2	46.0743	40.0134	71.7842	27.6639	35.8475	33.0753	NA	1.07	0.0451324	0.0519686	0.0446282	0.0885958	0.242497	0.06287	NA	9.70047	3
SPAC20H4.03c	0.371473	46.7577	45.3925	80.893	32.121	129.123	22.3047	57.5899	45.6276	18.78	0.9945	0.0248492	0.0625799	0.0603263	0.197046	0.312436	0.0440551	0.0958773	17.9055	2.9
SPAC20H4.04	0.336616	42.6564	42.1456	27.9714	26.9889	72.8659	31.7532	25.6795	21.2598	4.75	0.7525	0.024285	0.025169	0.0967583	0.173703	0.146636	0.0319515	0.176678	4.47578	0.98
SPAC20H4.05c	0.333701	38.1579	40.7895	NA	36.4171	298.566	30.4989	NA	56.987	48.09	0.648	NA	0.026647	0.0156707	0.0542106	NA	0.0170286	0.0901713	9.63476	1.4
SPAC20H4.06c	0.34739	41.3858	41.3858	31.4728	35.6064	63.8866	39.5085	45.1907	28.8968	8.78	0.663	0.0220237	0.0194669	0.0497416	0.0695335	0.255354	0.023987	0.146628	12.482	1
SPAC20H4.07	0.323945	39.548	42.0904	30.777	23.4319	75.9964	33.5697	42.2454	26.3547	6.22	1.1715	0.0247738	0.0325395	0.11405	0.201136	0.169307	0.0289307	0.358423	7.73987	1.1
SPAC20H4.08	0.328613	38.8889	42.963	44.2411	31.4391	90.9058	22.8444	36.9803	28.5133	13.63	1.4395	0.0282015	0.0396851	0.0398863	0.10651	0.369737	0.0437572	0.271739	15.675	1.8
SPAC20H4.09	0.341235	43.4312	41.2674	23.0522	19.2973	50.5099	18.7665	78.7413	30.2029	NA	0.7105	0.0330755	0.0395114	0.076273	0.166152	0.10243	0.0252446	NA	8.84486	1.1
SPAC20H4.10	0.344827	42.6733	42.1782	NA	10.9008	32.8202	18.7315	35.9552	30.8217	NA	0.973	NA	0.152608	0.099969	0.158577	0.272797	0.0539734	NA	11.5416	2.4
SPAC20H4.11c	0.412587	54	53	NA	28.942	61.2469	22.1726	NA	29.6506	3.87	0.6055	NA	0.0158067	0.0239553	0.0515835	NA	0.015429	0.0414766	NA	0.66
SPAC212.01c	0.358903	47.8571	42.5	33.5944	36.8646	137.718	31.7901	NA	NA	NA	0.496	0.00598352	0.00545274	0.129141	0.325879	NA	NA	NA	NA	0.29
SPAC212.02	0.321369	41.9118	43.3824	NA	NA	13.41	NA	NA	NA	NA	0.333	NA	NA	0.0592292	NA	NA	NA	NA	NA	0.037
SPAC212.03	0.322391	37.2093	40.3101	NA	NA	20.002	NA	NA	NA	NA	0.1775	NA	NA	0.0448893	NA	NA	NA	NA	NA	NA
SPAC212.04c	0.35428	45.4861	46.1806	26.6916	28.9884	60.7043	29.1694	NA	21.464	NA	1.462	0.00727124	0.00669512	0.0289145	0.049435	NA	0.00904216	NA	NA	0.28
SPAC212.06c	0.292612	29.2517	42.1769	12.1662	14.4016	37.6318	11.295	NA	NA	NA	NA	0.00324748	0.0027434	0.243148	0.671228	NA	NA	NA	NA	0.057
SPAC212.08c	0.314802	41.3669	43.1655	NA	48.7098	88.1457	33.3141	NA	NA	NA	0.354	NA	0.00355753	0.0250158	0.0484116	NA	NA	NA	NA	0.25
SPAC212.11	0.340117	44.5151	44.5681	NA	NA	128.661	31.7742	NA	NA	NA	0.4745	NA	NA	0.0114024	0.027887	NA	NA	NA	NA	0.088
SPAC212.12	0.328657	43.0894	46.3415	NA	NA	NA	NA	NA	NA	NA	NA	NA	NA	NA	NA	NA	NA	NA	NA	0.35
SPAC21E11.03c	0.402651	57.3099	56.7251	8.37809	13.5609	25.8634	11.8643	16.5544	18.5326	2.23	1.3375	0.206833	0.127784	0.0799547	0.157096	0.17952	0.0935038	0.101833	3.95687	2.5
SPAC21E11.04	0.369554	52.1531	51.6746	47.0027	30.9278	72.6651	18.2034	48.9022	43.808	17.56	0.587	0.0235952	0.0358589	0.0544109	0.154501	0.248467	0.0253158	0.0820345	12.2831	1.6
SPAC21E11.05c	0.359516	44.5736	45.9302	21.4506	18.0365	61.9155	22.4355	27.509	26.1779	10.29	0.8285	0.0517017	0.0614883	0.0632358	0.135788	0.132612	0.0423653	0.136612	4.73892	1.6
SPAC21E11.06	0.373392	49.2505	47.7516	21.1549	19.2089	38.9761	18.8742	56.4264	26.1797	18.1	1.0975	0.137614	0.151556	0.124188	0.223189	0.280294	0.111201	0.307692	15.2857	4.2
SPAC21E11.07	0.347044	44	51.6923	30.2902	18.83	42.141	13.5337	21.6446	28.1532	4.96	0.6265	0.0251719	0.0404918	0.0595504	0.151883	0.273307	0.0270826	0.321543	7.72016	1.1
SPAC21E11.08	0.403663	56.2189	52.7363	15.3534	13.3774	32.4588	13.3159	81.597	37.2718	23.98	1.3385	0.392772	0.450788	0.180158	0.382527	0.239724	0.161795	0.225734	16.1601	8.7
SPAC222.03c	0.36283	41.573	49.4382	78.6158	70.1484	60.5219	27.774	73.7218	71.8889	NA	1.2755	0.0282141	0.0316197	0.111883	0.198572	0.582181	0.0308541	NA	39.6757	3.2
SPAC222.04c	0.324086	41.0256	40.1709	118.833	56.3167	135.543	28.4691	87.2777	61.1348	21.7	1.043	0.0145823	0.03077	0.0769212	0.210336	0.236783	0.028345	0.106383	18.2614	2.5
SPAC222.05c	0.350594	42.7419	41.5323	18.0986	10.4261	49.1269	10.0685	45.5219	24.427	4.77	0.7515	0.0497879	0.0864267	0.0448562	0.167096	0.0827284	0.0368891	0.166389	4.19932	1.3
SPAC222.06	0.376086	45.6954	44.3709	55.9336	30.2794	66.249	16.8905	24.3785	33.2724	20.59	1.2095	0.102856	0.190001	0.0422106	0.120722	0.880219	0.172909	1.2987	26.6539	8.3
SPAC222.07c	0.339511	42.5665	41.6275	NA	NA	NA	NA	23.7489	24.5788	7.95	NA	NA	NA	NA	NA	0.186227	0.0535819	0.175439	4.85343	1.9
SPAC222.08c	0.419695	52.5641	53.8462	NA	NA	NA	NA	68.9055	31.4633	18.14	NA	NA	NA	NA	NA	0.27894	0.0682942	0.176678	17.863	3.1
SPAC222.09	0.389777	52.2581	54.1935	15.8269	13.5839	33.8543	12.9318	30.5507	36.0075	6.76	1.8655	0.481752	0.561299	0.401258	0.903794	0.339277	0.211751	0.0722022	11.5778	11
SPAC222.10c	0.349547	42.1053	43.609	27.682	22.0391	75.321	24.832	21.0482	22.1751	4.65	0.709	0.0450713	0.0566113	0.133642	0.298392	0.150652	0.0562643	0.215054	3.68964	1.8
SPAC222.11	0.4665	64.1026	59.6154	31.355	24.5405	66.5722	23.6212	33.4668	34.9627	15.18	1.426	0.163587	0.209013	0.148942	0.321014	0.5836	0.146707	0.341297	24.5124	7.4
SPAC222.12c	0.454851	64.5714	54.4762	76.6473	50.4247	NA	79.6786	NA	88.2798	55.76	3.2545	0.370777	0.563594	NA	NA	NA	0.32192	0.689655	NA	41
SPAC222.13c	0.351703	42.0608	43.2432	26.6616	22.4473	68.4073	26.9318	28.7101	28.0296	14.04	0.8135	0.0415968	0.0494061	0.0722219	0.142186	0.110382	0.0395665	0.255754	4.0568	1.6
SPAC222.14c	0.37601	46.5879	46.3255	24.9814	16.3259	65.0182	17.2693	68.2658	36.8814	13.66	0.8635	0.0665916	0.101897	0.0965679	0.26767	0.082397	0.0451055	0.213675	5.14407	2.4
SPAC222.15	0.379954	44.4444	44.9074	NA	NA	NA	NA	NA	NA	NA	0.4765	NA	NA	NA	NA	NA	NA	NA	NA	0.16
SPAC222.16c	0.343879	42.8994	42.6036	54.0549	38.9448	81.9764	33.8682	75.7613	39.9218	16.87	0.658	0.00756559	0.0105009	0.0308151	0.056462	0.111386	0.0102439	0.057241	7.96242	0.59
SPAC222.17	0.338853	40.4494	41.573	NA	NA	NA	NA	NA	NA	62.19	NA	NA	NA	NA	NA	NA	NA	0.107991	NA	0.68
SPAC222.18	0.309127	31.5315	43.2432	NA	NA	NA	NA	NA	NA	15.17	NA	NA	NA	NA	NA	NA	NA	0.145985	NA	3.2
SPAC222.19	0.370182	48.7179	41.0256	NA	NA	NA	NA	NA	NA	18.83	NA	NA	NA	NA	NA	NA	NA	0.111483	NA	0.66
SPAC227.01c	0.328031	43.1635	45.3083	14.1704	21.6388	39.9452	25.4595	16.5515	19.2017	3	0.94	0.0425562	0.0278684	0.0618727	0.088059	0.17863	0.0314055	0.125313	4.19628	0.87
SPAC227.02c	0.406909	53.6585	46.3415	32.1544	35.7294	23.2484	8.03871	15.8634	31.237	NA	1.648	0.0517364	0.0465598	0.158897	0.409344	0.61313	0.0532558	NA	14.3709	2.4
SPAC227.03c	0.352542	46.0916	47.1698	14.5842	20.3573	42.7001	21.008	19.1753	20.0968	5.24	1.285	0.0389723	0.0279203	0.0418702	0.0734713	0.218861	0.0282822	0.0776398	5.34461	0.82
SPAC227.04	0.365295	46.3687	48.6034	45.6222	29.2691	55.7921	19.053	38.4095	38.5052	7.64	0.7215	0.0103314	0.0161037	0.0522195	0.12021	0.0889317	0.0122409	0.0652742	4.11376	0.68
SPAC227.05	0.397878	48.7805	43.0894	58.8657	NA	18.3529	NA	44.5457	67.4353	NA	0.721	0.0930231	NA	0.0628137	NA	0.429699	0.0812018	NA	20.4442	7.9
SPAC227.06	0.367662	53.4137	50.2008	41.8175	38.7362	87.9374	30.8875	32.4769	37.7567	NA	0.854	0.0895079	0.0966279	0.106332	0.218043	0.541296	0.0991346	NA	20.3104	5.4
SPAC227.07c	0.374035	48.5961	47.9482	18.9048	14.6639	42.5177	10.9034	43.9506	19.9956	7	1.6465	0.179659	0.231618	0.0943904	0.294666	0.200361	0.169858	0.325733	9.98308	4.9
SPAC227.08c	0.325961	37.0588	42.3529	40.5089	30.6262	44.057	19.793	25.6391	30.7133	9.03	1.5955	0.017111	0.0226325	0.0939575	0.177434	0.252303	0.0225683	0.206186	8.65743	1
SPAC227.09	0.337314	41.247	41.9664	38.9848	24.5785	82.7429	22.2406	88.0405	41.312	32.91	1.3765	0.0266699	0.0423021	0.0249741	0.0646277	0.0909119	0.0251675	0.081367	7.41272	1.5
SPAC227.10	0.369968	46.4912	50	74.7688	45.8093	132.174	36.2168	380.79	61.2008	39.11	1.1575	0.0333739	0.0544721	0.118539	0.26534	0.136676	0.0407728	0.323625	21.8944	3.6
SPAC227.11c	0.343366	43.5484	42.9032	35.871	21.6719	105.694	21.3747	55.3652	31.2173	15.02	1.2305	0.0251203	0.0415789	0.0453116	0.138839	0.0846863	0.0288651	0.160772	4.81609	1.3
SPAC227.12	0.364781	45.4545	46.3203	24.1394	25.1173	51.6569	24.9674	27.9756	22.023	7.36	1.0655	0.0373287	0.0358754	0.0594324	0.103389	0.163541	0.0409159	0.0523013	5.54405	1.3
SPAC227.13c	0.457089	66.6667	63.0208	11.3994	20.6074	22.5065	17.5313	18.1336	17.8448	2.19	3.244	0.912081	0.504539	0.565073	0.699376	1.00061	0.582647	0.166389	24.1912	15
SPAC227.14	0.380152	49.7872	50.2128	NA	22.0391	108.037	23.0885	110.679	48.2824	16.77	0.6805	NA	0.125803	0.0173747	0.0504737	0.0939853	0.0574245	0.0626566	7.61775	4
SPAC227.15	0.368629	48.3391	50.5155	11.8335	19.8964	33.5623	21.0827	24.9095	29.5391	6.23	0.8315	0.228443	0.135868	0.128116	0.186934	0.052849	0.091515	0.150602	1.60079	3.9
SPAC227.16c	0.337758	44.5783	45.1807	89.2908	55.4605	115.061	47.3519	93.0214	53.7166	21.74	3.4195	0.0170782	0.0274957	0.0887903	0.152529	0.252933	0.0283883	0.124224	20.2414	2.2
SPAC227.17c	0.330287	35.5372	46.281	52.3826	43.9099	90.7233	33.4743	69.8902	46.3311	18.78	1.1665	0.0198486	0.0236785	0.0800465	0.156865	0.146183	0.0224411	0.180505	10.0384	1.5
SPAC227.18	0.428395	61.1413	55.9783	27.939	20.9882	61.0387	19.8511	NA	43.403	31.46	2.354	0.520996	0.693538	0.602326	1.42118	NA	0.335371	0.268817	NA	21
SPAC227.19c	0.294905	32.5301	40.9639	NA	NA	NA	NA	NA	NA	NA	NA	NA	NA	NA	NA	NA	NA	NA	NA	0.62
SPAC22A12.01c	0.352558	44.1071	45.1786	13.7944	15.369	36.0726	13.5167	22.1778	22.8762	4.97	0.826	0.0703479	0.0631406	0.118137	0.268515	0.202783	0.0424198	0.176367	5.61681	1.4
SPAC22A12.02c	0.327592	40.3226	40.3226	NA	39.5095	15.1934	NA	NA	NA	NA	0.6835	NA	0.000947367	0.0718251	NA	NA	NA	NA	NA	0.054
SPAC22A12.03c	0.340379	43.7666	37.4005	40.6914	28.6196	83.0527	27.0957	52.3999	33.1573	16.73	0.702	0.0158418	0.0225239	0.0510009	0.11238	0.178895	0.0194415	0.117096	9.3723	0.93
SPAC22A12.04c	0.554619	81.5385	73.8462	281.641	134.605	NA	199.33	NA	112.196	76.53	4.2035	0.145205	0.30382	NA	NA	NA	0.364502	0.34965	NA	59
SPAC22A12.05	0.363816	45.8716	46.789	60.6877	44.758	37.8673	14.5252	35.989	54.131	13.99	1.085	0.0365489	0.049557	0.131422	0.290641	0.750128	0.040976	0.182482	33.3161	3.2
SPAC22A12.06c	0.421519	59.9068	55.0117	15.4065	16.5585	39.2409	16.5951	18.9102	19.8757	4.11	1.293	0.202457	0.188372	0.101037	0.204062	0.441402	0.156933	0.507614	10.7912	4.5
SPAC22A12.07c	0.383447	52.0717	49.944	27.4918	17.3791	95.2068	20.9424	59.2404	41.1579	NA	0.9385	0.179011	0.283175	0.130512	0.384702	0.129524	0.119572	NA	7.3221	7.1
SPAC22A12.08c	0.365468	47.193	46.6667	42.3356	24.0901	92.04	18.5469	109.863	46.7291	NA	0.8805	0.0360199	0.0633009	0.165699	0.531802	0.133076	0.0326333	NA	11.0052	2.2
SPAC22A12.09c	0.381466	49.4802	50.5198	36.6721	19.505	92.7501	17.8438	54.2123	33.9153	12.29	1.639	0.0359124	0.0675201	0.0904703	0.301511	0.11177	0.0388314	0.112486	6.19667	1.9
SPAC22A12.10	0.375304	52.3316	52.0725	71.0904	48.0302	716.405	75.151	NA	68.0059	NA	1.087	0.0526512	0.07793	0.0504356	0.110409	NA	0.0550393	NA	18.5132	5.4
SPAC22A12.11	0.483316	66.7241	60.1724	33.3324	29.9376	88.243	27.1274	60.6028	36.9435	NA	1.354	0.128929	0.143549	0.284208	0.647863	0.463033	0.116327	NA	28.7794	6.2
SPAC22A12.12c	0.35813	45.8333	43.75	40.7526	32.3348	64.6531	27.2897	68.6215	31.5756	13.85	0.778	0.0408208	0.0514478	0.0549462	0.103252	0.229532	0.0526847	0.208768	15.1182	2.4
SPAC22A12.13	0.351232	45.641	50.2564	33.3324	36.9291	54.5835	21.1242	37.2719	37.8957	8.61	0.768	0.0270335	0.0244006	0.1166	0.242191	0.170795	0.0237782	0.101317	7.41784	1.3
SPAC22A12.14c	0.35654	34.5821	36.3112	NA	40.8249	74.761	39.4391	77.3317	43.7222	31.05	0.8905	NA	0.0848927	0.0248304	0.0383533	0.0622038	0.0792673	0.213675	5.20895	5
SPAC22A12.15c	0.509129	70.4374	61.086	17.5775	12.6318	38.0462	12.4996	57.1975	21.0266	19.63	6.7525	1.61678	2.24979	1.26035	3.20005	0.622453	1.35157	2.63158	32.764	41
SPAC22A12.16	0.452824	64.4309	55.6911	93.5707	71.0516	NA	116.441	NA	94.7641	54.04	1.612	0.185194	0.243889	NA	NA	NA	0.182861	0.460829	NA	25
SPAC22A12.17c	0.48401	70.4981	65.1341	NA	29.8409	139.845	43.9752	NA	41.4589	12.66	0.5485	NA	0.00225312	0.016806	0.0334179	NA	0.00162173	0.0023335	NA	0.097
SPAC22E12.01	0.376736	51.3369	49.1979	10.1385	6.32234	25.1346	8.94828	34.8542	29.1337	NA	0.581	0.109388	0.175415	0.11518	0.286422	0.0666405	0.0380671	NA	2.82308	1.6
SPAC22E12.02	0.328461	38.8128	42.0091	40.9989	26.1552	97.9128	26.5779	49.9704	27.8569	NA	0.8475	0.0253598	0.0397519	0.0576054	0.141448	0.175235	0.0373236	NA	7.8834	1.5
SPAC22E12.03c	0.416564	57.0681	51.8325	41.1853	25.9112	58.0902	15.4703	46.9893	32.714	16.01	1.454	0.0589049	0.0936279	0.132628	0.37609	0.342363	0.0741583	1.38889	17.3034	3.5
SPAC22E12.04	0.400116	56.229	53.1987	NA	NA	77.2287	23.9728	61.8375	42.8625	14.5	NA	NA	NA	0.103454	0.241422	0.29216	0.0452799	0.224719	17.4042	2.8
SPAC22E12.05c	0.346127	45.6522	47.2826	24.1907	16.5325	46.6006	16.1868	46.2906	24.0717	17.61	1.3195	0.108883	0.15932	0.411401	0.962857	0.273065	0.109421	0.52356	13.0673	3.8
SPAC22E12.06c	0.359123	43.9759	50	10.4545	13.5149	37.0317	15.2309	29.2803	19.9385	21.97	0.9735	0.192274	0.148734	0.0946947	0.197437	0.0568676	0.100816	0.00539491	2.02349	2.9
SPAC22E12.07	0.387382	49.4819	46.3731	NA	25.0783	118.55	28.5191	131.045	NA	25.25	1.1395	NA	0.199003	0.0975045	0.249735	0.243125	NA	0.311526	21.8085	7.2
SPAC22E12.08	0.336353	34.0206	36.0825	69.7761	54.157	128.714	56.499	77.3524	41.1378	12	1.0565	0.0168876	0.0217581	0.093159	0.149602	0.0991212	0.028644	0.293255	7.47598	1.7
SPAC22E12.09c	0.361794	45.5571	48.8011	26.6916	23.649	70.0844	26.178	41.9805	39.0353	14.81	0.753	0.103875	0.117239	0.0845898	0.173032	0.12989	0.0710277	0.383142	5.12388	4
SPAC22E12.10c	0.385131	50.974	50.8117	27.2726	22.1743	73.4244	25.309	136.726	55.9219	16.83	0.766	0.231281	0.284457	0.105734	0.22883	0.134448	0.112794	0.546448	11.3974	9.1
SPAC22E12.11c	0.35894	46.915	51.4552	NA	NA	NA	NA	20.6606	18.6338	NA	2.012	NA	NA	NA	NA	0.251195	0.163672	NA	6.73083	4.4
SPAC22E12.13c	0.448854	61.4583	61.4583	37.2408	27.0314	51.0884	16.4689	31.8283	28.0257	NA	1.535	0.130288	0.179496	0.0737564	0.181395	0.831811	0.173128	NA	31.8815	7
SPAC22E12.14c	0.362361	46.13	46.13	6.26397	6.05435	33.7488	11.0122	30.5155	17.9035	6.92	0.932	0.298772	0.309116	0.046225	0.120156	0.0668206	0.104533	0.47619	2.80177	2.7
SPAC22E12.16c	0.350476	45.3584	44.0658	13.1548	21.6388	34.9324	24.3896	31.2943	26.429	9.21	1.0085	0.210766	0.128131	0.113315	0.15096	0.16596	0.104907	0.28169	6.37528	4
SPAC22E12.17c	0.414435	54.0373	53.2091	33.8153	20.0489	73.2603	21.9593	78.3936	46.1556	23.07	0.968	0.153735	0.259296	0.0995678	0.242137	0.193396	0.112632	0.684932	12.4345	7.5
SPAC22E12.18	0.357501	40.1786	39.5833	61.8312	38.1198	84.7021	33.9951	39.3763	35.4815	20.04	0.615	0.0291468	0.0472768	0.0673092	0.125336	0.333982	0.0507922	0.775194	14.2876	2.6
SPAC22E12.19	0.369286	45.9909	46.4448	24.2164	25.2345	67.0559	22.833	35.4661	21.2216	NA	0.964	0.0686953	0.0659237	0.0487216	0.108519	0.116575	0.0783896	NA	4.25027	2.4
SPAC22F3.02	0.371831	48.3254	46.89	NA	NA	100.131	21.7794	NA	NA	23.29	0.6335	NA	NA	0.0153396	0.0449576	NA	NA	0.00477168	NA	0.027
SPAC22F3.03c	0.344268	43.2799	44.143	23.1239	23.5764	79.0814	28.0602	81.1899	22.4445	2	0.5475	0.00989189	0.00970201	0.0379506	0.0789825	0.0282584	0.0101913	0.103413	2.12346	0.33
SPAC22F3.04	0.335135	41.3866	41.4566	22.5368	16.4031	94.0946	25.0432	NA	NA	NA	0.4445	0.000584368	0.000802883	0.0187979	0.0474156	NA	NA	NA	NA	0.019
SPAC22F3.05c	0.352857	41.9355	44.086	13.8872	15.4679	64.4787	21.0892	NA	NA	7.22	0.92	0.0848515	0.0761806	0.0585453	0.135964	NA	NA	0.109649	NA	1.7
SPAC22F3.06c	0.380687	47.0478	45.5483	29.319	21.0845	86.0821	26.3575	87.0578	41.4458	23.94	1.0455	0.141849	0.197249	0.135883	0.312627	0.294482	0.100345	0.30581	21.4329	6
SPAC22F3.07c	0.388583	54.2373	54.2373	153.826	63.5718	250.401	32.3159	83.7833	88.3544	22.81	1.1955	0.0171229	0.0414329	0.132763	0.416416	0.665962	0.0298113	0.0904977	53.5082	3.8
SPAC22F3.08c	0.36557	45.9459	42.8274	29.0067	36.2906	75.8971	40.2352	32.5611	24.0878	8.54	1.2995	0.031065	0.0248299	0.0689638	0.105913	0.247663	0.0374087	0.25974	9.29445	1.3
SPAC22F3.09c	0.356096	45.0533	45.2055	12.8221	13.469	42.0003	14.9307	NA	16.2011	1.08	1.167	0.0459499	0.043743	0.0556714	0.129774	NA	0.0363664	0.215054	NA	0.85
SPAC22F3.10c	0.35248	44.3946	46.1883	64.2405	54.0409	959.395	93.9481	66.7313	37.0015	19.82	1.6395	0.0722922	0.0859364	0.254276	0.506942	0.38658	0.125511	0.224215	24.7424	6.7
SPAC22F3.11c	0.346842	39.7351	44.3709	54.7717	42.5233	40.39	9.62654	14.9462	32.6225	10.2	0.584	0.0164518	0.0211905	0.0631639	0.212885	0.193158	0.0276218	0.125	3.86692	1.3
SPAC22F3.12c	0.355792	46.3617	46.1538	16.2484	19.505	50.5086	26.9986	15.8802	14.8346	NA	0.67	0.0162105	0.013504	0.0579046	0.093032	0.0796394	0.0177556	NA	1.85575	0.38
SPAC22F3.13	0.355113	47.0523	45.0501	4.37208	9.6701	33.6579	13.1794	38.1908	22.021	12.08	0.6305	0.507326	0.229374	0.057184	0.126054	0.158523	0.100725	0.111483	6.1288	3.2
SPAC22F3.15	0.353679	43.9024	43.9024	NA	NA	NA	NA	NA	NA	21.01	NA	NA	NA	NA	NA	NA	NA	0.0444642	NA	0.8
SPAC22F8.02c	0.368061	47.5806	45.9677	4.87049	8.74954	12.195	NA	6.90518	15.8638	2.31	1.8455	0.327326	0.182208	0.160872	NA	0.164773	0.100496	0.211864	1.65487	2.3
SPAC22F8.03c	0.358941	54.8872	54.1353	NA	NA	20.4558	NA	NA	NA	NA	0.369	NA	NA	0.0428276	NA	NA	NA	NA	NA	0.034
SPAC22F8.04	0.381798	55.8747	54.047	11.1348	14.4491	23.8607	12.4933	14.8818	25.9463	3.69	1.3835	0.217878	0.167901	0.491588	0.862563	0.330465	0.0935012	0.358423	6.45539	3.5
SPAC22F8.05	0.379976	50.8418	49.7194	20.3824	24.5405	53.3335	32.1093	53.3845	19.3337	15.96	0.614	0.0612128	0.0508411	0.307044	0.446077	0.0458663	0.0645333	0.0388199	2.8956	1.8
SPAC22F8.06	0.387367	49.7778	47.1111	69.938	36.2906	159.759	28.9344	26.7558	55.7315	21.52	1.1865	0.0475723	0.0916795	0.143542	0.416554	0.445317	0.0596989	0.735294	15.9442	4.8
SPAC22F8.07c	0.335802	38.8412	41.2017	51.2575	28.167	130.151	30.5201	49.4943	27.7954	7.59	0.5325	0.0202843	0.0369127	0.0442929	0.112433	0.284413	0.0374062	0.189753	16.0118	1.5
SPAC22F8.08	0.379755	53.0238	49.3521	8.1719	12.5203	27.6751	12.3128	41.2649	37.788	14.96	2.0765	0.754905	0.492721	0.555613	1.1153	0.496953	0.163253	0.609756	26.8434	8.9
SPAC22F8.09	0.37509	46.0621	42.2434	75.1376	44.758	171.591	45.5286	34.2676	38.2854	22.23	1.0955	0.0378227	0.0634949	0.0553587	0.117185	0.404441	0.0742295	0.555556	16.0144	4.1
SPAC22F8.10c	0.372264	44.7587	44.9251	26.9643	38.7362	52.5454	35.0236	20.1849	24.9452	7.29	1.0805	0.0539828	0.0375775	0.0973338	0.130847	0.222655	0.0583524	0.555556	6.48665	2.1
SPAC22F8.11	0.333199	39.9333	41.3793	9.83981	5.96123	32.8542	10.4283	41.1358	20.5708	5.96	1.2285	0.0986204	0.162786	0.121293	0.324561	0.107172	0.0471739	0.392157	4.87858	1.4
SPAC22F8.12c	0.315482	42.4242	41.2121	35.871	26.0736	111.352	29.9255	166.109	29.558	9.6	1.0335	0.0541053	0.0744359	0.0305038	0.0728524	0.0697928	0.0656611	0.0816993	7.2012	2.8
SPAC22G7.01c	0.37182	45.3177	45.1505	NA	21.2136	137.745	28.3731	112.086	44.9278	26.51	0.9225	NA	0.163373	0.0777303	0.214708	0.218506	0.0771401	0.134228	17.8486	5
SPAC22G7.02	0.342419	43.8384	43.9394	16.4214	15.369	45.1624	18.6964	26.3231	26.6948	7.87	0.782	0.0801992	0.0856908	0.0703889	0.142107	0.099958	0.0493348	0.0984252	3.13984	1.9
SPAC22G7.03	0.322129	36.4407	36.8644	60.8128	42.8435	54.7739	18.5323	66.2546	51.9398	16.69	0.9885	0.00239359	0.0033975	0.0310955	0.0724014	0.0450769	0.00280249	0.0309789	3.10306	0.21
SPAC22G7.04	0.346197	43.2904	43.5662	9.30461	8.81621	34.9185	13.2769	83.4213	36.4557	12.54	0.831	0.15644	0.165106	0.0647461	0.145865	0.185489	0.0399282	0.125156	11.8215	2.1
SPAC22G7.05	0.384344	41.6388	42.3077	44.5256	31.8038	93.3012	24.5975	75.8424	39.1055	23.25	1.142	0.0669397	0.0937162	0.049276	0.125556	0.209537	0.0762178	0.123457	14.41	4.3
SPAC22G7.06c	0.411912	56.5062	51.5597	39.6172	49.8087	54.3752	11.4013	NA	55.2267	43.49	4.7365	0.489891	0.389653	0.5329	1.90047	NA	0.351426	0.775194	NA	28
SPAC22G7.07c	0.33749	39.3795	43.4368	26.4826	18.2884	78.4816	23.6076	87.25	26.8434	13.9	0.707	0.0188451	0.0272887	0.0570846	0.136228	0.0252388	0.0185918	0.0308547	1.89005	0.72
SPAC22G7.08	0.34231	42.885	47.1735	16.1771	13.469	44.2332	15.5895	14.6025	17.3859	0.86	0.9085	0.0557015	0.0669011	0.0634814	0.147921	0.120716	0.0518288	0.306748	2.24971	1.3
SPAC22G7.09c	0.377068	52.4706	46.8235	35.6268	16.3002	73.0587	12.7201	40.9805	43.1987	17.9	0.9665	0.0972789	0.21262	0.204227	0.798629	0.258376	0.0802278	0.0831947	13.3283	5
SPAC22G7.10	0.350307	42.4419	45.3488	40.1481	20.6703	99.4043	21.3544	83.4528	37.4847	19.55	0.786	0.0949562	0.184434	0.120004	0.356207	0.155834	0.101703	0.179533	10.9722	5.5
SPAC22G7.11c	0.409231	50.7143	42.8571	31.3942	22.6198	29.2327	NA	NA	NA	6.44	2.075	0.00993547	0.0137895	0.0429301	NA	NA	NA	0.0352609	NA	0.45
SPAC22H10.02	0.37858	50.7246	52.8986	20.1084	22.1743	31.4433	16.7269	14.3881	24.0193	1.82	1.355	0.0792821	0.0718957	0.107452	0.181828	0.496543	0.0663733	0.172117	9.73435	2.3
SPAC22H10.03c	0.36901	48.4391	45.3172	NA	NA	20.6682	NA	45.8627	26.1685	11.16	1.3425	NA	NA	0.0870432	NA	0.180489	0.0503269	0.198413	8.55314	1.9
SPAC22H10.04	0.340698	45.9283	42.0195	25.3368	21.3109	54.6303	15.9729	36.9033	28.7394	4.2	1.371	0.0183294	0.021792	0.115587	0.305763	0.150013	0.0161593	0.143885	6.2002	0.67
SPAC22H10.05c	0.37369	47.5877	44.7368	NA	NA	140.326	27.9364	175.493	39.6329	23.46	2.557	NA	NA	0.0159316	0.0449372	0.159429	0.0507186	0.0552792	16.6789	2.9
SPAC22H10.07	0.361235	45.5224	47.2015	10.3537	18.4579	46.7636	20.7318	23.6745	20.7326	2.38	1.4295	0.214231	0.120169	0.0498216	0.0944065	0.123443	0.106985	0.146413	3.5792	3.2
SPAC22H10.08	0.348618	42.4797	41.0569	26.8426	22.3787	71.9341	21.546	38.2023	28.5327	NA	0.562	0.0361518	0.0433629	0.0543288	0.132752	0.12796	0.0340103	NA	5.36813	1.4
SPAC22H10.09	0.331477	41.1765	40.0929	20.662	20.7652	59.2672	22.673	30.2752	18.2279	NA	0.96	0.0335469	0.0333803	0.0592868	0.122618	0.175609	0.0380267	NA	6.10072	1
SPAC22H10.10	0.3382	41.8787	39.726	20.968	16.0702	56.8192	21.0213	31.838	29.8797	4.53	0.674	0.027107	0.0353687	0.042678	0.091461	0.146439	0.0190223	0.0537057	5.45523	0.82
SPAC22H10.11c	0.35833	41.0175	41.3355	16.91	15.7922	49.566	17.5917	23.6372	23.534	6.23	1.3775	0.159862	0.171178	0.0708107	0.160984	0.149307	0.114867	0.502513	4.18371	3.9
SPAC22H10.12c	0.387787	50.4545	48.4091	24.82	19.8964	49.7034	15.5752	39.2655	29.9493	28.64	0.995	0.128464	0.160254	0.0746448	0.189145	0.445224	0.106462	0.352113	20.1596	4.6
SPAC22H10.13	0.438828	76	70	108.349	61.5108	34.8178	14.8797	66.0369	84.9219	15.5	0.895	0.0172728	0.0304255	0.0530838	0.107793	0.092008	0.0220379	0.0114943	6.56055	2.7
SPAC22H12.01c	0.367037	47.8632	44.4444	38.6472	27.2024	80.9587	25.433	34.8351	38.3404	11.58	0.826	0.0627735	0.0891839	0.285862	0.653429	0.135303	0.0632758	0.337838	5.71671	3.5
SPAC22H12.02	0.359295	44.8133	44.3983	88.7816	45.2789	NA	58.0898	340.152	49.7281	24.11	0.999	0.043721	0.085727	NA	NA	0.198301	0.078057	0.277778	26.6813	5.6
SPAC22H12.03	0.354918	43.3333	45.5556	59.9467	34.5842	100.53	25.0751	54.4927	48.4536	9.06	1.35	0.00659075	0.0114241	0.0450511	0.117677	0.132495	0.00815406	0.109409	7.61381	0.57
SPAC22H12.04c	0.540314	77.381	71.0317	348.294	194.079	NA	7957.84	NA	98.8701	79.52	5.857	0.218913	0.392862	NA	NA	NA	0.771176	1.03093	NA	110
SPAC22H12.05c	0.34519	43.544	42.3077	17.1234	12.498	62.6104	16.1205	42.3843	24.0827	9.59	0.5445	0.0340028	0.0465868	0.0535631	0.153885	0.0660878	0.0241768	0.105932	2.87185	0.84
SPAC23A1.02c	0.346944	43.7209	46.2791	3.3288	13.3774	15.4559	13.5657	NA	13.3224	NA	1.5485	0.333164	0.0829035	0.0728073	0.0817589	NA	0.0832456	NA	NA	1.6
SPAC23A1.03	0.426876	59.0426	45.2128	89.5474	52.6792	237.218	43.6351	NA	68.6262	27.2	1.291	0.0928867	0.157895	0.105668	0.259621	NA	0.121204	0.0434028	NA	12
SPAC23A1.04c	0.346385	45.4892	43.202	7.24295	14.2597	32.7099	18.4187	23.0787	20.0061	1.94	0.7475	0.124409	0.0631917	0.050483	0.0810374	0.0702192	0.0450407	0.172117	2.14966	1.3
SPAC23A1.05	0.389849	50.495	53.4653	23.8853	26.8618	35.5371	22.8822	23.4529	30.7371	8.2	2.0895	0.121883	0.108378	0.102793	0.146311	0.564717	0.0947136	0.3003	16.6056	4.2
SPAC23A1.06c	0.364328	44.6429	46.627	14.8476	20.7019	32.9318	22.1807	17.6928	19.6802	2.06	0.8955	0.0700263	0.0502234	0.115775	0.159483	0.198558	0.0528308	0.578035	4.49397	1.5
SPAC23A1.07	0.322461	43.4263	47.012	29.0411	28.0775	40.239	20.6672	39.6507	29.278	8.19	1.7395	0.0286414	0.0296243	0.0808992	0.137779	0.56245	0.0284096	0.15748	23.4048	1.2
SPAC23A1.08c	0.542835	82.1429	72.3214	331.297	195.217	NA	216.036	NA	127.684	48.87	3.3555	0.230144	0.390571	NA	NA	NA	0.597149	0.446429	NA	110
SPAC23A1.09	0.337172	41.3223	40.4959	45.2514	35.6064	76.3141	30.2699	25.7795	27.25	5.94	1.4875	0.0444213	0.0564542	0.0951925	0.182533	0.311699	0.0737663	0.383142	10.558	2.9
SPAC23A1.10	0.580964	89.3478	77.8261	135.291	88.2423	NA	176.479	NA	80.0543	56.71	NA	0.973445	1.49246	NA	NA	NA	1.64511	0.309598	NA	190
SPAC23A1.11	0.542432	79.6954	72.0812	206.869	122.56	NA	166.758	NA	106.22	117.63	3.4035	0.368572	0.622114	NA	NA	NA	0.717812	0.581395	NA	110
SPAC23A1.12c	0.407086	57.2156	53.9898	56.0414	28.2568	166.686	29.4698	582.394	78.0281	35.94	1.5455	0.210264	0.417015	0.199171	0.579718	0.343132	0.151016	0.518135	45.4288	17
SPAC23A1.14c	0.402379	58.0402	51.2563	14.7089	12.6542	33.4622	11.7466	21.2597	24.4286	6.93	1.696	0.263897	0.306746	0.165116	0.402021	0.25209	0.158897	0.184843	7.31424	5.6
SPAC23A1.15c	0.33837	42.4779	45.1327	31.7106	35.3621	44.2912	23.0484	16.583	21.0877	NA	1.3435	0.0437171	0.0392029	0.0950587	0.158462	0.684565	0.0657395	NA	14.0832	2
SPAC23A1.16c	0.359028	45.6853	42.6396	22.9808	21.5399	37.2016	15.4973	NA	14.1484	NA	0.579	0.0199069	0.0212386	0.0690916	0.142358	NA	0.0323343	NA	NA	0.66
SPAC23A1.17	0.382106	51.1484	52.514	18.958	27.6794	60.2421	28.7747	56.2868	61.7249	14.99	1.3995	0.336373	0.230386	0.187355	0.322208	0.159551	0.103313	0.0900901	9.65107	9.2
SPAC23A1.18c	0.335319	43.2343	43.2343	17.5457	14.8323	37.6983	14.1923	15.5673	19.0174	2.97	1.329	0.0869117	0.102811	0.182983	0.411713	0.211884	0.0801858	0.33557	4.47477	2.2
SPAC23A1.19c	0.349492	44.1204	44.1204	NA	NA	72.6452	30.5844	63.6448	27.4533	9.38	0.7905	NA	NA	0.0256372	0.0473172	0.117618	0.0328227	0.0339443	6.98125	1.3
SPAC23A1.20	0.354068	44.7674	50.5814	NA	NA	NA	NA	NA	NA	10.49	NA	NA	NA	NA	NA	NA	NA	0.0699301	NA	1.2
SPAC23C11.01	0.339297	45.1247	46.9388	27.3975	22.969	76.5201	34.1328	23.0675	23.6878	3.16	3.5265	0.0354195	0.0422485	0.021588	0.0377411	0.253703	0.0409664	0.16835	6.50349	1.4
SPAC23C11.02c	0.528334	75.5245	65.035	301.775	186.451	NA	171.511	NA	111.863	71.83	3.7945	0.158486	0.256513	NA	NA	NA	0.427551	0.990099	NA	69
SPAC23C11.03	0.397764	46.8227	46.3211	36.3681	24.6546	81.3933	25.9364	22.9921	26.9646	13.58	1.627	0.104826	0.154629	0.0850484	0.191914	0.291286	0.141382	0.31348	8.52743	5.5
SPAC23C11.04c	0.362644	44.6078	45.8333	17.216	13.7455	52.4663	16.6014	NA	23.8969	7.22	1.095	0.032612	0.040846	0.0530284	0.131911	NA	0.0234946	0.045045	NA	0.81
SPAC23C11.05	0.536026	75.7785	71.6263	201.848	118.823	NA	508.363	NA	111.351	93.84	2.339	0.274721	0.466674	NA	NA	NA	0.49799	0.260417	NA	80
SPAC23C11.06c	0.377416	51.215	53.8318	11.2708	16.0702	32.1187	13.6108	21.2673	21.4258	5.63	1.1655	0.0571943	0.0401133	0.0766257	0.158227	0.11129	0.0300864	0.0458926	2.88004	0.93
SPAC23C11.07	0.34527	53.6364	53.6364	NA	12.8335	9.66615	NA	NA	NA	NA	1.264	NA	0.00415883	0.0832045	NA	NA	NA	NA	NA	0.077
SPAC23C11.08	0.413471	57.7586	55.1724	33.8153	27.8555	7.45333	NA	4.37161	38.6089	4.78	1.117	0.0532949	0.0646976	0.543077	NA	1.37356	0.046678	0.134771	8.85343	2.6
SPAC23C11.09	0.412982	54.9531	49.7393	43.6124	21.3761	223.849	27.2774	NA	57.2468	NA	1.3925	0.146219	0.298322	0.699531	2.4202	NA	0.111394	NA	NA	9.2
SPAC23C11.10	0.326553	40	36.9811	32.0729	37.3857	47.1898	16.9952	NA	33.8871	NA	0.9735	0.00929299	0.00797239	0.0417511	0.0944786	NA	0.00879548	NA	NA	0.43
SPAC23C11.11	0.37684	48.1928	50.6024	54.8755	39.2256	133.498	48.6695	68.0518	36.17	NA	2.021	0.138944	0.194378	0.0925577	0.167562	0.541032	0.210799	NA	33.8731	11
SPAC23C11.12	0.365802	43.75	41.25	55.4	29.6487	5.89446	NA	5.82425	29.2514	13.42	1.1315	0.0137629	0.0257165	0.440051	NA	0.615129	0.0260658	0.0578704	4.63052	1.1
SPAC23C11.13c	0.442266	60.6796	54.3689	51.8145	32.121	99.6695	24.3912	60.8989	50.5903	23.35	1.5605	0.0722383	0.116528	0.0805145	0.214168	0.516881	0.0739864	0.383142	31.5734	5.4
SPAC23C11.14	0.392999	58.1395	51.938	18.4526	12.811	34.5611	10.4237	41.9112	44.7199	19.44	2.2825	0.296753	0.427433	0.234921	0.654038	0.590969	0.122448	0.150602	26.6692	7.9
SPAC23C11.15	0.339182	43.3488	41.6744	15.4199	16.5585	49.1864	19.7337	56.2788	31.7955	12.84	0.9995	0.107884	0.100465	0.114927	0.235381	0.153093	0.0523204	0.0353982	8.65039	2.4
SPAC23C11.16	0.361869	43.1918	45.0952	16.5527	24.0901	47.7097	29.1229	21.3185	18.9172	3.85	1.0195	0.0711879	0.0489144	0.105163	0.15272	0.145304	0.06229	0.289017	3.3488	1.7
SPAC23C11.17	0.391418	50.9278	49.6907	25.7004	22.4473	51.1908	21.949	41.6785	39.7281	9.18	1.0905	0.167216	0.191449	0.146451	0.281822	0.207165	0.108173	0.377358	9.73527	6.2
SPAC23C4.02	0.380445	46.589	46.7554	65.9446	25.9517	234.919	23.9716	NA	45.1238	NA	1.27	0.070424	0.178951	0.0928281	0.362856	NA	0.102919	NA	NA	6.7
SPAC23C4.03	0.346652	42.623	43.6475	52.4784	38.2555	172.317	48.8535	41.2837	39.3216	NA	0.873	0.067362	0.0924063	0.157585	0.317817	0.449167	0.0899009	NA	19.5784	5.1
SPAC23C4.04c	0.321839	39.2857	44.2857	NA	NA	38.8401	14.1711	NA	NA	53.26	NA	NA	NA	0.0517531	0.119246	NA	NA	0.0258465	NA	0.86
SPAC23C4.05c	0.366722	47.3318	50.58	35.6268	21.9719	77.8137	15.2605	46.4801	37.4721	14.61	0.798	0.0778231	0.126188	0.0491298	0.169661	0.144303	0.0739907	0.204499	8.87521	4
SPAC23C4.06c	0.356296	41.5902	46.1774	56.3672	27.5919	236.688	33.1766	204.628	34.947	20.03	0.9875	0.0209049	0.0427063	0.0433812	0.130905	0.123852	0.0337183	0.189036	13.1174	1.7
SPAC23C4.07	0.320648	37.3134	41.791	32.1544	30.4274	131.826	29.7272	NA	13.6336	2.7	0.989	0.00388023	0.00410047	0.0175731	0.0458237	NA	0.00915138	0.0843882	NA	0.18
SPAC23C4.08	0.356606	45.8537	42.439	33.8598	29.7446	64.3539	27.9998	28.0468	26.8965	10.7	1.881	0.0511778	0.0582582	0.113163	0.207663	0.480854	0.0644272	0.497512	16.0725	2.5
SPAC23C4.09c	0.381701	49.6183	40.458	53.2561	42.4438	141.411	43.5776	NA	79.4493	33.99	1.301	0.0429507	0.0538921	0.0715538	0.143945	NA	0.0287905	0.223214	39.9174	3.3
SPAC23C4.10	0.343332	43.074	44.2125	28.0038	23.8317	66.8891	24.1468	22.7987	25.8062	3.78	1.0235	0.0742557	0.0872554	0.0725907	0.154089	0.179134	0.0805792	0.143472	4.97279	3
SPAC23C4.11	0.379837	45	51.6667	190.276	112.351	775.397	101.092	164.33	108.103	28.83	1.5585	0.0247714	0.0419524	0.0778221	0.145373	0.394736	0.0436009	0.219298	38.5991	6.8
SPAC23C4.12	0.392051	53	51.75	14.8476	14.8081	33.4802	13.3488	20.2694	22.5895	5.78	1.3435	0.0887	0.0889363	0.178838	0.388137	0.13158	0.0583006	0.0728332	3.57592	1.9
SPAC23C4.13	0.392054	49.5726	54.7009	13.7023	11.8138	24.6744	NA	19.4633	20.9701	4.78	0.735	0.131524	0.152549	0.0955365	NA	0.205258	0.0859405	0.244499	5.35734	2.6
SPAC23C4.14	0.365768	47.1698	48.1132	24.6074	18.1761	47.7326	17.9679	42.0088	39.4746	NA	0.8235	0.0732374	0.0991515	0.0596274	0.129607	0.094216	0.0456542	NA	4.43957	2.6
SPAC23C4.15	0.398614	50.9524	49.5238	50.892	21.838	99.2332	16.5017	82.4168	45.9771	NA	1.3965	0.0762718	0.177746	0.307931	1.13997	0.395474	0.0844251	NA	30.5074	5.6
SPAC23C4.16c	0.342583	41.0377	44.1038	28.2327	24.3141	61.1387	25.6315	39.8669	27.9177	12.39	0.806	0.0466474	0.0541653	0.0646956	0.123385	0.208655	0.0471736	0.142045	9.34073	1.9
SPAC23C4.17	0.373391	48.3212	46.2774	34.6314	17.4602	121.926	21.4039	64.3349	37.6726	23.2	0.7355	0.0600449	0.119096	0.124969	0.411113	0.109692	0.0551977	0.13089	6.53829	3
SPAC23C4.18c	0.355801	43.6728	43.6728	21.4506	23.6854	71.7299	30.55	31.7067	20.999	3.28	0.958	0.0323136	0.0292647	0.0389424	0.071378	0.123024	0.0330086	0.273973	4.46363	1
SPAC23C4.19	0.393487	47.5758	49.2929	NA	NA	62.3537	34.4817	64.185	36.4773	25.95	1.253	NA	NA	0.164006	0.250228	0.188918	0.138716	0.179533	13.5422	7.3
SPAC23D3.01	0.351714	44.4717	45.4545	35.5783	26.5681	59.4531	16.4533	17.7452	24.4299	NA	1.43	0.025327	0.0339163	0.115826	0.315957	0.162742	0.0368848	NA	3.74851	1.3
SPAC23D3.02	0.37098	48.8235	50.2941	34.8174	27.5919	54.5387	24.4861	55.7114	34.5861	NA	0.95	0.0358346	0.0452185	0.0664135	0.121857	0.195703	0.0360742	NA	11.3637	1.8
SPAC23D3.03c	0.343571	41.1017	39.6186	NA	16.5585	72.8978	26.9597	35.8058	26.0176	9.98	1.315	NA	0.142326	0.017055	0.0349011	0.388392	0.0905811	0.263158	15.8779	3.4
SPAC23D3.04c	0.445777	61.126	59.5174	48.6261	31.5428	124.218	32.4561	111.181	57.078	25.7	1.397	0.142546	0.219748	0.0880031	0.208151	0.40743	0.121439	0.358423	35.1875	10
SPAC23D3.06c	0.372904	46.9434	47.6226	19.9543	20.6703	77.6188	22.3749	82.045	42.3854	25.32	0.731	0.177157	0.17102	0.0372175	0.0922705	0.1809	0.0834025	0.167504	12.995	5.1
SPAC23D3.07	0.37816	48.3146	42.3221	63.6904	39.6525	265.362	48.0121	182.866	51.1327	26.58	1.203	0.0740049	0.118868	0.0907006	0.215594	0.403605	0.0921798	0.0999001	43.1389	6.8
SPAC23D3.08	0.376034	51.3353	49.8516	23.5367	13.1043	50.1257	13.0658	128.552	44.7827	16.26	1.2855	0.0971839	0.174552	0.10311	0.307327	0.158767	0.0510774	0.10929	14.9745	3.3
SPAC23D3.09	0.370602	48.1132	47.1698	26.3643	19.3564	92.4824	24.4092	151.491	41.1387	15.25	1.135	0.0552113	0.0752004	0.0353179	0.090121	0.0841418	0.035383	0.209205	8.31122	2.1
SPAC23D3.10c	0.345349	46.7422	47.1671	17.8517	17.8151	40.2609	19.3573	43.3527	32.1654	10.98	0.6935	0.0931875	0.0933786	0.13321	0.239998	0.118667	0.0517188	0.149701	5.65843	2.4
SPAC23D3.11	0.355901	44.9324	48.9865	49.3897	34.1174	136.578	37.0203	147.805	48.9036	33.64	0.591	0.0140342	0.0203165	0.0265838	0.0594171	0.0402694	0.0141738	0.0256937	3.80325	1
SPAC23D3.12	0.440258	63.864	59.034	9.47231	15.4926	22.6147	16.2437	27.9953	27.1441	2.6	1.4625	1.60988	0.984289	0.646217	0.858318	0.41839	0.561788	0.340136	13.2734	22
SPAC23D3.13c	0.343927	44.1213	42.5743	6.14057	10.081	25.3082	15.1374	24.0772	29.7713	5.3	1.0165	0.180608	0.110013	0.0756398	0.11736	0.348418	0.0372519	0.175439	10.1111	1.6
SPAC23D3.14c	0.356041	47.1601	47.8485	27.1795	17.7053	51.8453	16.4348	44.9669	33.4337	NA	1.166	0.0153015	0.0234895	0.035622	0.088666	0.108249	0.0124392	NA	5.15373	0.6
SPAC23D3.16	0.336398	37.037	40.7407	NA	NA	NA	NA	NA	NA	17.49	NA	NA	NA	NA	NA	NA	NA	0.0392927	NA	3
SPAC23D3.17	0.33002	38.4615	42.3077	NA	NA	NA	NA	NA	NA	47.73	NA	NA	NA	NA	NA	NA	NA	0.0219298	NA	3.8
SPAC23E2.01	0.372193	49.4681	51.4184	9.47999	15.369	32.4688	20.6389	23.1149	22.5226	3.42	1.5525	0.226662	0.139811	0.0795791	0.115217	0.135084	0.0954044	0.296736	3.99264	3.1
SPAC23E2.02	0.3542	44.6976	44.5405	NA	NA	28.9911	12.7315	32.3328	27.6037	7.12	1.03	NA	NA	0.0478606	0.0967621	0.104191	0.037666	0.0449035	3.95735	1.5
SPAC23E2.03c	0.392877	57.4692	56.239	11.3994	17.9256	40.6824	18.908	14.3697	27.0871	NA	3.291	0.164175	0.104404	0.0496863	0.0920481	0.107964	0.0690919	NA	1.97125	2.7
SPAC23G3.01	0.376256	49.0909	49.0909	14.2423	15.9181	28.9697	14.4632	74.2402	37.5739	14.76	1.453	0.330944	0.296103	0.316228	0.570019	0.386386	0.125444	0.578035	26.3831	6.8
SPAC23G3.02c	0.352084	45.593	44.212	41.3732	38.3236	202.798	52.9419	73.8858	56.9592	15.09	0.913	0.0268057	0.0289387	0.0510658	0.103661	0.179832	0.0194707	0.0765111	12.7731	1.6
SPAC23G3.03	0.376918	54.7564	53.5963	26.7217	14.5205	57.3707	13.5496	95.7022	43.6923	19.84	0.8235	0.0752245	0.138434	0.0619871	0.196121	0.0465306	0.0460064	0.0570451	3.52459	2.9
SPAC23G3.04	0.359695	42.268	50	32.7766	26.2372	49.9854	21.6696	16.8691	17.6404	2.69	1.401	0.04441	0.0554789	0.037946	0.0725982	0.157848	0.0825158	0.277008	3.27463	2.1
SPAC23G3.05c	0.338261	47.8134	42.2741	13.7944	21.1489	46.3433	20.7755	21.5552	21.4036	4.67	0.781	0.0552733	0.0360521	0.0293507	0.0551604	0.248944	0.0356231	0.2079	6.55814	1.1
SPAC23G3.06	0.444447	59.252	54.5276	43.8202	30.6762	118.013	35.8174	NA	39.7609	27.88	2.5325	0.332178	0.474507	0.17507	0.374222	NA	0.36609	0.444444	NA	21
SPAC23G3.07c	0.338361	43.4307	49.2701	29.4597	25.1954	47.7814	18.0353	19.981	25.2775	3.15	1.067	0.0447045	0.0522707	0.0479581	0.103981	0.156659	0.0521009	0.0591017	3.95847	1.9
SPAC23G3.08c	0.353771	46.7429	46.7429	13.5093	12.5649	49.6595	17.0699	23.9071	27.2055	5.87	0.976	0.148796	0.15998	0.0776544	0.181468	0.170827	0.0738867	0.166389	5.13797	2.9
SPAC23G3.09	0.368094	46.5753	45.2055	33.7709	22.6892	67.5305	22.2955	34.083	24.6823	11.78	2.4235	0.0574699	0.0855391	0.130864	0.298677	0.208967	0.0786319	0.242718	8.4511	2.8
SPAC23G3.10c	0.382146	48.4706	48.4706	35.6754	26.9889	107.068	24.7633	68.1453	24.7491	13.32	0.77	0.0699453	0.0924576	0.0455122	0.124174	0.19871	0.100825	0.26738	12.8206	3.6
SPAC23G3.11	0.405989	52.9691	49.6437	47.1607	30.0835	194.254	41.9342	140.888	40.8541	17.93	1.387	0.0440927	0.0691224	0.127305	0.300198	0.396294	0.0508992	0.355872	35.7263	3
SPAC23G3.12c	0.37122	47.7912	43.3735	29.319	21.0845	93.8251	26.7904	92.0146	35.8046	27.52	0.885	0.137121	0.190674	0.122809	0.292692	0.164827	0.112283	0.37037	11.6247	5.8
SPAC23H3.02c	0.29824	34.188	38.4615	45.0315	39.5095	61.2634	29.131	33.2982	40.3917	6.85	1.379	0.049256	0.0561403	0.235363	0.405252	0.836289	0.054914	0.175439	32.2012	3.2
SPAC23H3.03c	0.348985	44.7433	44.4988	28.498	29.035	75.2043	27.5278	57.3707	24.9426	11.49	0.6485	0.0291872	0.0286474	0.0427585	0.0876864	0.196355	0.0333477	0.119474	11.2456	1.2
SPAC23H3.04	0.323857	41.6431	41.3598	17.4033	31.0291	32.7561	19.8681	15.5276	19.105	3.25	0.6225	0.00916054	0.00513787	0.0662893	0.0998209	0.0999078	0.00834462	0.146413	2.14331	0.23
SPAC23H3.05c	0.348441	44.9749	43.7186	28.4313	26.8618	60.7285	23.2802	35.3127	28.9928	14.76	0.95	0.0536354	0.0567692	0.0340185	0.0699365	0.179489	0.0525965	0.229358	7.26511	2.2
SPAC23H3.06	0.345873	44.2953	44.8322	5.01923	4.04515	34.223	11.5497	37.5004	31.3498	6.34	1.2075	0.303816	0.376976	0.0760375	0.191301	0.0986496	0.0486422	0.114943	4.03768	2.2
SPAC23H3.07c	0.31918	37.1429	40	130.385	82.0054	NA	137.232	235.988	41.0578	29	6.4975	0.0239227	0.0380361	NA	NA	0.341033	0.07597	0.0567215	41.2201	4.5
SPAC23H3.08c	0.338789	41.5625	44.0625	35.0522	36.0397	62.1457	28.1176	30.0118	26.8123	4.61	0.802	0.00870088	0.00846247	0.0346089	0.0618817	0.0909418	0.0113748	0.12285	3.13167	0.44
SPAC23H3.09c	0.435264	61.7021	55.8511	34.2192	29.1751	113.382	34.5753	NA	34.4913	35.47	3.2295	0.364609	0.427647	0.520771	1.12104	NA	0.361733	0.657895	NA	18
SPAC23H3.10	0.362364	45.7256	44.5328	17.216	27.6356	57.3411	25.9238	27.9382	25.6131	10.97	1.0445	0.108707	0.0677204	0.0244128	0.0442119	0.111424	0.073068	0.171821	4.36052	2.7
SPAC23H3.11c	0.355547	45.469	46.5819	18.2997	25.8708	44.8466	24.7959	11.6292	16.3743	2.7	0.8775	0.0280294	0.0198265	0.0713249	0.112919	0.149911	0.0313253	0.18622	2.5973	0.74
SPAC23H3.12c	0.35578	48.2301	45.1327	15.7033	12.3204	26.557	NA	15.9927	11.4288	1.06	0.8095	0.0189803	0.0241919	0.0632914	NA	0.0829253	0.0260792	0.246305	1.88874	0.43
SPAC23H3.13c	0.356956	47.4576	46.6102	13.668	14.9775	36.909	15.5243	29.5181	19.3927	2.33	2.238	0.0811408	0.074047	0.118771	0.242887	0.198802	0.0571883	0.257069	8.28344	1.6
SPAC23H3.14	0.332923	41.3646	43.0704	20.3824	24.8847	53.9858	25.3553	49.8725	35.1939	11.45	0.622	0.0326468	0.0267402	0.0438636	0.0776631	0.191465	0.0189073	0.186916	10.7718	0.96
SPAC23H3.15c	0.43669	63.0769	59.0769	37.3458	36.1648	57.2512	31.6872	NA	39.4811	17.25	0.6745	0.0222723	0.0229996	0.112784	0.173705	NA	0.0210677	0.00973425	NA	1.2
SPAC23H4.01c	0.373959	48.1481	49.1005	20.0504	28.4375	68.8303	27.2015	35.0777	30.7159	10.73	1.507	0.16248	0.11456	0.0357274	0.0700427	0.337677	0.106062	0.220264	14.0639	4.7
SPAC23H4.02	0.364817	49.0602	48.4962	19.8209	9.90819	42.0404	6.65051	41.7708	32.38	2.96	1.217	0.146876	0.293819	0.24158	1.18515	0.247395	0.089908	0.311526	11.025	4.2
SPAC23H4.03c	0.404271	53.2407	49.0741	60.9384	36.2277	95.7784	29.1134	78.9097	48.9785	26.05	1.3615	0.136495	0.229597	0.0491947	0.110897	0.512987	0.169825	0.584795	36.1939	12
SPAC23H4.04	0.328304	37.5904	41.4458	42.5328	43.3307	76.0298	35.934	19.404	27.7496	4.87	0.9955	0.0228155	0.0223953	0.048494	0.0811807	0.361479	0.0349701	0.30581	9.18265	1.4
SPAC23H4.05c	0.34069	47.4227	54.6392	NA	22.9338	45.2026	16.2016	NA	NA	NA	1.8425	NA	NA	0.0224639	0.0513992	NA	NA	NA	NA	NA
SPAC23H4.06	0.513546	77.4373	70.4735	34.4931	26.3194	89.1476	23.6231	NA	36.5891	19.75	2.5995	0.763619	1.00077	1.43836	3.69429	NA	0.719876	0.318471	NA	38
SPAC23H4.07c	0.378904	45.3744	45.3744	112.959	55.4605	95.8557	27.9448	164.35	66.1522	43.01	1.1595	0.0128861	0.0262459	0.0351618	0.081949	0.287364	0.0220039	0.452489	29.7405	2.1
SPAC23H4.08	0.358862	44.0433	42.9603	48.0467	27.4613	57.4408	18.0565	27.6139	36.0034	7.93	0.6865	0.0201971	0.0353372	0.0707759	0.174024	0.262605	0.0269532	0.116279	8.17702	1.4
SPAC23H4.09	0.449131	58.0052	54.3307	66.0904	35	161.044	26.983	NA	53.4014	42.56	1.7025	0.0744638	0.14061	0.18189	0.560273	NA	0.0921576	0.392157	NA	7.1
SPAC23H4.10c	0.394646	52.7027	47.2973	67.1277	36.9938	636.704	49.8359	104.064	49.7388	22.61	1.059	0.258145	0.468421	0.0921529	0.259393	0.148794	0.348394	0.0834725	11.7175	25
SPAC23H4.11c	0.333783	42.5532	38.8298	NA	31.9619	52.0762	23.2946	44.8337	37.6749	3.99	1.1425	NA	0.019518	0.0328413	0.060846	0.131875	0.0165583	0.113379	5.85444	0.9
SPAC23H4.12	0.361008	44.2136	47.7745	35.0994	19.0916	67.5402	16.7597	53.0245	31.0018	19.45	1.088	0.0651687	0.119811	0.0617774	0.180078	0.153088	0.0737823	0.110132	8.92322	3.3
SPAC23H4.13c	0.340457	42.9348	45.1087	44.1	31.5947	85.615	28.0478	56.9621	35.5914	14.55	0.971	0.0172894	0.0241326	0.0284313	0.0620057	0.116899	0.0214227	0.0692042	6.82416	1.1
SPAC23H4.14	0.350808	45.1934	42.2099	21.4293	27.2453	53.5966	27.047	32.4315	22.1761	NA	0.6215	0.0355803	0.0279851	0.0408867	0.068338	0.144258	0.0343821	NA	5.86224	1.1
SPAC23H4.15	0.380162	46.9987	46.4879	15.8822	15.9434	48.2777	20.0046	24.0347	19.8271	NA	1.4705	0.1833	0.182597	0.0489142	0.0977295	0.645752	0.14683	NA	21.5343	4.2
SPAC23H4.16c	0.344878	45.7317	42.6829	21.7745	28.8494	34.3026	21.4119	22.73	23.301	NA	1.2625	0.054116	0.0408448	0.0421968	0.0618031	0.370639	0.0505708	NA	11.3131	1.7
SPAC23H4.17c	0.336215	39.5664	43.0894	11.3257	9.80006	22.3668	6.81154	NA	11.0098	NA	0.777	0.0495729	0.0572904	0.0708163	0.206395	NA	0.0509956	NA	NA	0.81
SPAC23H4.18c	0.379887	48.5981	50.4673	83.5219	61.5108	140.295	48.537	76.061	54.7231	19.83	1.2335	0.0116186	0.0157762	0.144543	0.268218	0.195938	0.017733	0.189036	12.8708	1.4
SPAC23H4.21	0.349216	41.8033	44.2623	NA	NA	NA	NA	NA	NA	24.89	NA	NA	NA	NA	NA	NA	NA	0.0237361	NA	0.8
SPAC24B11.05	0.41317	54.4248	51.7699	20.5415	23.504	51.0083	22.78	42.9039	33.7099	10.33	1.2535	0.0877337	0.0766755	0.0618722	0.115126	0.0931863	0.0534615	0.0657462	4.32795	2.6
SPAC24B11.06c	0.387641	50.7163	53.5817	22.5829	24.0159	38.0626	22.1691	28.3164	20.3397	8.52	3.5715	0.171883	0.161627	0.188117	0.289661	0.697663	0.19084	0.704225	24.2452	5.6
SPAC24B11.07c	0.379269	52.7629	51.5152	7.75731	15.4431	21.7246	14.8082	20.795	27.4999	5.13	1.814	0.428899	0.215443	0.206451	0.287667	0.129628	0.120986	0.139276	3.64032	4.8
SPAC24B11.08c	0.396151	53.5897	52.0513	16.6263	14.0481	42.108	14.4424	55.4771	34.0549	15.37	1.0325	0.116732	0.138154	0.0735332	0.176878	0.20111	0.0569906	0.108932	11.2611	2.8
SPAC24B11.09	0.438334	66.9492	59.322	7.96273	7.52644	16.499	7.51768	13.7734	18.1204	6.84	2.2655	1.04459	1.10514	0.645622	1.3209	0.207933	0.459028	0.204499	3.17249	12
SPAC24B11.10c	0.366854	46.7811	48.3906	19.2636	27.5919	40.2038	25.8297	13.6257	22.3324	4.1	1.5245	0.10075	0.0703399	0.0912277	0.128929	0.102414	0.0869058	0.199203	1.78799	2.8
SPAC24B11.11c	0.376967	47.7759	48.7644	21.9282	20.2334	55.3612	24.5091	35.7329	16.4752	6.96	1.173	0.0663807	0.071941	0.0543687	0.100698	0.170669	0.0883518	0.273973	6.66334	2.1
SPAC24B11.12c	0.388335	50.5706	49.3581	25.42	30.477	57.6348	21.0976	41.3118	26.2858	5.56	1.8975	0.106344	0.088699	0.152121	0.328121	0.299211	0.102842	0.0357654	13.2122	3.9
SPAC24B11.13	0.421685	58.631	52.0833	13.5093	22.3445	44.7455	22.1588	28.5274	27.5514	3.99	2.113	0.564399	0.34123	0.0765182	0.132803	1.2013	0.276742	0.209644	41.7518	11
SPAC24C9.02c	0.341596	38.8889	41.6667	68.0409	32.9879	40.4409	11.7376	59.8627	37.7888	24.52	1.5955	0.018337	0.0378219	0.0581846	0.163689	0.282418	0.0330168	0.183486	16.443	1.8
SPAC24C9.03	0.409962	55.2163	53.944	55.6123	31.7514	298.654	42.4017	NA	62.6762	67.48	0.946	0.124639	0.218305	0.127513	0.343096	NA	0.110592	0.115741	17.5938	10
SPAC24C9.04	0.373624	43.8017	45.4545	68.8196	38.392	98.3606	36.3347	54.4746	40.8996	8.71	0.924	0.0332374	0.0595798	0.0534592	0.102843	0.257034	0.0559268	0.289855	15.3873	3.3
SPAC24C9.05c	0.364171	47.3973	44.3836	28.398	19.6246	64.5293	21.8868	54.8344	53.083	23.34	0.5505	0.056139	0.0812365	0.0930265	0.209486	0.118868	0.0300329	0.0765697	6.39714	2.3
SPAC24C9.06c	0.480314	70.5957	62.8644	34.5852	26.8618	137.077	35.2994	98.1908	39.728	9.28	2.085	0.541126	0.696713	0.522922	1.214	0.525721	0.471078	0.588235	41.2531	27
SPAC24C9.07c	0.336582	42.1331	44.509	19.8209	26.6935	70.5231	23.8638	22.2491	19.0974	7.26	0.9075	0.0349706	0.0259669	0.028728	0.0636605	0.106305	0.0362953	0.119474	3.00246	1
SPAC24C9.08	0.418826	57.2148	51.8456	20.2643	16.9782	59.0928	19.0084	66.7017	43.5767	23.57	0.7755	0.287325	0.342935	0.23115	0.554083	0.198098	0.133613	0.0738007	12.4288	8.4
SPAC24C9.09	0.334226	41.1392	40.0844	25.0899	18.8589	78.4777	22.3535	47.0095	26.5845	8.86	0.9465	0.0386771	0.051456	0.0412762	0.103091	0.100974	0.0365027	0.151057	5.05774	1.4
SPAC24C9.10c	0.333714	42.5856	40.6844	43.9597	39.0849	52.3708	20.4296	34.1688	36.7073	10.12	1.0585	0.0394195	0.044336	0.076397	0.15869	0.34293	0.0472077	0.18315	14.0597	2.5
SPAC24C9.11	0.361579	43.4839	43.7419	20.3232	27.7673	59.4724	25.9985	53.2192	21.8757	14.51	0.7875	0.0477486	0.0349478	0.0636786	0.117879	0.0799203	0.0443599	0.222717	4.52716	1.4
SPAC24C9.12c	0.525721	79.015	67.8801	55.8261	37.4516	203.665	45.0464	NA	63.2739	NA	5.65	1.01813	1.51764	1.27239	2.89822	NA	0.898286	NA	NA	82
SPAC24C9.13c	0.296474	34.0909	35.2273	39.0415	25.5503	23.8297	NA	15.3009	34.5356	NA	1.0305	0.165113	0.252297	0.328988	NA	0.333005	0.186656	NA	7.17443	9.3
SPAC24C9.14	0.375585	51.6717	52.2796	15.1042	5.63339	43.2467	5.67448	79.0973	21.9497	16.17	0.6725	0.0917821	0.246085	0.0628941	0.366241	0.0765462	0.0631577	0.0636132	5.29734	2
SPAC24C9.15c	0.356233	43.1034	46.9828	33.4194	NA	60.229	25.1523	NA	NA	NA	0.9495	0.00394077	NA	0.0309546	0.0593696	NA	NA	NA	NA	0.19
SPAC24C9.16c	0.397579	60.6061	51.5152	199.425	72.7282	63.7809	14.4698	35.4119	NA	2.78	1.023	0.0180738	0.0495594	0.12332	0.394483	0.741948	NA	0.0182815	29.8576	5.2
SPAC24H6.01c	0.336425	43.3962	46.4837	18.082	15.8173	47.7241	16.7933	64.2481	44.2022	11.96	0.5455	0.0383336	0.0438221	0.0834611	0.192375	0.0815284	0.0156813	0.0570451	4.75746	1
SPAC24H6.02c	0.348945	44	45.7143	51.5346	35.06	67.7244	27.2008	23.3531	27.1234	8.47	0.67	0.00739757	0.0108737	0.0337384	0.0654736	0.170924	0.0140554	0.184843	5.48616	0.55
SPAC24H6.03	0.349138	41.7834	43.6943	17.4033	16.9253	57.8964	16.8204	32.8726	25.7788	9.16	0.57	0.0438113	0.0450486	0.0386279	0.101553	0.131309	0.0295771	0.10352	5.57297	1.1
SPAC24H6.04	0.448869	64.0496	56.8182	45.9983	43.0861	410.797	69.09	NA	67.8281	55.78	1.4195	0.301379	0.32175	0.0939562	0.196281	NA	0.204383	0.173611	22.3623	20
SPAC24H6.05	0.374614	51.8456	53.0201	3.975	6.23474	20.8016	10.2308	22.6295	21.2703	2.94	1.4785	0.662631	0.422465	0.151496	0.284225	0.220523	0.123833	0.163132	5.97507	3.8
SPAC24H6.06	0.353999	46.7811	44.3491	18.7115	20.1102	51.2026	20.1926	27.072	23.9254	NA	0.693	0.0518614	0.0482544	0.0764112	0.157822	0.0822442	0.0405597	NA	2.50694	1.4
SPAC24H6.07	0.511189	76.4398	60.733	206.869	119.738	NA	206.062	NA	103.974	44.99	4.6785	0.241247	0.416799	NA	NA	NA	0.479992	0.199203	NA	72
SPAC24H6.08	0.340875	46.3636	45.4545	22.4679	27.8555	43.4	24.2565	12.4859	20.3717	2.95	2.8375	0.0370206	0.0298604	0.047902	0.0754137	0.275786	0.04083	0.218341	4.62679	1.2
SPAC24H6.09	0.367162	51.5272	50.7304	8.82414	13.0364	31.3621	16.193	23.2515	19.3578	2.06	1.3875	0.282784	0.191413	0.106058	0.184266	0.199295	0.128906	0.543478	5.09868	3.6
SPAC24H6.10c	0.433027	60.8696	55.4348	107.981	67.8894	968.284	65.1581	NA	81.6267	50.42	1.853	0.109125	0.173569	0.142453	0.353689	NA	0.144358	0.16835	NA	17
SPAC24H6.11c	0.371534	50	49.7912	NA	NA	19.9199	NA	26.9323	31.49	7.04	0.856	NA	NA	0.0826551	NA	0.0864223	0.066035	0.151745	2.5658	3
SPAC24H6.12c	0.347566	43.9189	44.8198	19.0293	23.9052	38.7392	22.9394	36.2612	23.7383	11.54	1.5835	0.0509955	0.040594	0.0942729	0.142949	0.156771	0.0408793	0.168919	7.08552	1.4
SPAC24H6.13	0.387426	54.3054	49.713	22.1059	27.2884	62.6169	31.7602	34.2486	22.6276	7.34	1.8085	0.169321	0.137165	0.172081	0.280658	0.260046	0.165417	0.485437	11.0882	5.4
SPAC25A8.01c	0.379267	47.397	47.2885	15.581	10.4908	41.3114	16.625	47.0488	28.6226	13.94	1.165	0.231331	0.343575	0.0987138	0.2068	0.413527	0.125927	0.263852	22.6145	5.2
SPAC25A8.02	0.34652	44.6154	46.4103	15.6352	18.7148	39.1911	18.7754	16.2405	24.6992	4.56	0.982	0.0842319	0.0703709	0.0820255	0.148693	0.306716	0.0533207	0.207039	7.01156	1.9
SPAC25A8.03c	0.327296	42.6124	43.469	16.8347	21.838	44.3483	25.7455	30.6174	24.1612	8.42	0.7055	0.0411737	0.0317404	0.0573033	0.087257	0.200555	0.0286885	0.130719	7.23916	1
SPAC25B8.01	0.343524	37.3494	38.5542	74.5856	38.8055	87.8738	20.5137	53.3844	54.3449	19.51	0.528	0.0120813	0.0232207	0.0660456	0.189441	0.206884	0.016581	0.151286	11.6339	1.3
SPAC25B8.02	0.387769	48.6891	45.3184	46.1504	34.4081	56.5978	24.5032	40.9138	36.5047	16.24	0.417	0.0495638	0.0664781	0.072466	0.136258	0.102103	0.06266	0.0474383	4.76241	3.3
SPAC25B8.03	0.38546	52.7132	49.8062	6.44171	13.4003	19.2081	16.4213	36.0972	32.0203	6.4	0.9265	0.430412	0.206905	0.121651	0.139362	0.229323	0.0865884	0.11236	9.59297	4
SPAC25B8.04c	0.360094	48.6772	44.9735	23.1718	18.2041	48.978	14.3349	31.2	35.6865	5.55	0.936	0.080766	0.102807	0.151993	0.410267	0.145205	0.0524428	0.0616903	4.87998	2.7
SPAC25B8.05	0.333117	40.6667	39.5556	42.4669	37.7835	93.7719	39.6654	106.561	38.3191	24.48	0.674	0.039173	0.0440285	0.042003	0.0736861	0.143111	0.0434132	0.0701754	12.1338	2.4
SPAC25B8.06c	0.343913	43.4238	46.3466	31.631	19.5647	92.7055	15.2912	131.468	41.8302	7.47	0.479	0.0241049	0.0389712	0.0673595	0.256901	0.0970384	0.0182276	0.0657895	8.52672	1.1
SPAC25B8.07c	0.343541	40.708	46.0177	19.1189	20.8287	48.5448	20.8541	62.4237	32.6308	16.09	0.597	0.0253782	0.023295	0.0657638	0.127324	0.0724169	0.0148695	0.0807103	4.62379	0.7
SPAC25B8.08	0.346911	40.339	42.3729	NA	NA	96.762	27.5315	15.8397	20.4372	3.19	NA	NA	NA	0.0169136	0.0401019	0.160842	0.0312026	0.228833	3.2802	0.92
SPAC25B8.09	0.384114	48.6056	48.6056	44.2411	30.1323	77.4111	18.8925	39.1387	32.8674	NA	0.793	0.0329018	0.0483073	0.192995	0.551526	0.100128	0.0442873	NA	4.5571	2.1
SPAC25B8.10	0.407837	53.9062	55.8594	30.2165	20.9562	105.57	31.9983	138.064	46.8173	NA	0.9075	0.13993	0.201764	0.0297461	0.0655525	0.159919	0.0903127	NA	15.747	6.1
SPAC25B8.11	0.342427	42.5076	45.4128	6.98107	14.9775	17.5587	12.1475	31.7297	29.341	8.56	1.123	0.466661	0.217513	0.243867	0.338219	0.205711	0.111032	0.157978	7.0051	4.7
SPAC25B8.12c	0.541387	79.2079	71.2871	22.7923	22.8987	42.3089	25.1078	NA	29.4894	NA	3.7805	1.21646	1.21081	1.31324	1.97249	NA	0.940198	NA	NA	40
SPAC25B8.13c	0.420198	60.9572	56.6751	7.92935	19.4752	15.8652	17.0705	14.6993	12.6195	1.46	2.561	0.690582	0.281171	0.928472	0.870802	0.352871	0.433921	0.165837	6.70293	7.9
SPAC25B8.14	0.347807	43.5644	42.9043	21.8183	19.386	59.3363	20.1577	47.9539	25.0696	NA	0.553	0.0476537	0.0536324	0.0505309	0.115507	0.131074	0.0414733	NA	6.74688	1.5
SPAC25B8.15c	0.307707	33.7553	37.1308	69.7761	39.7963	144.174	39.8876	683.295	42.929	21.23	0.729	0.0258281	0.0452852	0.0284544	0.0616236	0.0325078	0.0419806	0.0324044	5.07949	2.6
SPAC25B8.16	0.338999	41.404	44.4126	20.0697	21.0523	36.9828	22.4977	23.1636	21.5926	NA	0.738	0.0656202	0.0625575	0.0967941	0.144049	0.152296	0.0609922	NA	4.59647	1.9
SPAC25B8.17	0.337366	42.3729	43.7288	28.0038	24.9619	43.059	15.9664	38.2781	34.8614	NA	0.845	0.0693053	0.0777509	0.151097	0.33808	0.290942	0.0556722	NA	13.5413	2.8
SPAC25B8.18	0.34311	44.6281	38.843	35.3375	29.2691	31.6943	16.2754	10.3983	26.6398	NA	1.2305	0.0158882	0.0191823	0.0940816	0.164086	0.265311	0.0210756	NA	3.87358	0.81
SPAC25B8.19c	0.366303	50.7663	52.2989	17.1851	14.8806	40.537	16.0348	13.3429	25.5687	4.15	1.222	0.116969	0.135084	0.0802238	0.171065	0.102205	0.0786166	0.101523	1.80902	2.9
SPAC25B8.20	0.313001	37.5	37.5	NA	NA	NA	NA	NA	NA	25.37	NA	NA	NA	NA	NA	NA	NA	0.0198295	NA	1.3
SPAC25G10.01	0.367931	44.7811	50.5051	17.5457	20.0795	36.7154	21.1649	42.5285	29.4759	11.32	0.572	0.134318	0.117368	0.085152	0.132675	0.0482849	0.0799534	0.113766	2.50704	3.4
SPAC25G10.02	0.345536	43.4109	43.7984	NA	30.8268	84.8301	30.3988	54.5337	30.3724	9.57	0.644	NA	0.00517159	0.0205527	0.0418092	0.0314305	0.00524897	0.019073	1.65227	0.23
SPAC25G10.03	0.436503	60.303	55.4545	46.6895	25.8305	143.356	25.0393	82.8803	69.9758	20.94	1.778	0.237534	0.429351	0.449453	1.39933	0.341434	0.158488	0.141243	24.1917	16
SPAC25G10.04c	0.366417	45.8913	45.3856	28.398	21.6058	81.4958	19.9017	NA	26.0044	NA	0.9225	0.00659023	0.00866203	0.0192282	0.0541814	NA	0.00719684	NA	NA	0.27
SPAC25G10.05c	0.452211	65.1613	56.129	51.1656	31.8564	114.362	29.2095	NA	55.1481	31.32	2.8675	0.298037	0.478687	0.186747	0.460887	NA	0.276514	0.331126	NA	22
SPAC25G10.06	0.533535	73.5294	63.2353	281.641	192.953	235.946	100.473	NA	174.472	42.83	5.0135	0.0959828	0.1401	0.262063	0.378526	NA	0.154941	0.917431	NA	39
SPAC25G10.07c	0.368239	45.8065	44.424	12.1562	21.8714	43.0569	26.0421	20.4148	20.2658	3.71	0.672	0.0741258	0.0411995	0.0343821	0.0507651	0.0864021	0.0444637	0.158479	2.22191	1.3
SPAC25G10.08	0.425632	54.8966	54.3448	35.0522	26.3607	77.8685	28.4787	NA	47.0536	49.45	1.9875	0.652566	0.867726	0.0865568	0.176376	NA	0.486123	0.483092	NA	33
SPAC25G10.09c	0.387895	50.7804	54.1806	17.5457	18.1201	53.1787	23.3917	49.3966	71.8045	19.12	1.9915	0.553074	0.53554	0.1212	0.227023	0.17534	0.135146	0.111857	9.24835	14
SPAC25H1.02	0.340207	44.3966	45.9052	24.1394	23.217	53.1573	19.2252	35.5885	32.1708	13.62	0.492	0.0373287	0.0388117	0.0775457	0.171403	0.0734478	0.0280096	0.0367647	3.00014	1.3
SPAC25H1.03	0.365145	47.2826	48.913	21.0094	19.7148	16.0112	NA	NA	17.7052	NA	0.693	0.0188056	0.0200404	0.145985	NA	NA	0.0223152	NA	NA	0.57
SPAC25H1.04	0.348376	45.082	41.3934	23.2683	20.2952	27.4759	6.45178	28.3032	27.35	NA	1.486	0.0282999	0.0324455	0.256081	0.930755	0.487888	0.0240764	NA	16.3822	0.95
SPAC25H1.05	0.354581	45.1613	48.8479	25.957	29.9376	NA	NA	20.6935	26.1309	6.67	1.093	0.050737	0.0439908	NA	NA	0.323539	0.0503994	0.235294	8.19922	1.9
SPAC25H1.06	0.334774	40.1961	44.6078	33.0739	31.2845	63.704	31.1007	35.8731	25.5446	10.01	2.128	0.033532	0.0354499	0.102116	0.171217	0.39489	0.0434156	0.229885	15.5352	1.6
SPAC25H1.07	0.36809	49.1525	46.7797	24.6603	17.5688	107.129	19.2748	80.4308	50.7037	30.02	0.9675	0.132107	0.18543	0.0786766	0.265108	0.246396	0.0642516	0.199203	17.2451	4.7
SPAC25H1.08c	0.376291	48.8722	47.1178	35.4335	20.9562	61.6675	14.9876	61.9304	38.0117	21.57	1.322	0.129109	0.218302	0.106619	0.323432	0.684822	0.120352	0.295858	41.5016	6.6
SPAC25H1.09	0.359113	43.6647	47.5634	NA	10.7712	47.2691	17.6624	NA	NA	NA	0.859	NA	0.0037324	0.0212691	0.0465996	NA	NA	NA	NA	0.058
SPAC25H1.10c	0.379379	51.4706	38.2353	NA	NA	NA	NA	NA	NA	26.01	NA	NA	NA	NA	NA	NA	NA	0.103413	NA	5
SPAC26A3.01	0.421237	62.2889	58.7242	17.9663	18.373	37.6949	18.2151	65.6767	40.8522	22.37	1.807	0.462965	0.452718	0.144881	0.261821	0.371143	0.203606	0.273973	19.7781	12
SPAC26A3.02	0.333168	39.2625	45.5531	14.1227	17.4873	48.5853	22.7101	23.6848	18.9449	3.88	1.165	0.0588965	0.0475646	0.0598435	0.1079	0.082266	0.043905	0.181159	2.64358	1.2
SPAC26A3.03c	0.335793	37.8723	36.5957	36.2677	29.035	115.866	33.6203	103.652	NA	22.68	1.0045	0.0131872	0.0164723	0.0356347	0.0792466	0.0240457	NA	0.0598444	2.20533	0.69
SPAC26A3.04	0.556171	81.8182	79.5455	220.557	114.861	NA	116.22	NA	124.693	55.4	4.1175	0.377126	0.724157	NA	NA	NA	0.66706	0.431034	NA	120
SPAC26A3.05	0.429316	59.4238	52.8812	28.4646	34.6432	50.1944	26.1401	109.87	57.2998	28.28	1.39	0.365268	0.300123	0.228283	0.374906	0.422937	0.181453	0.411523	36.4826	15
SPAC26A3.06	0.379104	48.5075	48.5075	42.8651	34.2333	42.6878	17.9847	38.7604	38.1104	18.05	1.0695	0.0533625	0.0668176	0.0681472	0.136572	0.256411	0.06002	0.344828	11.0415	3.3
SPAC26A3.07c	0.525222	76.4368	68.9655	213.499	119.279	NA	224.599	NA	94.4379	60.04	2.852	0.113631	0.20339	NA	NA	NA	0.25689	0.26455	NA	35
SPAC26A3.08	0.390919	55.102	51.0204	25.7004	20.2643	44.448	14.9413	38.5322	30.7739	10.59	2.108	0.153731	0.194971	0.302012	0.733212	0.731567	0.128386	0.440529	32.1333	5.7
SPAC26A3.09c	0.358395	46.3529	46.5882	11.3902	19.5947	36.5702	25.1049	28.4068	22.8141	4.91	1.271	0.139966	0.0813608	0.105203	0.141732	0.0843563	0.0698795	0.153846	2.99254	2.3
SPAC26A3.10	0.35107	46.4789	47.8873	5.49319	17.6233	26.3273	20.7734	23.8361	17.0255	2.12	1.2505	0.201893	0.06293	0.0708351	0.0862703	0.106011	0.0651399	0.775194	3.7097	1.6
SPAC26A3.11	0.396286	50.3106	52.4845	64.6589	29.9861	183.412	29.8075	187.324	47.7136	30.99	1.4275	0.0407362	0.0878393	0.120363	0.360668	0.118818	0.0552035	0.143678	12.4615	3.8
SPAC26A3.12c	0.37961	48.7386	46.9223	9.73686	15.1235	30.6696	14.2815	50.6757	29.744	11.86	1.0145	0.291871	0.187913	0.0925919	0.176625	0.215069	0.0955456	0.221239	11.0204	4.1
SPAC26A3.13c	0.326691	38.1845	37.5094	NA	NA	NA	NA	NA	NA	NA	NA	NA	NA	NA	NA	NA	NA	NA	NA	1.1
SPAC26A3.14c	0.389227	54.7945	52.0548	59.4618	30.5764	89.0525	19.2231	52.5046	59.1564	10.04	1.3745	0.0256454	0.0498726	0.125797	0.384307	0.379727	0.0257778	0.0969932	20.9082	2.2
SPAC26A3.15c	0.379731	49.8328	50.8361	28.7336	15.6419	65.392	18.7558	60.0756	45.8648	7.78	1.233	0.120616	0.221567	0.302699	0.784026	0.210018	0.0755642	0.0159847	11.9717	5
SPAC26A3.16	0.39724	53.6723	49.1525	NA	NA	87.2264	20.9293	107.56	42.2249	24.36	1.1355	NA	NA	0.255185	0.716578	0.307527	0.132966	0.189753	26.4185	8.1
SPAC26A3.17c	0.383214	49.5798	49.2997	83.9758	50.1152	214.625	40.9403	240.48	63.6632	32.03	0.9005	0.037969	0.063623	0.0398718	0.0992188	0.16251	0.0500835	0.104603	17.3693	4.6
SPAC26F1.01	0.372736	50.3233	52.2629	4.41911	5.7014	28.5278	9.99059	20.3906	18.8167	2.49	1.038	0.235278	0.182362	0.0669957	0.166767	0.143414	0.0552553	0.263852	3.73768	1.5
SPAC26F1.02	0.358124	38.0711	43.1472	NA	34.8805	84.46	24.3263	29.2939	28.5221	NA	0.513	NA	0.0417313	0.0242945	0.0590463	0.140039	0.0510345	NA	5.07034	2.1
SPAC26F1.03	0.451827	65.0367	56.7237	83.2968	54.0409	1565.31	70.9025	335.815	67.2858	NA	2.0325	0.133143	0.205221	0.240015	0.58904	0.413426	0.164825	NA	53.7576	16
SPAC26F1.04c	0.405896	51.3441	54.5699	34.2192	32.8778	84.6914	28.0208	30.7324	27.4133	NA	0.6875	0.0364609	0.0379485	0.024878	0.0539599	0.149692	0.0455131	NA	5.45391	1.8
SPAC26F1.05	0.346868	45.2174	47.8261	46.9241	28.9884	68.5599	18.3523	NA	32.5249	NA	0.9965	0.00517009	0.0083689	0.0636424	0.173075	NA	0.00745895	NA	NA	0.35
SPAC26F1.06	0.572761	91.9431	76.3033	226.539	112.763	NA	265.174	NA	85.6835	NA	9.1825	1.0709	2.15144	NA	NA	NA	2.83137	NA	NA	350
SPAC26F1.07	0.47737	67.2897	61.0592	49.3038	37.8505	108.272	39.3126	48.1273	37.4144	NA	2.3025	0.224939	0.293004	0.350198	0.667929	0.891359	0.296419	NA	45.3914	16
SPAC26F1.08c	0.343115	44.3193	44.5241	15.7443	13.2633	59.6108	14.6506	26.0008	19.1643	2.51	0.44	0.0365409	0.0433762	0.0458567	0.138814	0.137465	0.03002	0.193798	4.20223	0.83
SPAC26F1.09	0.360962	42.386	43.55	12.1265	9.4529	40.5265	12.6257	28.9526	24.9104	7.52	0.663	0.142899	0.183316	0.0647216	0.170716	0.159499	0.069564	0.380228	5.11119	2.5
SPAC26F1.10c	0.397203	56	55.4545	7.77703	12.5872	17.4956	15.462	17.3777	23.6197	3.02	2.3365	0.303034	0.18723	0.206734	0.230361	0.672629	0.0997768	0.186567	14.1843	3.4
SPAC26F1.12c	0.36803	45.2247	42.1348	42.14	31.8038	86.4114	28.9253	54.4185	41.3886	40.33	0.7225	0.0559255	0.0741012	0.054764	0.117138	0.155821	0.0569408	0.215054	9.17765	3.4
SPAC26F1.13c	0.438933	62.1062	55.7156	55.1891	35.4839	358.209	42.9865	231.29	57.8485	41.01	1.6905	0.263749	0.410217	0.540774	1.51081	0.40771	0.251624	0.515464	47.3242	21
SPAC26F1.14c	0.397659	55.6465	53.6825	28.2327	30.6262	70.5696	32.2162	43.2562	30.0512	6.61	1.9545	0.0343717	0.0316854	0.0552441	0.0961356	0.0986024	0.0322917	0.205339	4.32467	1.4
SPAC26H5.02c	0.349733	42.2619	45.2381	18.8871	18.3165	55.1926	17.133	NA	24.945	3.65	0.4695	0.0550493	0.0567641	0.0350683	0.0878541	NA	0.0416805	0.0551268	NA	1.5
SPAC26H5.03	0.349388	44.9219	45.3125	21.7527	27.2884	55.7406	30.7057	27.4591	26.6063	3.36	1.337	0.0318649	0.0254008	0.0345236	0.0535357	0.0801345	0.026052	0.226244	2.57007	1
SPAC26H5.04	0.367009	47.782	44.9937	14.8222	14.2361	36.3071	17.9169	27.2506	17.7402	7.56	0.6945	0.0388141	0.0404123	0.0842702	0.150147	0.127535	0.0324298	0.174825	4.36167	0.83
SPAC26H5.05	0.363023	46.3076	47.9583	42.6652	39.8685	83.3863	55.3825	45.5528	36.699	12.44	1.6545	0.0714833	0.0764977	0.147673	0.191115	0.273004	0.0831044	0.291545	12.8369	4.4
SPAC26H5.06	0.34366	43.6036	44.6847	25.1718	20.9562	77.2201	22.0177	46.3669	31.7175	1.42	0.6075	0.033044	0.0396913	0.0278353	0.0697327	0.0590287	0.0262245	0.208768	2.90389	1.2
SPAC26H5.07c	0.417756	59.2079	54.2574	23.6851	18.7723	50.6505	17.3566	47.0881	45.7515	19.7	1.22	0.201929	0.254774	0.146804	0.342818	0.584829	0.104537	0.33557	29.5853	6.9
SPAC26H5.08c	0.469239	69.4704	67.2897	9.16937	11.617	26.0464	9.89088	19.2496	31.2759	6.03	1.9175	0.755938	0.596665	0.182443	0.425799	0.328246	0.221624	0.163934	8.38292	10
SPAC26H5.09c	0.426084	65.0407	61.5176	35.3375	28.3922	108.97	24.9073	69.1048	66.522	53.52	0.887	0.294226	0.3662	0.102744	0.281544	0.123284	0.156297	0.0863558	8.259	15
SPAC26H5.10c	0.544076	77.0701	73.2484	112.561	87.4505	470.03	98.6709	NA	72.6944	NA	7.4865	0.517269	0.665798	1.13651	1.98319	NA	0.800947	NA	NA	84
SPAC26H5.11	0.341179	46.114	47.5648	15.2347	24.1645	57.1448	27.5228	37.9235	29.8627	7.41	1.7185	0.159243	0.100396	0.0461239	0.0793821	0.333403	0.081239	0.0449843	15.6043	3.5
SPAC26H5.12	0.348015	44.0208	42.461	19.9352	22.6545	68.1397	25.2147	61.1266	25.0688	12.47	0.7815	0.0521551	0.0458948	0.0637254	0.132066	0.101354	0.0414748	0.214133	5.95185	1.5
SPAC26H5.13c	0.378719	54.2373	52.9661	13.1439	19.2973	42.2014	23.1066	27.3721	21.1362	5	1.4495	0.131838	0.0897986	0.0526006	0.0844731	0.235259	0.081986	0.0735294	8.11837	2.5
SPAC27D7.02c	0.360142	43.6	41.3333	30.6635	20.1409	84.8845	24.8067	25.8877	21.2258	6.54	0.9625	0.0452099	0.0688297	0.0611098	0.146571	0.0838759	0.0653118	0.26738	2.27383	2
SPAC27D7.03c	0.358807	48.8	46.6667	14.412	26.3194	50.5012	31.2737	10.6978	22.6632	NA	0.496	0.020681	0.0113245	0.0708239	0.10116	0.113137	0.0131514	NA	1.61248	0.43
SPAC27D7.04	0.329003	35.4167	36.4583	57.1409	35.9151	103.581	31.0238	129.116	42.766	16.71	0.7105	0.0145566	0.0231595	0.0245241	0.0548239	0.0538123	0.0194495	0.0508647	4.7303	1.2
SPAC27D7.05c	0.353661	45.7944	45.7944	80.4698	46.6231	58.2124	16.6141	63.8993	51.6706	16.86	0.7405	0.0103365	0.0178405	0.04308	0.114901	0.0534852	0.0160977	0.0429553	3.69489	1.2
SPAC27D7.06	0.400435	53.0792	48.9736	90.0648	51.586	191.026	47.4844	142.914	67.317	30.35	1.007	0.0430981	0.0752457	0.0918314	0.196713	0.295737	0.0576619	0.138696	26.329	5.6
SPAC27D7.07c	0.40044	47.8632	52.1368	79.4299	51.4787	148.664	35.1161	87.0538	63.467	26.23	0.8555	0.0846473	0.130608	0.232262	0.561427	0.30069	0.105937	0.352113	21.981	9.7
SPAC27D7.08c	0.347951	40.2597	42.5974	36.6211	23.504	67.099	20.3427	61.332	29.7835	10.76	0.5295	0.0246058	0.0383377	0.0354245	0.0870075	0.135629	0.0302547	0.0450248	8.25148	1.3
SPAC27D7.09c	0.429569	63.4465	62.4021	16.1204	15.9181	23.9224	11.2755	31.3721	38.2519	15.45	0.8355	0.47298	0.47899	0.902426	1.74155	0.143707	0.199326	0.0140509	6.19671	11
SPAC27D7.11c	0.452013	67.6026	65.2268	11.7663	12.9686	20.0616	8.63867	18.6484	35.1174	NA	2.325	2.4153	2.19137	1.13116	2.40636	0.295882	0.809257	NA	6.8493	41
SPAC27D7.12c	0.346088	45.679	44.4444	65.9446	40.7501	55.7978	21.6217	NA	48.9018	16.7	0.5295	0.00567597	0.00918524	0.0284701	0.0588553	NA	0.0076541	0.041684	NA	0.54
SPAC27D7.13c	0.335835	38.806	37.1642	34.4014	20.3884	61.2217	22.3543	NA	12.0221	NA	0.755	0.00725357	0.012239	0.0250137	0.0534808	NA	0.0207561	NA	NA	0.36
SPAC27D7.14c	0.380832	49.4706	47.8345	37.2408	26.7355	126.168	30.5039	27.6556	33.8027	18.24	1.07	0.106092	0.147779	0.0909887	0.227675	0.11884	0.116882	0.224719	3.82612	5.7
SPAC27E2.01	0.342166	43.7882	43.5845	15.5945	29.8892	49.9083	31.3412	20.5401	21.8359	6.26	0.9485	0.0577827	0.0301477	0.0379198	0.0536265	0.112833	0.0412666	0.0417711	2.7439	1.3
SPAC27E2.02	0.35317	40	44.2857	44.3829	33.0432	67.3514	29.8105	25.1862	32.7304	8.84	0.769	0.0515375	0.0692241	0.076067	0.136672	0.281255	0.0698858	0.120192	8.89471	3.3
SPAC27E2.03c	0.46971	64.2857	58.6735	100.447	54.7433	1913.86	68.6325	NA	65.2725	55.79	1.784	0.0897081	0.164603	0.148521	0.376713	NA	0.138051	0.3003	NA	13
SPAC27E2.05	0.379304	50.2165	49.5671	15.9239	11.9893	29.1207	7.30959	14.4955	30.0236	7.37	0.85	0.117528	0.156097	0.101316	0.34297	0.370125	0.0623343	0.355872	7.6853	2.7
SPAC27E2.06c	0.356164	46.1967	48.0519	33.7266	26.1144	76.9293	29.2707	30.9677	23.7827	9.67	1.428	0.0246623	0.0318513	0.0525565	0.104007	0.1554	0.0349741	0.12285	5.8187	1.2
SPAC27E2.07	0.361721	45.5013	49.3573	16.7748	17.8427	47.4053	19.1657	19.724	20.094	2.59	0.7	0.0661133	0.0621563	0.0707059	0.144663	0.159309	0.0551924	0.20202	4.09639	1.6
SPAC27E2.08	0.326471	38.1095	37.5094	20.9268	26.7775	57.3935	35.5146	NA	NA	NA	NA	0.0364346	0.028474	0.198111	0.27976	NA	NA	NA	NA	1.1
SPAC27E2.09	0.354681	46.8831	43.5065	30.5133	34.9402	99.8201	44.8277	36.2273	33.3113	11.2	1.2115	0.0522473	0.0456276	0.0501116	0.0831531	0.254597	0.0478587	0.198413	10.4875	2.3
SPAC27E2.10c	0.350319	43.2749	46.7836	40.3278	30.2794	62.5679	23.0643	54.2014	37.8915	17.25	1.026	0.0189066	0.0251809	0.0378564	0.0799765	0.249134	0.0201223	0.0681199	13.3926	1.1
SPAC27E2.11c	0.571122	92.5926	88.8889	30.777	21.5728	76.8257	22.2814	NA	NA	NA	16.532	18.2425	26.0258	1.22787	3.0361	NA	NA	NA	NA	810
SPAC27E2.12	0.290435	38.1579	35.5263	NA	NA	NA	NA	NA	NA	NA	NA	NA	NA	NA	NA	NA	NA	NA	NA	NA
SPAC27E2.14	0.266151	26.4706	38.2353	NA	NA	NA	NA	NA	NA	7.21	NA	NA	NA	NA	NA	NA	NA	0.0520562	NA	2
SPAC27F1.02c	0.483955	59.6273	54.6584	148.242	67.5528	NA	58.0989	NA	65.2686	54.33	1.909	0.0888397	0.194956	NA	NA	NA	0.201778	0.680272	NA	19
SPAC27F1.03c	0.353014	41.8919	40.5405	NA	NA	41.0154	15.5972	69.5808	50.4441	20.9	0.819	NA	NA	0.0290607	0.0640488	0.154417	0.0233595	0.0510986	9.58339	1.7
SPAC27F1.04c	0.351708	43.5374	39.9093	NA	28.2118	62.1627	24.5142	17.7879	22.4628	6.02	0.5505	NA	0.0270263	0.0197317	0.039462	0.131013	0.0339434	0.191939	2.89218	1.1
SPAC27F1.05c	0.434234	60.5372	54.9587	23.6107	21.3435	74.0787	28.2765	58.3915	26.3574	7.08	0.6495	0.0217244	0.0240321	0.0250213	0.0497554	0.0402003	0.0194606	0.0240732	2.35575	0.74
SPAC27F1.06c	0.419914	51.3812	48.3425	61.7022	30.4274	100.685	21.5409	51.6184	34.4554	30.55	0.838	0.107844	0.218692	0.076515	0.227012	0.308051	0.193125	0.239234	17.6781	9.6
SPAC27F1.07	0.39947	54.6667	54.8889	34.0387	23.1458	86.2494	20.4461	55.3782	43.5563	NA	1.011	0.223998	0.329416	0.118878	0.338314	0.522444	0.175052	NA	27.111	11
SPAC27F1.08	0.377549	51.6315	49.7121	16.0639	18.6003	49.6103	20.3581	30.9349	21.2989	NA	1.158	0.103558	0.0894371	0.0336309	0.0674786	0.144221	0.0781052	NA	5.38443	2.4
SPAC27F1.09c	0.382021	48.0274	46.9125	NA	21.3109	66.6924	23.1294	27.1763	23.3564	2.26	1.144	NA	0.117092	0.0195228	0.0428699	0.36476	0.106837	0.342466	10.6955	3.6
SPAC27F1.10	0.32192	40.5941	46.5347	NA	NA	46.9863	19.7846	NA	NA	NA	0.4555	NA	NA	0.0215001	0.0425388	NA	NA	NA	NA	NA
SPAC29A4.02c	0.521547	76.5281	70.1711	157.527	82.2399	NA	124.822	NA	94.7967	NA	2.992	0.312412	0.598413	NA	NA	NA	0.519147	NA	NA	71
SPAC29A4.03c	0.365327	45.0185	49.0775	60.4389	36.9291	156.438	34.4582	69.537	39.4661	NA	1.1335	0.0252309	0.0412933	0.110051	0.275924	0.164019	0.0386388	NA	10.6487	2.2
SPAC29A4.04c	0.459336	61.6034	57.8059	61.1911	39.7963	168.81	48.3565	NA	55.2747	43.96	2.0345	0.260534	0.4006	0.221169	0.445553	NA	0.288421	0.943396	NA	23
SPAC29A4.05	0.369938	42.6573	41.2587	71.5951	41.3541	78.2847	25.7616	58.8691	43.297	NA	2.806	0.0377578	0.065369	0.0323681	0.0717696	0.470891	0.0624356	NA	28.716	3.9
SPAC29A4.06c	0.342593	38.0282	38.3099	50.8014	32.0678	73.0577	22.8278	14.4307	26.8031	1.78	0.759	0.0204664	0.0324226	0.0704272	0.16551	0.249528	0.038791	0.568182	5.16946	1.5
SPAC29A4.07	0.358091	44.8529	50	22.7222	19.5647	78.6571	22.696	112.027	34.513	11.64	0.825	0.0274548	0.0318855	0.023433	0.0578641	0.0342505	0.0180753	0.095511	3.07527	0.9
SPAC29A4.08c	0.369391	48.9754	47.541	46.1504	24.6165	111.306	24.1104	100.536	47.7921	19.24	1.007	0.0645831	0.121079	0.125133	0.356079	0.233225	0.0623646	0.520833	19.1225	4.3
SPAC29A4.09	0.385562	46.3054	47.2906	70.9236	44.5009	113.602	32.123	108.312	43.7067	NA	1.107	0.0430019	0.0685345	0.0463543	0.105757	0.112697	0.0697799	NA	9.69504	4.4
SPAC29A4.10	0.353692	42.9856	43.705	9.19927	10.7497	51.4248	16.284	NA	20.8158	NA	0.7885	0.150696	0.128962	0.0255036	0.0636356	NA	0.0665981	NA	NA	2
SPAC29A4.11	0.341155	43.1373	48.9164	NA	NA	NA	NA	14.7301	22.0477	NA	NA	NA	NA	NA	NA	0.345228	0.0754524	NA	6.85334	2.4
SPAC29A4.12c	0.414919	56	54.6667	NA	NA	54.3668	21.1081	NA	NA	NA	0.751	NA	NA	0.0221433	0.0458991	NA	NA	NA	NA	0.66
SPAC29A4.13	0.324293	43.4043	45.1064	26.2762	19.5647	53.1138	20.0854	34.5957	30.4005	18.39	1.0665	0.0633104	0.0850281	0.058433	0.124342	0.202137	0.0547213	0.226244	7.83485	2.4
SPAC29A4.14c	0.33838	42.7746	45.3757	27.7139	23.2527	64.0389	21.6133	93.3149	27.1387	4.89	0.676	0.0450194	0.0536569	0.052333	0.11852	0.0304683	0.0459737	0.181488	3.10598	1.8
SPAC29A4.15	0.449511	60.8889	56.8889	110.994	60.1058	NA	92.883	NA	76.2728	63.34	0.879	0.0811838	0.149918	NA	NA	NA	0.118141	0.409836	NA	13
SPAC29A4.16	0.387165	52.8302	52.673	23.0522	20.6074	57.3984	23.9903	63.5369	39.1302	20.55	1.9895	0.451029	0.504539	0.246039	0.475249	0.16405	0.265708	0.416667	10.0846	15
SPAC29A4.17c	0.347709	48.9796	47.619	28.9723	29.1283	43.2872	18.9985	51.7828	40.326	NA	1.13	0.0124407	0.0123741	0.0432381	0.0834941	0.0412362	0.00893807	NA	2.24595	0.52
SPAC29A4.18	0.378345	49.1879	50.58	20.8448	21.8047	37.5825	20.4331	44.7089	35.0683	11.93	0.7845	0.0931076	0.0890091	0.0642711	0.105014	0.209367	0.0553437	0.194553	9.40111	2.8
SPAC29A4.19c	0.347143	45.8942	44.0693	8.09047	NA	34.7326	NA	53.401	33.141	5.81	0.5295	0.0831043	NA	0.0473136	NA	0.17796	0.0202876	0.0328839	9.58193	0.97
SPAC29A4.20	0.37062	47.6103	46.6912	23.341	20.9882	56.4289	21.1663	87.923	36.3598	NA	1.1415	0.0979986	0.108985	0.0481817	0.102182	0.205866	0.0629098	NA	15.0324	3.3
SPAC29B12.01	0.373281	45.9476	46.8828	19.5208	19.4752	65.8993	22.2662	43.6562	30.1957	10.97	0.8335	0.145584	0.145924	0.0999758	0.224913	0.175583	0.0941163	0.244499	8.10173	4.1
SPAC29B12.02c	0.374328	46.8672	48.4962	NA	NA	NA	NA	49.8881	33.8095	11.51	NA	NA	NA	NA	NA	0.328031	0.0758557	0.268097	16.5967	3.7
SPAC29B12.03	0.424218	58.0645	64.5161	41.4993	22.7937	84.9499	21.7456	55.3013	40.8143	11.63	1.044	0.0901942	0.164212	0.0725924	0.19439	0.580087	0.0917078	0.0525486	31.7248	5.4
SPAC29B12.04	0.543226	74.6622	70.2703	57.5918	36.9291	142.119	32.1103	NA	43.8274	38.08	4.492	0.577705	0.900944	0.547824	1.39128	NA	0.759138	0.543478	NA	48
SPAC29B12.05c	0.319195	40.4531	40.4531	NA	NA	NA	NA	69.9363	42.3208	14.9	NA	NA	NA	NA	NA	0.0582252	0.00737028	0.0614628	3.89201	0.45
SPAC29B12.06c	0.364393	49.47	45.2297	4.27149	4.65385	24.7308	6.69479	19.9138	23.3961	4.14	1.206	0.340773	0.312775	0.0649116	0.209055	0.248438	0.0622158	0.191571	6.73354	2.1
SPAC29B12.07	0.357988	45.1128	47.0677	30.1797	21.1812	66.5054	28.0565	39.4704	39.9782	11.74	3.2115	0.12632	0.179985	0.180174	0.33711	0.103521	0.0953598	0.195695	4.62914	5.5
SPAC29B12.08	0.378394	52.8302	56.0232	4.47181	9.80006	19.3599	10.0277	17.9424	28.9171	0.17	2.0055	1.55004	0.707289	0.27399	0.492509	0.174874	0.239702	0.319489	4.0721	10
SPAC29B12.10c	0.362033	48.5311	51.2338	6.36447	11.5734	18.172	12.7683	29.2545	17.1703	7.28	2.636	0.882162	0.48512	1.20416	1.64476	0.20501	0.326989	0.21645	6.94239	8.1
SPAC29B12.11c	0.335545	41.3793	39.0805	20.9474	21.9048	44.7167	21.0642	12.8607	16.0299	2.31	0.954	0.0595617	0.0569584	0.106522	0.192853	0.0994002	0.0778336	0.20284	1.79879	1.8
SPAC29B12.12	0.321342	38.0531	44.2478	NA	35.4229	11.8494	NA	NA	NA	NA	0.5615	NA	0.0035222	0.0786378	NA	NA	NA	NA	NA	0.18
SPAC29B12.13	0.322568	38.6861	40.146	34.5852	40.2323	23.8508	11.827	37.9345	52.5055	14.02	0.688	0.0112234	0.00964802	0.284353	0.524135	0.174347	0.0073928	0.0361925	8.53252	0.56
SPAC29B12.14c	0.39838	54.7458	52.8814	86.0763	54.3903	NA	87.77	20.9849	21.706	NA	1.038	0.0104685	0.0165671	NA	NA	0.138607	0.0415135	NA	3.62409	1.3
SPAC29E6.01	0.342256	43.6759	44.2688	16.7152	20.2334	40.1314	24.2374	42.7776	24.2236	7.06	0.6775	0.0414682	0.0342576	0.0826312	0.12289	0.185924	0.0286145	0.149925	8.31286	1
SPAC29E6.02	0.358739	42.4354	43.1734	22.3538	15.8929	81.6221	19.6398	79.8619	30.5292	9.05	0.9485	0.0868224	0.122118	0.0315779	0.0900751	0.07836	0.0635723	0.167504	5.36338	2.8
SPAC29E6.03c	0.369471	47.985	44.2362	32.1544	34.821	61.4483	21.1918	39.7091	35.8608	12.85	1.485	0.0560478	0.0517557	0.101504	0.227552	0.100875	0.0502549	0.115075	4.6449	2.6
SPAC29E6.04	0.342853	38.0488	38.5366	NA	NA	19.1691	NA	6.87729	32.024	8.95	1.4245	NA	NA	0.0476918	NA	0.338711	0.0324669	0.174825	2.90249	1.5
SPAC29E6.05c	0.390473	47.6471	51.7647	51.8145	26.8618	124.045	22.6402	106.073	41.4948	16.53	1.311	0.00722383	0.0139343	0.0422339	0.133646	0.0632022	0.00902039	0.0475511	5.04716	0.54
SPAC29E6.06c	0.396831	52.7851	49.4695	15.0395	18.7148	36.1885	21.0473	180.803	44.7915	36.2	1.036	0.221225	0.177779	0.12948	0.200478	0.212963	0.0742798	0.183486	23.4295	4.8
SPAC29E6.07	0.279562	31.8966	39.6552	35.3375	38.392	12.8814	NA	NA	27.0771	NA	2.5665	NA	NA	0.249468	NA	NA	NA	NA	NA	NA
SPAC29E6.08	0.411817	56.71	55.4113	18.2997	23.504	28.0694	20.5131	29.2534	21.9805	6.34	4.433	0.378776	0.294906	0.596254	0.773098	1.12896	0.315346	0.263852	41.0665	10
SPAC29E6.09	0.346412	41.8879	41.0029	21.7309	20.1409	42.4127	14.4268	17.6426	20.8266	2.51	0.844	0.0287072	0.0309734	0.0892074	0.215925	0.166753	0.0299536	0.188324	3.93503	0.9
SPAC29E6.10c	0.370194	45.6221	45.3456	31.911	30.4274	96.6709	35.78	21.2745	23.8227	9.14	0.8885	0.130327	0.136682	0.0529433	0.102088	0.279779	0.174577	0.251889	8.33693	6
SPAC2C4.03c	0.377334	45.2174	40.8696	94.7017	51.8017	62.102	18.2775	67.9816	60.3274	30.3	1.4	0.0417198	0.0762704	0.153843	0.394094	0.628764	0.0654916	0.128205	41.4523	5.7
SPAC2C4.04c	0.380717	50.4	50.4	94.7017	38.9448	242.229	32.3105	106.706	60.8695	35.47	0.824	0.0226897	0.0551744	0.0479516	0.148832	0.247402	0.035301	0.154083	20.0297	3.1
SPAC2C4.05	0.356468	51.4925	51.4925	39.7928	30.1812	57.0887	20.5669	45.0253	50.593	21.24	1.748	0.163738	0.215882	0.180822	0.396014	0.736849	0.128784	0.238095	33.2682	9.4
SPAC2C4.06c	0.357097	45.2174	41.9565	25.6439	23.5764	45.4724	18.4895	37.1374	24.5963	9.97	1.1275	0.0297327	0.03234	0.064093	0.131288	0.101873	0.030999	0.110375	4.05366	1.1
SPAC2C4.07c	0.36429	44.6602	45.1996	9.94378	17.1911	32.2502	21.0646	20.6578	13.9681	2.83	1.203	0.0975893	0.0564481	0.0769378	0.108906	0.141991	0.069473	0.28169	3.62407	1.4
SPAC2C4.08	0.35542	46.0905	46.5021	18.6593	19.4454	24.55	NA	NA	17.8167	NA	0.608	0.02266	0.0217439	0.0464653	NA	NA	0.0237317	NA	NA	0.61
SPAC2C4.09	0.341886	41.2037	45.3704	32.1544	32.6591	52.2878	20.7582	17.9109	21.0908	NA	1.0095	0.0323353	0.0318355	0.0364533	0.0746189	0.358288	0.0492975	NA	8.03311	1.5
SPAC2C4.10c	0.340039	41.5663	40.9639	64.2405	39.7963	75.1584	27.5117	40.1145	37.7883	14.59	0.829	0.0226587	0.0365765	0.0729166	0.149548	0.211373	0.0385201	0.207469	10.0344	2.1
SPAC2C4.11c	0.398313	50.2075	46.473	29.9244	26.8196	58.7005	24.6192	47.8695	29.6341	11.26	1.361	0.120449	0.134393	0.109117	0.209415	0.59306	0.121629	0.571429	31.5242	5.2
SPAC2C4.12c	0.338877	40	41.3699	29.0411	25.63	65.5603	24.2711	28.3717	30.2632	19.16	0.8105	0.0286414	0.0324532	0.0615587	0.128466	0.0873294	0.0274847	0.105042	3.41529	1.2
SPAC2C4.13	0.383214	54.7739	47.7387	23.1478	19.5348	80.6268	28.6382	190.44	34.0309	21.25	3.9065	0.047911	0.0567722	0.0680938	0.141021	0.195567	0.032589	0.114416	21.8729	1.6
SPAC2C4.14c	0.366315	44.8718	47.1154	26.0723	17.5144	56.6739	20.0186	95.2821	35.5076	21.34	0.885	0.0638054	0.0949818	0.055054	0.122775	0.091592	0.0468506	0.13089	8.71931	2.4
SPAC2C4.15c	0.353876	42.3888	46.37	29.319	31.0291	45.6732	21.6263	23.3956	25.7065	8.49	1.169	0.0567397	0.0536126	0.0406641	0.073106	0.173178	0.0647134	0.203252	4.92079	2.4
SPAC2C4.16c	0.540352	78	71.5	288.874	152.555	NA	243.528	NA	103.594	58.85	3.9265	0.191958	0.363487	NA	NA	NA	0.535281	0.537634	NA	80
SPAC2C4.17c	0.360252	46.3095	48.8095	2.73448	9.27843	25.4425	15.1981	22.3864	19.0872	3.55	1.2865	0.506968	0.14941	0.0567927	0.0881881	0.0957701	0.0726295	0.174825	2.98494	2
SPAC2E12.02	0.346497	43.8424	49.5895	12.0574	15.9434	37.4499	18.4818	23.208	17.9286	NA	1.644	0.212703	0.16086	0.0597276	0.106067	0.411664	0.143048	NA	10.7288	3.7
SPAC2E12.03c	0.378524	51.9435	54.0636	12.5921	17.2715	33.9929	18.273	21.7984	20.8489	4.45	0.725	0.0495417	0.0361192	0.0667247	0.111117	0.0832918	0.0299216	0.0778816	2.22481	0.9
SPAC2E1P3.01	0.398033	53.7356	54.5977	24.5022	25.1954	57.2398	27.558	28.2716	25.7303	7.18	0.737	0.036776	0.0357642	0.0806577	0.138828	0.123878	0.0350207	0.0943396	4.10617	1.3
SPAC2E1P3.02c	0.35276	45.8414	52.0309	NA	NA	92.7523	28.5144	NA	29.2583	NA	0.657	NA	NA	0.0151766	0.0341755	NA	0.0037905	NA	NA	0.16
SPAC2E1P3.03c	0.326471	38.1095	37.5094	NA	NA	73.669	33.9899	NA	NA	NA	NA	NA	NA	0.0187647	0.0321619	NA	NA	NA	NA	1.1
SPAC2E1P3.04	0.405569	55.8989	55.4775	21.3655	21.2136	57.6595	18.9075	48.4271	32.133	13.43	0.9415	0.123281	0.124164	0.0891423	0.211183	0.156998	0.0819707	0.110988	7.75965	3.8
SPAC2E1P3.05c	0.349811	52.7919	53.2995	16.6115	11.3775	38.6018	11.8832	38.8512	26.6772	10.83	2.7545	0.500723	0.731072	0.340902	0.916014	0.751354	0.311793	0.444444	32.6513	12
SPAC2E1P5.01c	0.352359	43.5701	45.6814	29.319	29.3162	55.8134	25.8623	29.7196	21.4294	7.21	NA	0.0638321	0.0638384	0.109073	0.194357	0.192644	0.0873333	0.350877	6.21366	2.7
SPAC2E1P5.02c	0.325439	43.5583	43.5583	25.7004	29.2221	38.7191	17.2419	24.198	25.7905	NA	0.6845	0.0169913	0.0149436	0.0680093	0.131524	0.249358	0.0169319	NA	7.5753	0.63
SPAC2E1P5.03	0.342631	45.5446	45.2145	49.649	31.1821	149.42	30.3415	191.729	44.9155	16.38	1.0905	0.044675	0.0711329	0.0503518	0.136716	0.216038	0.0493832	0.277008	24.4876	3.2
SPAC2E1P5.04c	0.340129	41.4085	41.4085	15.9797	15.1969	25.7802	6.85851	32.6016	24.4079	NA	0.807	0.052052	0.0547333	0.135016	0.439776	0.0785291	0.0340782	NA	2.94654	1.2
SPAC2E1P5.05	0.364694	44.4656	45.8015	29.637	20.7019	75.9679	23.0967	42.5125	33.1979	23.62	0.7585	0.112262	0.160715	0.108413	0.258373	0.338934	0.10022	0.260417	16.753	4.8
SPAC2F3.01	0.333591	39.185	47.6489	17.0774	26.0736	26.0457	12.5743	15.8434	21.266	NA	6.37	0.0487064	0.0319011	0.111648	0.209329	0.435329	0.0391129	NA	9.46333	1.2
SPAC2F3.02	0.375579	45.8333	46.875	42.9321	27.3747	138.382	32.1749	105.42	36.9055	15.63	1.0965	0.0791115	0.124072	0.0864367	0.216545	0.134018	0.0920302	0.151515	11.8418	4.9
SPAC2F3.03c	0.405606	54.8235	49.6471	33.7709	34.5842	63.4649	14.3771	67.4052	32.2636	22.1	3.1385	0.100572	0.0982073	0.117893	0.37807	0.414377	0.105271	0.458716	25.7173	4.9
SPAC2F3.04c	0.381056	47.3333	50.6667	23.7349	14.3779	32.81	NA	42.8687	36.108	NA	1.039	0.0846906	0.139807	0.176454	NA	0.366962	0.0556698	NA	17.3394	2.9
SPAC2F3.05c	0.41328	59.2727	56	21.5363	25.2345	37.2198	20.2995	19.9452	23.5724	NA	0.811	0.102992	0.0878983	0.332697	0.542646	0.253835	0.0940959	NA	6.98146	3.2
SPAC2F3.06c	0.379494	52.967	47.8022	10.0326	NA	26.3382	NA	63.6663	28.9401	18.93	1.27	0.580353	NA	0.276371	NA	0.207052	0.201189	0.47619	12.6541	8.4
SPAC2F3.07c	0.276423	27.7228	36.6337	36.0189	31.336	9.4986	NA	NA	NA	NA	1.003	NA	NA	0.145645	NA	NA	NA	NA	NA	NA
SPAC2F3.08	0.340211	47.0163	45.9313	12.6439	17.3253	45.0977	20.5896	21.1981	17.3976	1.2	0.749	0.0548205	0.0400079	0.05272	0.0979061	0.126528	0.0398416	0.0614628	3.211	1
SPAC2F3.09	0.425879	60.0358	56.6308	22.6524	25.313	56.0489	26.0117	41.3997	23.4744	9.31	3.4725	0.550788	0.492894	0.452346	0.804527	0.624474	0.531501	0.301205	27.2796	18
SPAC2F3.10	0.348482	45.5216	46.47	18.2491	23.649	60.5851	25.9935	28.9742	21.3283	NA	2.967	0.0683685	0.0527576	0.0529018	0.0991485	0.0960933	0.058498	NA	3.40742	1.8
SPAC2F3.11	0.352119	43.2292	42.4479	52.2872	33.6593	116.734	32.6583	80.6922	38.481	NA	1.217	0.0517005	0.0803128	0.0643626	0.146949	0.365221	0.0702496	NA	25.2751	3.9
SPAC2F3.12c	0.363125	41.5771	41.5771	57.3656	35.6678	80.6458	21.17	37.6325	44.5384	NA	NA	0.0410821	0.0660736	0.0608969	0.161819	0.301482	0.0529139	NA	13.2064	3.4
SPAC2F3.13c	0.386689	51.7241	49.4253	23.463	14.929	62.596	17.6891	193.787	29.8535	NA	0.576	0.118169	0.185719	0.0683175	0.180966	0.0318708	0.0928732	NA	3.76855	4
SPAC2F3.14c	0.351697	40.4834	45.9215	38.2048	28.3018	59.5109	22.3239	17.1743	26.5193	5.01	0.714	0.0272144	0.0367369	0.045729	0.0960749	0.351438	0.0392062	0.218818	7.31117	1.5
SPAC2F3.15	0.353147	46.2057	49.0725	20.9474	21.8714	61.9235	27.9402	35.6626	25.0303	9.84	1.066	0.0661797	0.0633839	0.0895669	0.160591	0.0900341	0.0553847	0.117786	3.6261	2
SPAC2F3.16	0.342362	44.7059	46.3529	11.3257	15.994	24.7785	16.3629	13.9654	18.4614	2.17	1.265	0.177483	0.12568	0.128011	0.182261	0.120115	0.108883	0.588235	3.13099	2.9
SPAC2F3.17c	0.404605	48	46.6667	153.826	97.2318	98.9927	35.6613	84.5628	NA	28.55	1.2935	0.0401037	0.0634464	0.0905008	0.177219	0.360919	NA	0.228311	27.5978	8.9
SPAC2F3.18c	0.368914	52.9412	43.5294	120.169	64.3359	236.407	40.8308	111.424	76.7504	40.25	1.218	0.0317246	0.0592563	0.0566705	0.146021	0.149267	0.0496715	0.381679	13.3096	5.5
SPAC2F7.02c	0.357125	44	44.3077	17.868	13.4461	46.6116	15.4896	29.2846	20.8985	6.35	1.0475	0.0892232	0.118565	0.0570513	0.138822	0.235615	0.0762849	0.219298	9.52696	2.3
SPAC2F7.03c	0.349836	45.2622	47.6541	11.8238	25.8708	53.6044	13.9381	20.6344	22.2208	3.15	1.5145	0.158282	0.0723401	0.0381998	0.112553	0.180308	0.0842227	0.362319	4.58809	2.7
SPAC2F7.04	0.357185	48.0176	42.511	27.1486	17.6233	67.0258	23.4383	58.8643	39.5291	13.63	0.8485	0.0408505	0.06293	0.0229895	0.0500857	0.189699	0.0280561	0.0956938	10.9234	1.6
SPAC2F7.05c	0.426835	54.6835	52.6582	34.5391	29.7446	67.8383	27.5756	NA	31.6145	19.61	2.567	0.441506	0.512673	0.0585967	0.112581	NA	0.482349	1.11111	NA	22
SPAC2F7.06c	0.338145	40.3162	43.8735	19.1911	14.929	54.7802	19.5423	NA	NA	NA	0.8325	0.003973	0.00510727	0.031156	0.069315	NA	NA	NA	NA	0.11
SPAC2F7.07c	0.346239	42.3394	42.1746	15.1823	23.4319	37.5204	22.2112	20.096	19.0534	NA	1.818	0.23284	0.150865	0.225024	0.342216	0.383831	0.185534	NA	10.0629	5.1
SPAC2F7.08c	0.345604	45.0949	45.7278	11.728	13.1043	34.2378	16.2731	NA	13.0457	NA	1.073	0.218676	0.19571	0.0596226	0.110443	NA	0.19659	NA	NA	3.7
SPAC2F7.09c	0.334689	40.7332	41.5479	20.7024	25.2345	41.0336	25.1495	31.7982	18.6007	5.93	1.0555	0.0334814	0.0274682	0.0925619	0.135747	0.227017	0.0372646	0.11534	8.1927	1
SPAC2F7.10	0.342668	43.9252	43.6137	11.189	3.96736	37.859	12.6252	33.8411	21.3951	7.94	0.9755	0.0743391	0.209655	0.0575988	0.144393	0.0502869	0.038877	0.1287	1.94206	1.2
SPAC2F7.11	0.395939	54.6314	55.7656	3.8313	12.5426	19.1781	14.4593	28.1301	24.9065	5.31	2.145	1.15787	0.353687	0.131918	0.168861	0.116501	0.178112	0.167785	3.78418	6.4
SPAC2F7.13c	0.404463	53.6709	53.4177	55.9336	34.2914	148.942	33.9396	210.117	58.7059	46.88	1.8655	0.102856	0.167771	0.0393611	0.0977558	0.3084	0.0979991	0.22779	35.7917	8.3
SPAC2F7.14c	0.371379	46.2006	45.5927	29.4597	31.5428	57.3479	23.8565	33.1693	22.6216	13.74	0.735	0.0705861	0.0659245	0.0612714	0.118832	0.369338	0.0919229	0.278552	14.7127	3
SPAC2F7.15	0.343786	41.4729	44.9612	53.1578	32.5505	98.1435	26.3236	56.445	42.8263	25.18	0.8485	0.0299907	0.0489774	0.0366953	0.0909282	0.50383	0.0372257	0.123762	27.9214	2.3
SPAC2F7.16c	0.357494	45.5807	45.6538	23.3167	30.5764	39.5941	27.8837	45.181	28.8325	9.62	0.9405	0.0802642	0.0612073	0.133686	0.175543	0.181085	0.0649092	0.251256	9.6354	2.7
SPAC2F7.17	0.332758	39.899	37.3737	53.6528	39.8685	165.582	37.6403	77.7388	38.1348	23.91	0.7695	0.0180868	0.0243402	0.0465901	0.111829	0.149541	0.0254467	0.0334672	10.5527	1.4
SPAC2G11.02	0.333463	42.4886	40.6677	7.56834	10.1457	32.1739	11.17	33.7673	19.4475	2.97	0.7475	0.128219	0.0956469	0.0854488	0.211237	0.347716	0.0498987	0.191939	13.3751	1.4
SPAC2G11.03c	0.36008	47.1326	43.5484	26.4233	21.838	70.3904	26.0553	67.6815	30.5157	10.45	0.838	0.0498415	0.0603068	0.108632	0.22367	0.121196	0.0431575	0.147275	6.95701	1.9
SPAC2G11.04	0.338071	39.2027	40.1993	42.2702	25.5901	73.2373	18.2492	24.5086	26.778	5.58	0.953	0.0213174	0.0352125	0.0524279	0.149264	0.192528	0.0336505	0.104603	6.02692	1.3
SPAC2G11.05c	0.333153	39.2297	38.9444	25.1992	23.36	78.9111	29.5954	NA	23.951	6.46	0.799	0.00715174	0.00771481	0.0278761	0.055521	NA	0.00752446	0.0674309	NA	0.26
SPAC2G11.06	0.364583	45.6019	45.1389	41.8816	30.5266	80.721	25.6006	82.5048	38.5673	22.15	3.0745	0.0380653	0.0522246	0.0356226	0.0808493	0.275993	0.0413365	0.116279	19.6604	2.3
SPAC2G11.07c	0.391072	46.3768	48.3092	74.0412	32.5505	537.934	33.9727	269.223	61.3872	NA	1.356	0.121701	0.276829	0.14635	0.531459	0.203687	0.146788	NA	23.9003	13
SPAC2G11.08c	0.335178	35.5263	40.7895	NA	34.8805	70.1305	24.1148	79.7727	43.0374	13.45	0.644	NA	0.0298081	0.0244878	0.0536092	0.0577354	0.0241585	0.0162655	4.31359	1.5
SPAC2G11.09	0.335156	44.8928	43.0013	10.4968	15.7922	30.5044	18.0477	13.1424	19.8287	1.81	1.551	0.171689	0.114119	0.210024	0.324801	0.374558	0.0908878	0.362319	6.43668	2.6
SPAC2G11.10c	0.343525	44.6384	43.3915	27.8744	21.8714	51.7067	19.7347	56.691	37.2116	10.36	0.5895	0.0348136	0.0443687	0.0546125	0.115811	0.195809	0.0260781	0.0938086	11.2005	1.4
SPAC2G11.11c	0.379041	50.2086	48.2615	16.641	21.8047	55.501	22.044	59.2012	18.8361	7.6	1.032	0.0833058	0.0635779	0.0609513	0.123522	0.122245	0.0735977	0.104712	6.91168	2
SPAC2G11.12	0.358176	44.9548	43.9759	9.54169	15.2705	41.771	18.747	23.4452	20.9759	3.77	2.559	0.108966	0.0680869	0.0528455	0.100564	0.177676	0.0495673	0.21692	4.66697	1.5
SPAC2G11.13	0.347423	49.7164	48.3932	13.2644	18.3447	37.3693	20.2552	12.71	20.2402	1.98	0.732	0.0418051	0.0302276	0.060405	0.099007	0.1151	0.0273969	0.125313	2.17557	0.8
SPAC2G11.14	0.356847	42.3902	43.5138	26.5123	38.6669	75.7475	43.1848	31.2138	22.0572	3.81	1.1715	0.0732043	0.050193	0.0417548	0.0608017	0.250748	0.0879898	0.625	8.98324	2.8
SPAC2G11.15c	0.355532	43.5146	46.8619	57.0292	38.1876	91.956	30.487	84.1622	38.7273	19.73	1.048	0.0133697	0.0199662	0.151629	0.322163	0.113339	0.019688	0.0589275	8.84757	1.1
SPAC2H10.01	0.394533	57.5	54.375	5.74	NA	30.7134	NA	7.67786	21.7672	0.47	0.908	0.422651	NA	0.0517891	NA	0.2141	0.111453	0.200803	2.38759	3.5
SPAC2H10.02c	0.362089	42.2535	38.4977	44.6691	25.63	42.8059	13.8077	21.5074	31.6758	4.46	1.287	0.0418969	0.0730198	0.0400718	0.101544	0.350023	0.059083	0.253165	9.86553	2.7
SPAC30.01c	0.358295	45.5543	44.5664	12.7065	18.6288	45.9409	27.222	50.4397	43.9225	20.07	1.2305	0.185472	0.126508	0.0341602	0.0509864	0.271873	0.0536559	0.172117	15.4151	3.4
SPAC30.02c	0.359411	45.9075	43.4164	49.9985	37.9848	57.0867	18.5004	33.6659	32.8936	NA	1.0775	0.0194087	0.0255472	0.0377691	0.0905629	0.407212	0.0295014	NA	16.9793	1.4
SPAC30.03c	0.344889	45	37.7273	63.4185	29.9861	99.8274	18.9256	89.513	33.5848	NA	0.5895	0.0327892	0.0693468	0.0614148	0.202517	0.20764	0.0619161	NA	16.6649	3
SPAC30.04c	0.360977	47.8557	47.3111	28.7336	28.6196	65.4286	30.6062	58.6897	49.1204	26.83	1.353	0.108555	0.108987	0.0716029	0.12369	0.295799	0.0635004	0.166667	16.7265	4.5
SPAC30C2.02	0.428757	55.3459	50.9434	31.911	22.6545	61.3295	20.3299	55.1362	32.8802	17.19	1.229	0.147704	0.208056	0.371505	0.861605	0.859011	0.143351	0.132802	48.0377	6.8
SPAC30C2.03	0.355932	47.1429	44.7619	37.6106	33.3213	41.8176	18.5703	19.6035	34.1287	10.29	0.884	0.00884619	0.00998493	0.0512784	0.0984618	0.132754	0.00974871	0.11274	3.25352	0.48
SPAC30C2.04	0.410435	53.3333	52.4444	122.927	63.5718	NA	100.573	NA	75.1376	68.73	2.234	0.0902188	0.174454	NA	NA	NA	0.147601	0.343643	NA	16
SPAC30C2.05	0.361021	48.9051	41.6058	53.3548	34.0021	91.9238	25.6634	63.9218	43.5476	18.42	0.8765	0.0246834	0.0387323	0.100877	0.246185	0.316051	0.0302423	0.153846	20.2898	1.9
SPAC30C2.06c	0.32861	39.3548	40.4301	23.9106	25.0783	55.5786	25.1003	27.8505	26.5827	11.43	0.66	0.0376859	0.0359311	0.082085	0.149471	0.148667	0.0338976	0.165837	5.18563	1.3
SPAC30C2.07	0.338742	43.1116	42.8741	20.5615	17.2447	57.2894	21.1019	45.476	35.1	11.96	0.785	0.107875	0.128623	0.280612	0.60274	0.341621	0.0631929	0.13459	17.8112	3.2
SPAC30C2.08	0.379063	51.2035	45.5142	15.5675	12.9912	38.2048	12.9181	69.2594	37.3643	18.89	1.1655	0.422991	0.506874	0.238113	0.588731	0.190546	0.176235	0.288184	12.7277	9.5
SPAC30D11.01c	0.350064	46.0222	47.7341	6.98107	14.8081	31.897	17.2109	46.9168	23.7149	NA	0.6485	0.0784387	0.0369788	0.065622	0.109541	0.0629304	0.0230904	NA	3.26704	0.79
SPAC30D11.02c	0.323192	45.8824	45.8824	NA	NA	35.9843	10.3724	NA	NA	NA	0.7565	NA	NA	0.0886833	0.255817	NA	NA	NA	NA	0.048
SPAC30D11.03	0.406686	50.1326	49.0716	NA	NA	95.6311	29.2804	61.8673	34.2968	26.17	NA	NA	NA	0.0156823	0.0351608	0.162792	0.0626518	0.178571	11.5411	3.1
SPAC30D11.04c	0.373052	47.0233	50.6471	19.0471	33.154	37.8577	33.9175	37.6503	41.744	8.99	1.502	0.251099	0.144257	0.228678	0.248707	0.259145	0.114573	0.0881834	10.9199	6.9
SPAC30D11.05	0.348292	45.4545	41.8182	36.4689	22.6198	72.7856	17.6145	105.156	31.0419	25.3	2.563	0.017676	0.0284984	0.107506	0.314408	0.138514	0.0207664	0.0715308	11.8536	0.93
SPAC30D11.06c	0.339742	44.8357	46.2441	21.302	7.37994	46.9952	7.72008	45.1188	28.4234	8.11	2.2535	0.0585703	0.169062	0.050627	0.233926	0.0850683	0.0438957	0.120773	4.29118	1.8
SPAC30D11.07	0.341841	40.8451	40.8451	NA	NA	61.4717	21.4016	22.7844	22.9123	4.66	NA	NA	NA	0.0239562	0.0532733	0.102604	0.0302522	0.0698324	2.91417	1
SPAC30D11.08c	0.343638	43.8662	46.0967	35.2419	28.8957	59.4509	28.8127	32.9374	28.8864	4.76	1.0095	0.0531043	0.0647674	0.135789	0.231254	0.299079	0.0647883	0.0717875	11.129	2.7
SPAC30D11.09	0.359106	42.8795	43.975	26.3055	25.4709	53.1866	26.4933	20.5902	22.9181	6.42	0.748	0.0764147	0.0789185	0.0415518	0.0702562	0.162367	0.0877091	0.100503	3.54223	2.9
SPAC30D11.10	0.367518	45.4158	49.6802	12.8857	5.63339	33.6258	6.6755	NA	13.432	NA	1.014	0.13448	0.307607	0.0785177	0.324271	NA	0.12901	NA	NA	2.5
SPAC30D11.11	0.359733	48.8688	50.6787	17.9007	13.9314	39.4234	15.1231	32.3659	22.3219	NA	1.0605	0.181993	0.233846	0.142952	0.314388	0.207465	0.145946	NA	7.89099	4.7
SPAC30D11.12	0.51925	72.973	64.8649	443.478	259.857	NA	578.345	NA	161.144	46.06	4.113	0.0406375	0.069353	NA	NA	NA	0.111837	0.265957	NA	26
SPAC30D11.13	0.357629	37.5796	44.586	70.5923	44.9306	110.206	27.9778	64.0091	45.5198	18.83	1.133	0.0510589	0.0802208	0.119803	0.300367	0.218147	0.0791824	0.0559284	14.4823	5.2
SPAC30D11.14c	0.336199	41.3858	46.6292	35.1943	20.7019	86.4256	21.5188	69.6796	34.0399	15.61	0.934	0.0846879	0.143974	0.0739102	0.201662	0.172646	0.0875601	0.172117	11.0078	4.3
SPAC31A2.02	0.348733	43.6508	42.8571	58.7477	42.2067	64.4408	24.9893	77.2757	64.6905	38.7	0.925	0.0294968	0.0410567	0.0429645	0.0865702	0.476976	0.026787	0.262467	33.7083	2.5
SPAC31A2.03	0.337244	45.3704	43.5185	87.2865	57.4497	196.974	52.0547	75.3518	53.9223	23.27	1.2645	0.0111175	0.0168914	0.0858757	0.174486	0.425561	0.0179964	0.144092	30.4107	1.4
SPAC31A2.04c	0.35641	43.299	42.268	53.6528	31.8564	76.9692	21.7619	54.0255	34.038	19.42	2.6435	0.0387574	0.0652755	0.0766336	0.1935	0.677952	0.0610917	0.421941	39.6877	3
SPAC31A2.05c	0.342224	44.0454	41.903	348.294	208.624	NA	NA	23.7306	24.9657	3.24	2.946	0.00218913	0.00365472	NA	NA	0.114117	0.0305404	0.121951	3.50826	1.1
SPAC31A2.06	0.335767	41.5129	42.9889	18.504	16.1211	65.6726	17.5825	35.955	22.8346	8.2	0.7495	0.0674269	0.0773934	0.0611564	0.16796	0.312924	0.0546391	0.204082	12.8777	1.8
SPAC31A2.07c	0.374043	46.4623	44.8113	19.083	17.2447	48.6356	21.3111	47.3892	29.286	13.73	1.2605	0.108968	0.120585	0.145638	0.277208	0.194684	0.0710047	0.3861	10.8536	3
SPAC31A2.08	0.347018	40.9938	39.7516	51.1656	31.9619	65.8721	23.9987	51.973	34.9719	19.47	1.044	0.028449	0.0455421	0.0513389	0.108472	0.184043	0.0416222	0.195312	9.60893	2.1
SPAC31A2.09c	0.357166	45.0673	48.4305	23.22	19.5947	74.4636	20.1305	37.9084	22.9011	4.75	0.8645	0.0507473	0.0601363	0.0804559	0.212711	0.0845465	0.0514539	0.146843	3.70957	1.7
SPAC31A2.10	0.350975	45	43.4783	53.4538	39.6525	153.384	39.7482	100.385	43.3132	26.43	0.5545	0.0220443	0.0297169	0.0338269	0.0754704	0.0898407	0.0272053	0.0598802	7.06271	1.7
SPAC31A2.11c	0.350673	46.7153	49.1484	10.4714	15.0504	34.9977	16.0099	17.6444	22.8264	1.04	1.012	0.139008	0.0967157	0.0937272	0.179123	0.251893	0.0637686	0.280112	5.56849	2.1
SPAC31A2.12	0.351145	47.3154	46.4765	9.44162	14.7359	38.3802	19.447	24.5608	17.9289	3.68	1.241	0.220242	0.141114	0.0508372	0.0880267	0.119478	0.115983	0.297619	3.20094	3
SPAC31A2.13c	0.327867	41.7582	47.2527	75.5098	59.2881	55.9957	26.5819	60.6917	55.6006	22.54	1.316	0.0110155	0.0140294	0.0441535	0.0771046	0.178365	0.0149599	0.170068	10.3939	1.2
SPAC31A2.14	0.364845	47.2973	47.7131	21.408	19.745	81.3048	21.4966	46.844	33.1392	3.46	1.169	0.077707	0.084252	0.074618	0.196673	0.177621	0.050199	0.2079	8.54158	2.4
SPAC31A2.15c	0.340563	40.056	41.4566	25.1718	23.2527	63.6162	25.4379	54.1294	24.9657	10.52	1.144	0.0181742	0.0196742	0.0702851	0.138411	0.155169	0.0183242	0.0845309	7.60588	0.66
SPAC31A2.16	0.347298	44.3233	41.871	53.7528	40.3793	549.18	53.9681	67.891	34.145	14.48	1.6585	0.0219217	0.0291821	0.114102	0.296686	0.0879272	0.0345102	0.0336134	5.5885	1.7
SPAC31F12.01	0.372494	46.4819	50	5.51608	7.6229	28.2881	12.3035	36.2822	27.5403	7.99	0.862	0.414676	0.300068	0.09402	0.192222	0.267882	0.083056	0.145985	10.8185	3.3
SPAC31G5.01	0.362152	45.0746	46.2687	26.0723	16.0702	47.9217	9.93623	38.7674	27.9002	9.86	0.973	0.0638054	0.103518	0.0748611	0.277384	0.230992	0.0596252	0.531915	10.0411	2.4
SPAC31G5.02	0.382031	48.7069	50.431	32.6506	26.0329	58.9332	17.9211	46.4017	35.5166	19.65	0.9305	0.125253	0.157092	0.0813232	0.204732	0.30336	0.115145	0.175439	15.3718	5.9
SPAC31G5.03	0.539921	82.8947	73.0263	200.629	109.156	NA	96.0902	NA	113.616	0.01	2.789	0.224566	0.412755	NA	NA	NA	0.396552	0.0495295	NA	65
SPAC31G5.04	0.497892	67.9558	62.1547	77.8172	49.9105	894.579	69.8944	23843.3	75.6928	53.62	1.287	0.213777	0.333307	0.353833	0.833048	0.255336	0.219777	0.136799	39.7494	24
SPAC31G5.05c	0.397613	50	50.8772	163.008	95.6741	NA	135.795	1041.5	109.046	60.42	1.137	0.0425224	0.0724488	NA	NA	0.331061	0.0635648	0.675676	53.0457	10
SPAC31G5.06	0.304672	37.1795	37.6068	NA	16.8462	20.0521	NA	NA	11.7336	NA	1.1315	NA	0.0119322	0.049451	NA	NA	0.0171313	NA	NA	0.29
SPAC31G5.07	0.355239	50.8547	49.5726	29.4244	16.4031	34.6388	5.60381	NA	15.2197	1.48	0.5455	0.00494695	0.00887397	0.033452	0.166921	NA	0.00956396	0.0518941	NA	0.21
SPAC31G5.08	0.335911	40.6375	41.4343	42.9993	27.5048	136.072	27.6556	203.03	34.1362	14.85	1.0295	0.0451359	0.0705627	0.066199	0.185624	0.11652	0.056855	0.200401	12.8698	2.8
SPAC31G5.09c	0.339708	44.086	46.7742	24.9274	22.8987	82.1927	24.8463	NA	25.2547	6.46	1.112	0.0164059	0.0178594	0.0316439	0.0743909	NA	0.0161933	0.0419111	NA	0.59
SPAC31G5.10	0.339906	40.949	45.3427	21.9503	23.3242	46.4269	20.8348	19.9301	21.5756	NA	1.06	0.00694717	0.00653795	0.032562	0.0611265	0.0888828	0.00706783	NA	2.32712	0.22
SPAC31G5.11	0.367709	53.617	51.9149	10.6936	16.0194	9.60723	NA	7.27753	18.5704	NA	3.3565	1.23156	0.822118	2.19483	NA	2.11644	0.709183	NA	20.6895	19
SPAC31G5.12c	0.356288	44.5378	47.0588	17.8354	23.3959	40.3167	22.6175	13.0446	21.5093	2.02	0.671	0.0466363	0.0355522	0.0597265	0.0944104	0.122543	0.0386705	0.086881	2.21284	1.2
SPAC31G5.13	0.38483	51.9481	47.0779	19.8209	14.4016	46.3714	13.907	43.3266	34.002	NA	1.6725	0.143379	0.197332	0.499806	1.33334	0.419003	0.0835805	NA	21.2704	4.1
SPAC31G5.14	0.388578	50.9044	50.646	66.6795	47.8388	532.229	66.9062	66.7154	68.8936	NA	1.253	0.097715	0.136199	0.152923	0.343246	0.201775	0.0945746	NA	12.7025	9.4
SPAC31G5.15	0.35754	44.2606	44.4674	8.04998	10.6849	29.2164	14.6357	31.5083	26.8494	3.83	1.5805	0.111937	0.0843331	0.0627178	0.112629	0.103407	0.033561	0.112486	3.60366	1.3
SPAC31G5.16c	0.397568	54.661	48.3051	77.2282	41.8936	NA	64.7928	NA	63.0454	41.44	0.863	0.0735976	0.135672	NA	NA	NA	0.0901541	0.126904	46.6362	8.2
SPAC31G5.17c	0.537452	81.9444	70.1389	206.869	87.977	NA	113.442	NA	98.517	32.73	3.6475	0.214442	0.504239	NA	NA	NA	0.450292	0.176056	NA	64
SPAC31G5.18c	0.360646	41.4449	41.8251	31.4335	25.3918	52.0036	19.0908	19.8029	17.9666	5.85	0.757	0.0220513	0.027298	0.154646	0.338732	0.20032	0.0385799	0.247525	4.89559	1
SPAC31G5.19	0.370897	46.8908	47.479	19.1189	17.7602	49.3801	20.3268	46.8248	33.0213	10.92	1.4815	0.108764	0.117085	0.0745811	0.149352	0.361245	0.0629727	0.169492	17.709	3
SPAC31G5.21	0.357396	37.2881	43.2203	63.9644	48.4167	46.8623	24.6367	16.3499	37.3754	NA	1.129	0.0162547	0.0214744	0.0602716	0.0989992	0.487315	0.0278183	NA	11.0145	1.5
SPAC323.01c	0.330269	42.228	43.7824	32.7766	19.7148	72.2966	16.501	77.776	35.8672	6.84	0.5775	0.0338362	0.0562539	0.0559485	0.172494	0.0881423	0.0309206	0.0773994	6.35703	1.6
SPAC323.02c	0.376573	45.749	40.8907	73.8614	33.773	151.367	24.168	50.4809	58.4093	20.86	1.2755	0.033784	0.0738853	0.227948	0.748458	0.707125	0.0427214	0.121212	37.4491	3.6
SPAC323.03c	0.340506	46.4348	43.4783	18.4014	19.5348	57.9511	19.1345	24.5697	22.6868	3.72	0.4605	0.0244843	0.0230637	0.0458758	0.107936	0.0804785	0.0198593	0.0905797	2.63027	0.65
SPAC323.04	0.357072	47.0226	47.8439	54.6682	24.3893	169.266	24.0003	77.4738	48.6549	27.73	1.1085	0.0557883	0.125049	0.0838385	0.290185	0.117959	0.0626832	0.129534	8.08561	4.4
SPAC323.05c	0.381534	48.4848	48.9177	33.1168	37.2544	76.3062	39.5334	176.828	36.9383	11.29	0.942	0.0177908	0.0158149	0.0437577	0.0683093	0.0435305	0.0159503	0.143062	4.42757	0.85
SPAC323.06c	0.346925	42.5532	42.5532	25.9283	16.2232	56.3826	16.0966	41.4967	28.3993	12.03	0.7825	0.0347533	0.0555433	0.069689	0.187057	0.104104	0.0317294	0.048852	4.73868	1.3
SPAC323.07c	0.390757	57.5985	52.9081	18.0654	15.9434	47.3635	18.8467	22.8084	27.7332	8.28	0.77	0.103596	0.117384	0.18558	0.384968	0.0917881	0.0674823	0.215054	2.31147	2.7
SPAC323.08	0.349284	44.0758	44.0758	17.3719	20.6074	16.8487	6.821	NA	15.0025	NA	0.58	0.0379055	0.0319541	0.133082	0.303916	NA	0.043892	NA	NA	0.95
SPAC328.01c	0.351151	45.9481	45.3809	NA	NA	32.6656	40.304	38.8006	19.7564	6.24	1.1285	NA	NA	0.122023	0.103978	0.161746	0.122796	0.3125	6.85941	3.5
SPAC328.02	0.333025	43.0556	43.6508	15.581	23.1814	42.5019	25.6058	20.7584	17.5218	8.24	0.932	0.0800762	0.0538218	0.156984	0.232794	0.187066	0.0712064	0.203252	5.32752	1.8
SPAC328.03	0.409515	59.8441	55.7505	13.8639	13.8383	28.2078	14.2638	35.325	24.1594	17.7	2.3	0.339976	0.340606	0.418226	0.747103	0.386351	0.195096	0.537634	14.5048	6.8
SPAC328.04	0.374542	49.7976	51.6869	13.0248	18.2321	37.0896	18.856	20.7553	20.2355	4.21	0.8155	0.0851478	0.0608286	0.0841661	0.145836	0.0746301	0.0548063	0.096432	1.85311	1.6
SPAC328.05	0.36822	46.7672	50.6466	23.9864	19.386	51.9592	21.6449	36.7863	34.5901	5.15	0.698	0.0780231	0.0965384	0.071593	0.140842	0.0845591	0.0541049	0.106496	3.73015	2.7
SPAC328.06	0.369911	47.5022	45.837	18.0323	38.4604	44.9267	37.8294	36.6958	25.9234	12.24	2.303	0.119162	0.0558693	0.0481637	0.0546772	0.15721	0.0828887	0.343643	7.00978	3.1
SPAC328.07c	0.356971	45.8484	51.6245	15.2347	20.2952	26.5813	18.6466	10.2108	17.9975	2.39	1.21	0.136494	0.10246	0.149231	0.200895	0.28319	0.115541	0.352113	4.16184	3
SPAC328.08c	0.360821	48.6486	47.8764	11.795	20.7969	45.7807	18.6671	NA	20.4121	2.81	0.6415	0.0587661	0.0333294	0.0312493	0.0637943	NA	0.0339576	0.0548546	NA	1
SPAC328.09	0.407575	55.7047	53.3557	22.7455	27.9885	42.6203	27.1338	35.5457	16.1608	5.65	1.3945	0.0883748	0.0718199	0.0937733	0.132913	0.195467	0.124383	0.273224	8.1989	2.9
SPAC328.10c	0.551087	80.2956	71.4286	250.228	145.658	NA	273.024	NA	99.8145	61.35	4.7625	0.188364	0.323593	NA	NA	NA	0.472216	0.131926	NA	68
SPAC32A11.01	0.343136	43.1944	45.8333	NA	9.25657	51.064	12.4238	NA	10.8161	0.63	1.687	NA	0.0307015	0.0261569	0.0826435	NA	0.0262749	0.952381	NA	0.41
SPAC32A11.02c	0.380228	48.8837	48.8837	21.6441	16.8989	50.8912	16.9539	20.0389	19.0142	5.21	0.7635	0.0480372	0.0615259	0.0625007	0.14946	0.225187	0.0546813	0.165837	5.37172	1.5
SPAC32A11.03c	0.351199	44.9045	48.4076	12.1463	16.3259	50.9144	16.2053	21.2097	16.6315	4.33	1.4155	0.10272	0.0764226	0.036734	0.0914129	0.149159	0.0750182	0.283286	4.02336	1.8
SPAC32A11.04c	0.433953	57.0093	53.5826	19.67	20.1102	25.732	10.4454	NA	61.6895	49.38	1.1985	0.704777	0.689349	0.070614	0.155194	NA	0.224721	1.49254	NA	20
SPAC343.01c	0.352918	47.1831	43.1925	28.4646	17.8979	79.908	15.7339	217.443	29.5587	17.54	0.837	0.0560077	0.0890741	0.084245	0.287701	0.13254	0.0539347	0.104493	14.5691	2.3
SPAC343.02	0.319181	39.5604	36.8132	47.0816	32.121	93.4043	28.124	101.306	43.1841	22.31	0.6845	0.0338612	0.0496323	0.0477975	0.109256	0.203499	0.0369173	0.126743	16.2664	2.3
SPAC343.03	0.343823	50	51.0638	50.3525	85.1483	94.3493	109.793	38.3418	31.5821	10.31	1.6645	0.00674528	0.00398883	0.110684	0.102098	0.095982	0.0107543	0.0443066	4.35703	0.49
SPAC343.04c	0.34325	42.0118	41.2229	20.662	23.942	51.5104	21.3784	24.076	21.7749	3.92	1.5565	0.0570297	0.0492168	0.0768822	0.151923	0.319535	0.0541151	0.568182	9.34564	1.7
SPAC343.05	0.435653	60.42	53.958	45.3991	29.3162	103.255	34.8865	97.1962	55.0808	20.84	1.7835	0.12367	0.191515	0.0604476	0.123122	0.515858	0.101932	0.18018	41.5465	8.1
SPAC343.06c	0.35711	45.4068	46.9816	15.7855	22.8636	28.3495	16.7885	19.7154	20.2533	4.25	1.6705	0.0386411	0.0266786	0.115958	0.180127	0.324661	0.0301171	0.194932	8.09764	0.88
SPAC343.07	0.329567	41.2151	42.8571	17.7542	21.4414	55.3063	20.626	NA	84.8352	NA	0.733	0.000359179	0.000297412	0.0222623	0.0476091	NA	7.51687e-05	NA	NA	0.0092
SPAC343.08c	0.342773	43.2432	45.9459	17.0468	22.969	57.2219	25.1871	NA	16.913	15.09	0.9225	0.0569261	0.0422485	0.115572	0.214009	NA	0.0573763	0.101626	NA	1.4
SPAC343.09	0.362877	47.3171	44.6341	30.2165	20.0795	53.8358	16.5014	58.2769	29.0069	20.87	1.473	0.149106	0.224381	0.238651	0.607442	0.281549	0.155323	0.307692	15.6276	6.5
SPAC343.10	0.362415	46.1778	46.3339	10.5478	12.4313	25.7302	14.8477	39.2514	30.2052	13.96	0.9875	0.230003	0.195154	0.11766	0.188241	0.201253	0.0803178	0.189036	8.4	3.5
SPAC343.11c	0.360967	46.9144	45.9068	14.924	12.9235	44.781	14.3031	22.2175	29.1745	4.23	1.155	0.088246	0.101906	0.111413	0.282697	0.228831	0.0451414	0.201207	6.08092	1.9
SPAC343.12	0.511679	80.8458	75.6219	9.68969	5.7681	21.2716	NA	48.058	36.8372	13.13	2.165	0.708192	1.18967	0.560237	NA	0.162345	0.186283	0.0084076	6.72474	9.9
SPAC343.13	0.348045	45.4373	42.7757	39.3276	21.1167	83.3074	18.8191	67.3746	44.8069	13.48	0.4625	0.0193875	0.0361071	0.0541945	0.162281	0.0915749	0.0170166	0.0441891	5.98268	1.1
SPAC343.14c	0.390389	52.1628	49.8728	36.2677	22.5506	73.1477	20.2618	74.1009	49.2465	22.6	1.1065	0.0879149	0.141392	0.0572181	0.148809	0.375168	0.0647453	0.119332	24.9319	4.6
SPAC343.15	0.358722	45.3917	48.8479	34.5852	17.1377	72.0235	14.169	43.5466	26.0691	11.35	0.908	0.0320667	0.0647132	0.0326777	0.114996	0.181763	0.0425421	0.146843	8.16709	1.6
SPAC343.16	0.42943	59.0846	54.9237	42.5989	33.4334	124.851	39.3548	NA	49.3902	NA	1.716	0.292887	0.373179	0.104574	0.21399	NA	0.252614	NA	NA	18
SPAC343.17c	0.370037	46.3542	49.1319	16.4795	20.3262	64.5203	22.9533	44.4711	27.9143	3.76	1.0805	0.0546794	0.0443314	0.0431	0.0932548	0.11677	0.0322806	0.140056	5.48604	1.3
SPAC343.18	0.326033	40.4878	44.3902	20.662	32.6591	39.8223	20.6139	28.722	22.7682	NA	0.9275	0.0603844	0.0382026	0.0474788	0.0804141	0.145114	0.0547985	NA	5.14818	1.8
SPAC343.19	0.336088	40.8654	45.0321	12.9711	14.4016	43.4082	14.2266	NA	19.1664	2.16	0.841	0.122907	0.110699	0.0743639	0.185363	NA	0.0831788	0.274725	NA	2.3
SPAC3A11.02	0.353333	46.6552	47.5129	21.1549	18.373	63.3736	23.3096	38.7008	33.8754	7.14	0.877	0.0851898	0.0980889	0.064973	0.137192	0.154987	0.0532003	0.31348	7.80536	2.6
SPAC3A11.03	0.318137	42.9066	41.5225	43.9597	23.9052	159.26	28.0184	2743.66	46.2759	24.49	0.873	0.0146641	0.026966	0.0274621	0.0816717	0.0196127	0.0139301	0.0334672	3.22884	0.93
SPAC3A11.04	0.348859	44.5783	46.5863	25.42	20.2643	78.0321	22.9335	72.6062	31.9994	11.79	0.719	0.0133612	0.0167606	0.0395593	0.0963795	0.0932629	0.010614	0.0547645	6.14899	0.49
SPAC3A11.05c	0.362259	46.7875	44.1516	21.7527	18.1481	57.6151	19.3937	20.1367	19.466	2.29	0.8115	0.0414243	0.0496522	0.040153	0.0930259	0.0918166	0.0462906	0.0566251	2.17074	1.3
SPAC3A11.06	0.338124	43.3735	42.1687	14.1108	16.6105	30.861	16.871	40.5704	32.9757	NA	0.6495	0.0201399	0.017109	0.0954044	0.157893	0.063853	0.00861818	NA	3.37428	0.41
SPAC3A11.07	0.44568	65.8802	58.8022	20.1472	21.4742	45.1117	24.3584	NA	60.4093	NA	2.223	0.860102	0.806953	0.533355	0.860532	NA	0.286855	NA	NA	25
SPAC3A11.08	0.347574	44.9591	45.3678	11.2982	19.6847	45.2338	21.8942	25.215	17.019	5.54	0.6835	0.067485	0.0387337	0.0343988	0.0607809	0.0906913	0.0448006	0.185874	2.81721	1.1
SPAC3A11.09	0.361257	46.9038	47.5626	10.9826	21.2784	42.4897	23.9834	21.5281	18.18	4.8	0.9275	0.176716	0.0912103	0.0361478	0.0565626	0.0804283	0.106755	0.0766284	2.1654	2.8
SPAC3A11.10c	0.397759	51.8337	51.3447	18.9048	15.9687	41.6626	14.9212	31.5378	25.1907	9.74	1.852	0.153994	0.182308	0.13462	0.31213	0.177579	0.115567	0.168067	6.29577	4.2
SPAC3A11.11c	0.347718	47.6048	45.8084	48.7099	34.0597	126.7	36.7808	151.729	55.4558	31.9	0.793	0.0284602	0.0407019	0.0370107	0.0802569	0.0644633	0.0249982	0.0535619	6.1764	2
SPAC3A11.12c	0.412699	53.653	48.4018	19.0471	16.6627	40.5131	14.818	43.8551	31.2086	16.51	1.7765	0.349355	0.399348	0.272131	0.621874	0.214881	0.213217	0.526316	8.97493	9.6
SPAC3A11.13	0.375841	50	38.5965	77.6199	53.4667	27.9817	9.11559	33.4521	63.9865	41.83	1.7125	0.01786	0.0259282	0.186994	0.498795	0.688792	0.0216654	0.139665	25.1002	2
SPAC3A11.14c	0.32411	35.6971	36.2981	30.4014	26.9889	105.018	29.468	21.5696	26.2187	3.2	0.5365	0.0273598	0.0308192	0.0240918	0.0565096	0.0992506	0.0317245	0.166945	2.67918	1.2
SPAC3A12.02	0.351568	44.7552	47.5524	54.1562	41.2019	63.7076	23.7862	37.065	50.7335	17.97	0.4905	0.0166387	0.0218702	0.0597981	0.124581	0.135437	0.0177613	0.0640205	5.4437	1.3
SPAC3A12.03c	0.338393	44.0129	45.3074	24.9544	15.148	41.9528	14.8085	21.9727	25.3107	NA	0.688	0.0388872	0.0640618	0.0443917	0.10415	0.286282	0.0383397	NA	8.05165	1.4
SPAC3A12.04c	0.336922	44.2553	40.4255	18.0986	14.4491	17.5207	NA	NA	17.8787	NA	0.7375	0.0421282	0.0527688	0.0866218	NA	NA	0.0426463	NA	NA	1.1
SPAC3A12.05c	0.354572	44.8805	45.1365	16.8949	10.1457	64.1236	12.1262	45.3369	33.7673	7.13	1.5675	0.0984647	0.163966	0.0414565	0.155938	0.168466	0.0492652	0.112867	8.37884	2.4
SPAC3A12.06c	0.354776	50.4711	48.856	NA	NA	20.7986	NA	19.0269	21.3594	NA	1.672	NA	NA	0.0756911	NA	0.234837	0.0681485	NA	5.27365	2.1
SPAC3A12.07	0.394729	47.9675	48.7805	84.6651	49.2045	147.894	32.79	118.326	64.5514	24.69	0.9325	0.0245608	0.0422612	0.0717975	0.182584	0.236963	0.0322137	0.3003	20.6672	3
SPAC3A12.08	0.35501	44.8598	48.1308	34.4014	25.2345	58.1448	19.6712	NA	28.3223	7.18	0.731	0.0191414	0.0260948	0.0371875	0.0856356	NA	0.0232499	0.0924214	NA	0.95
SPAC3A12.09c	0.316091	35.5172	35.8621	NA	26.6935	66.2255	27.4236	35.9738	24.4373	8.81	1.3285	NA	0.0181768	0.0173325	0.0329438	0.081031	0.0198551	0.0466853	3.45971	0.7
SPAC3A12.10	0.550249	78.9773	76.1364	244.753	125.006	NA	157.233	NA	111.86	64.53	4.0475	0.172754	0.338239	NA	NA	NA	0.37799	0.684932	NA	61
SPAC3A12.11c	0.344961	40.7216	41.7526	53.6528	36.9291	73.7843	19.8168	24.4406	27.9668	16.19	1.3345	0.0361736	0.0525551	0.0557729	0.14861	0.362129	0.0693969	0.165289	11.2709	2.8
SPAC3A12.12	0.330933	37.7622	39.8601	45.2514	40.3057	80.3593	33.0384	36.9402	37.877	12.24	1.3335	0.0168495	0.018917	0.0272812	0.0503647	0.246833	0.0201299	0.110988	11.38	1.1
SPAC3A12.13c	0.411743	50.7299	46.7153	121.075	45.3667	676.928	36.1758	229.157	58.67	30.31	0.9155	0.0349222	0.0932005	0.0540617	0.194145	0.18889	0.0720674	0.257069	20.4445	6.1
SPAC3A12.14	0.41648	49.3333	48.6667	34.7242	11.3992	67.5278	9.95564	100.909	34.6535	22.16	0.996	0.177657	0.541178	0.0517981	0.241125	0.418429	0.17802	0.33557	33.4617	8.9
SPAC3A12.15	0.355598	46.164	42.1958	NA	19.866	22.1823	22.0486	41.9923	23.8975	10.65	0.6415	NA	0.0488475	0.0558408	0.0561251	0.101074	0.040607	0.136986	4.47842	1.4
SPAC3A12.16c	0.408566	56.7073	54.878	39.6172	29.6009	84.4523	33.2149	77.7661	39.183	25.57	1.729	0.129471	0.173282	0.195133	0.369326	0.39922	0.130906	0.208333	28.5842	7.4
SPAC3A12.17c	0.38613	50.3797	50.1266	36.0684	39.5095	76.8226	37.5538	28.5361	28.7089	11.12	0.717	0.0403569	0.036842	0.0453539	0.0738843	0.17243	0.0507023	0.0914913	5.95083	2.1
SPAC3A12.18	0.438676	60	56.8	28.5315	19.8054	68.9259	20.3287	80.8599	38.6014	20.89	2.936	0.485883	0.699957	0.360809	0.901861	0.51152	0.35913	0.0383877	36.2895	20
SPAC3A12.19	0.343089	46.2366	40.8602	NA	14.8806	5.79739	NA	NA	12.3617	NA	NA	NA	0.0698711	0.140821	NA	NA	0.0841081	NA	NA	1.5
SPAC3C7.01c	0.327493	42.3895	40.0982	25.3645	19.6847	54.9358	22.6981	60.067	34.7227	15.87	0.6955	0.0819823	0.105637	0.105161	0.206519	0.225329	0.0598871	0.175131	12.3607	3
SPAC3C7.02c	0.428094	59.2689	54.8303	19.0471	19.1208	26.3476	12.9108	10.9852	19.9189	NA	1.065	0.0436694	0.0435011	0.108204	0.199973	0.229991	0.0417581	NA	3.23002	1.2
SPAC3C7.03c	0.347829	45.4286	43.1429	7.38227	11.508	21.1385	12.4084	NA	16.5055	NA	0.697	0.103283	0.0662548	0.0814699	0.129954	NA	0.0461945	NA	NA	1.1
SPAC3C7.04	0.362592	46.7433	47.5096	17.6576	23.3959	37.1207	27.2312	29.3117	21.4322	5.64	1.3775	0.12169	0.0918432	0.211281	0.26941	0.145523	0.100258	0.311526	5.4402	3.1
SPAC3C7.05c	0.360985	46.1538	43.4389	NA	NA	72.1449	23.8578	47.8707	28.6661	15.34	NA	NA	NA	0.0167431	0.0376363	0.0661669	0.03627	0.0530786	3.40699	1.5
SPAC3C7.06c	0.368892	48.1538	46.7692	14.609	23.6127	42.6179	24.2501	14.464	18.1915	2.5	0.81	0.0521911	0.0322904	0.064622	0.100418	0.12778	0.0419132	0.241546	2.47003	1.1
SPAC3C7.07c	0.342781	42.4552	42.9668	37.0842	28.1222	80.3825	26.5638	80.6699	34.6572	16.8	0.7085	0.0242985	0.032042	0.0391637	0.0860323	0.127414	0.0260001	0.103199	9.2895	1.3
SPAC3C7.08c	0.40444	53.264	50.0473	10.3788	NA	29.188	NA	70.0696	33.0533	24.3	1.7225	0.514245	NA	0.34617	NA	0.229795	0.161474	0.364964	16.5848	7.7
SPAC3C7.09	0.363913	44.7552	45.4545	21.0508	25.3524	52.6672	20.6394	25.8854	25.2854	7.34	0.416	0.0144881	0.0120298	0.0360784	0.0745824	0.158227	0.0120617	0.0900901	5.24027	0.44
SPAC3C7.10	0.346018	41.3194	44.0972	38.3696	27.6356	70.9094	29.1589	35.3373	30.9459	12.46	1.2435	0.039743	0.0551796	0.111223	0.210059	0.147797	0.049277	0.13369	5.8794	2.2
SPAC3C7.11c	0.436727	57.5	55.3571	63.8271	34.7023	433.879	44.8288	NA	61.9275	52.65	1.851	0.401811	0.739042	0.224757	0.636241	NA	0.414136	0.505051	NA	37
SPAC3C7.12	0.377598	46.2039	43.8178	29.7084	24.3893	80.5391	28.319	31.2713	22.7461	11.68	1.784	0.0793277	0.0966285	0.103315	0.215758	0.150314	0.103609	0.12837	6.17197	3.4
SPAC3C7.13c	0.368495	45.666	48.8372	22.4222	25.3918	67.9512	30.9232	50.035	26.4274	7.88	0.9655	0.0463702	0.0409471	0.0640007	0.112327	0.0566809	0.0393425	0.0482625	3.02908	1.5
SPAC3C7.14c	0.440176	61.3861	61.3861	127.3	78.6227	NA	100.005	NA	79.1817	43.16	1.2485	0.125235	0.202771	NA	NA	NA	0.201339	0.0747943	NA	23
SPAC3F10.02c	0.350734	46.6112	48.6326	14.9495	11.0306	38.8902	6.44495	27.5372	19.1746	10.15	1.542	0.134461	0.182232	0.259802	1.23931	0.263079	0.104833	0.140647	8.54233	2.9
SPAC3F10.03	0.448639	59.816	55.9816	58.6303	44.5863	394.417	57.8429	NA	68.8042	61.82	1.975	0.165513	0.217646	0.0972452	0.225842	NA	0.141039	0.241546	NA	14
SPAC3F10.04	0.380809	50.2008	48.1928	31.1991	25.5503	128.105	30.9783	411.867	42.2041	26.28	1.082	0.0977543	0.119366	0.0853287	0.212461	0.123262	0.0722642	0.0965251	16.1941	4.4
SPAC3F10.05c	0.354706	44.7853	49.0798	13.2754	18.6288	27.3521	15.4358	21.0581	24.3622	NA	1.1045	0.16186	0.115346	0.0853905	0.138733	0.432674	0.0882004	NA	11.3559	3.1
SPAC3F10.06c	0.34551	45.9161	45.9161	4.70385	8.83839	16.6487	NA	NA	20.8163	NA	1.051	0.58943	0.313698	0.141717	NA	NA	0.133193	NA	NA	4
SPAC3F10.07c	0.324855	41.8605	46.5116	12.3871	14.5205	9.03376	NA	NA	18.1168	NA	0.6965	0.201445	0.171849	0.115127	NA	NA	0.137736	NA	NA	3.6
SPAC3F10.08c	0.366136	41.6988	42.471	52.7676	37.9848	68.5352	27.2336	23.6105	30.3714	12.54	0.798	0.0354668	0.0492697	0.045174	0.0882397	0.287195	0.0616205	0.358423	8.21799	2.7
SPAC3F10.09	0.350073	42.803	42.803	53.0597	42.4438	121.312	36.3907	161.633	39.4769	47.59	0.811	0.048335	0.0604245	0.044155	0.0945218	0.0957383	0.0649657	0.301205	9.3834	3.7
SPAC3F10.10c	0.351304	50.411	49.589	11.539	12.4535	50.4349	17.5203	NA	23.1628	3.59	0.852	0.0300349	0.0278293	0.0276493	0.0638523	NA	0.0149625	0.0496524	NA	0.5
SPAC3F10.11c	0.373749	51.1502	48.2409	17.9499	14.4729	53.2395	15.3776	39.4268	40.9006	25.94	1.111	0.135155	0.167625	0.0802874	0.21578	0.0658952	0.059315	0.189394	2.64057	3.5
SPAC3F10.12c	0.347538	41.2935	41.2935	NA	33.4334	63.7704	34.5281	17.9025	21.2747	4.15	0.7975	NA	0.05805	0.0181557	0.0280775	0.29908	0.0912262	0.326797	7.15032	2.8
SPAC3F10.13	0.352157	48.0392	47.549	6.73017	7.71847	16.2918	5.76894	29.7201	29.4364	10.14	1.6445	0.288375	0.25145	0.235747	0.612805	0.206052	0.0659323	0.111982	8.07112	2.8
SPAC3F10.15c	0.358754	44.4444	45.5556	30.1797	31.5428	97.8057	31.3393	72.0492	31.7747	4.82	1.3035	0.0551216	0.0527396	0.0261276	0.0561919	0.113926	0.0523547	0.146843	7.47519	2.4
SPAC3F10.16c	0.378538	47.5649	46.4286	18.9936	16.7674	51.5058	21.9042	23.3479	17.5413	7.5	1.7405	0.131378	0.148821	0.0512142	0.0991442	0.423008	0.142254	0.746269	12.3057	3.6
SPAC3F10.17	0.38465	45.8549	44.8187	33.9044	36.3538	70.9767	32.3135	31.8784	25.437	4.14	1.1495	0.0899544	0.0838935	0.113179	0.197192	0.355217	0.119898	0.369004	13.1124	4.4
SPAC3F10.18c	0.372775	36	52	337.896	288.218	180.949	105.792	NA	NA	55.1	4.079	0.0656436	0.0769581	0.288679	0.368794	NA	NA	0.342466	NA	32
SPAC3F10.19	0.458725	64.7059	52.9412	NA	NA	NA	NA	NA	NA	18.27	NA	NA	NA	NA	NA	NA	NA	0.28169	NA	4.6
SPAC3G6.01	0.373406	45.7493	45.5331	25.3645	30.1323	84.7712	33.7575	49.3103	34.0546	NA	1.06	0.0901805	0.0759115	0.0687119	0.128706	0.123955	0.0671682	NA	6.6955	3.3
SPAC3G6.02	0.396957	42.2535	45.0704	117.526	57.7066	193.534	31.2639	125.487	73.539	35.95	1.3915	0.0943651	0.192185	0.185573	0.546534	0.153837	0.150809	0.581395	15.1322	16
SPAC3G6.03c	0.400945	48.5477	52.6971	64.3795	32.8778	148.781	27.4861	180.489	56.979	34	0.908	0.0193799	0.0379485	0.0667587	0.195823	0.18002	0.0218969	0.102669	18.0769	1.8
SPAC3G6.04	0.396396	47.9675	48.7805	33.8153	44.672	60.2564	41.9718	25.1942	28.042	12.42	0.887	0.0655937	0.0496524	0.055926	0.0719606	0.12563	0.079098	0.328947	4.45062	3.2
SPAC3G6.05	0.383858	51.4563	51.4563	33.5067	28.2568	84.3705	28.4521	162.423	35.8001	23.69	0.936	0.0641292	0.0760439	0.0678936	0.145143	0.141203	0.060021	0.0571755	14.213	3.1
SPAC3G6.06c	0.351482	42.6316	40.5263	41.5626	37.3857	60.98	28.2781	48.9996	44.0981	28.4	0.695	0.0250158	0.0278107	0.0511533	0.0899264	0.116388	0.0235774	0.0808407	6.1012	1.5
SPAC3G6.08	0.324233	38.4615	40.6593	46.3033	34.7023	75.1849	27.1875	60.6378	46.7381	14.43	0.904	0.0344304	0.0459404	0.0672538	0.139293	0.176222	0.03411	0.0835422	10.7599	2.3
SPAC3G6.09c	0.358471	46.0542	44.8763	8.3573	13.9547	35.6114	15.7991	31.555	18.4166	NA	1.112	0.174172	0.10431	0.0369601	0.0724221	0.370021	0.0790379	NA	13.543	2.1
SPAC3G6.10c	0.333203	37.1069	37.7358	8.12433	7.67079	9.64777	NA	NA	9.09451	NA	1.3855	0.0853175	0.0903619	0.156184	NA	NA	0.076216	NA	NA	1
SPAC3G6.11	0.329497	39.455	38.6256	23.1718	16.9253	78.6484	24.5369	44.955	28.5127	5.35	0.5085	0.0278194	0.0380865	0.0367257	0.0849924	0.0918544	0.0226084	0.0407498	4.31425	0.93
SPAC3G6.13c	0.395175	40	52	367.1	285.827	NA	1194.24	NA	NA	43.02	3.855	0.164271	0.21098	NA	NA	NA	NA	0.111235	NA	87
SPAC3G9.01	0.355975	45.0216	45.8874	NA	24.5785	58.7547	22.7811	26.1268	35.0529	NA	0.7785	NA	0.0479424	0.0190957	0.0391116	0.136852	0.0336163	NA	4.37831	1.7
SPAC3G9.02	0.303381	36.8644	36.4407	61.0645	26.3194	53.4894	7.08798	43.3976	42.2379	NA	0.5485	0.00817276	0.0189619	0.0601347	0.329567	0.0778163	0.0118156	NA	3.90628	0.72
SPAC3G9.03	0.509816	74.8201	66.9065	281.641	141.792	NA	166.135	NA	117.725	NA	3.9185	0.110749	0.219981	NA	NA	NA	0.264953	NA	NA	45
SPAC3G9.04	0.357987	50.2538	50.2538	NA	30.7765	45.3343	16.7127	23.3923	37.7028	7.94	0.8835	NA	0.0450439	0.0253628	0.0565931	0.192352	0.036769	0.17452	6.19167	2
SPAC3G9.05	0.376596	49.7724	50.5311	17.3406	20.482	48.1433	20.3071	28.1645	24.1662	2.51	1.332	0.131909	0.111678	0.0492171	0.0968946	0.10663	0.0946521	0.0712758	3.13031	3.3
SPAC3G9.06	0.416331	55.7114	50.3006	84.2044	55.4605	188.814	66.0587	NA	67.521	51.17	1.154	0.0609148	0.0924855	0.048596	0.0829624	NA	0.0759659	0.185529	NA	7.4
SPAC3G9.07c	0.349801	44.9309	43.5484	24.1138	19.866	50.1248	22.0733	9.26288	18.5443	5.8	0.949	0.0275951	0.0334955	0.0307795	0.0580929	0.181257	0.0358828	0.110375	2.56769	0.96
SPAC3G9.08	0.364326	46.6431	48.0565	NA	10.5555	47.3679	16.3334	15.9239	21.5066	4.08	0.687	NA	0.091934	0.0265295	0.0623219	0.161689	0.0451213	0.111732	3.44795	1.4
SPAC3G9.09c	0.4527	60.7843	56.8627	121.994	64.4906	500.585	62.2341	NA	94.8213	51.96	1.6495	0.0909087	0.171969	0.0772146	0.179534	NA	0.116961	0.537634	NA	16
SPAC3G9.10c	0.339263	45.0413	45.4545	45.1046	32.0678	65.5586	20.3484	50.9075	36.7438	11.52	0.6245	0.0384189	0.0540376	0.0642995	0.155575	0.290888	0.0471608	0.030722	15.8779	2.5
SPAC3G9.11c	0.472915	69.1228	66.3158	46.9241	32.9328	80.3241	29.1882	NA	60.4466	NA	0.594	0.0251119	0.0357804	0.0161854	0.0329397	NA	0.0194941	NA	NA	1.7
SPAC3G9.12	0.342552	43.844	40.2873	20.4419	25.67	50.2314	21.0534	48.3035	34.1771	7.79	1.114	0.0474715	0.0378032	0.0386846	0.0760972	0.0588819	0.0283935	0.0250878	2.77083	1.4
SPAC3G9.13c	0.380655	52.3546	49.0305	35.0994	18.3165	105.788	30.9828	123.121	34.9654	13.62	0.9855	0.0256725	0.0491956	0.0203596	0.0460695	0.114196	0.025771	0.0603865	9.8568	1.3
SPAC3G9.14	0.359671	50.6527	48.4334	NA	NA	18.662	4.47097	22.4662	24.4394	4.49	2.892	NA	NA	0.125142	0.4673	0.23662	0.153154	0.27933	5.95695	5.4
SPAC3G9.15c	0.353843	43.913	48.6957	40.2677	23.0749	26.2349	NA	14.5243	28.035	NA	1.209	0.084346	0.147191	0.325311	NA	1.02911	0.121149	NA	19.6738	4.9
SPAC3G9.16c	0.34331	43.871	49.0323	28.5315	19.745	13.6214	NA	7.22048	22.8881	NA	1.02	0.0230794	0.0333497	0.272045	NA	0.318526	0.0287699	NA	3.07897	0.95
SPAC3G9.17	0.367008	45.4545	52.2727	NA	NA	NA	NA	NA	NA	10.48	NA	NA	NA	NA	NA	NA	NA	0.0942507	NA	1.7
SPAC3H1.01c	0.33229	40.1449	38.6957	25.6439	21.9048	67.3015	23.4258	38.7485	24.4974	6.08	0.581	0.0378416	0.044301	0.0553174	0.120884	0.149981	0.0396127	0.191571	6.3129	1.4
SPAC3H1.02c	0.355351	44.8842	44.7876	27.8744	35.1804	95.5635	37.1917	48.5947	30.0209	14.39	NA	0.0596804	0.0472864	0.0207391	0.038586	0.1461	0.0554132	0.21645	7.91251	2.4
SPAC3H1.03	0.369429	40.411	43.8356	68.1954	71.2346	70.086	40.8327	86.4835	62.5281	17.04	0.6155	0.0071149	0.00681134	0.0387564	0.0560647	0.17385	0.00775976	0.0949668	12.0562	0.7
SPAC3H1.04c	0.355487	44.7587	46.589	24.7666	25.2737	62.7892	23.6131	37.339	26.6395	11.38	0.6625	0.0363833	0.0356533	0.105778	0.219641	0.183148	0.0338254	0.109649	7.83451	1.3
SPAC3H1.05	0.376099	51.0549	47.4684	52.2872	32.0148	221.719	39.8613	127.938	47.5866	30.38	1.323	0.0543518	0.0887685	0.083738	0.21496	0.324187	0.0597207	0.490196	29.5651	4.1
SPAC3H1.06c	0.369777	52.292	52.292	13.6111	15.7922	44.547	17.6235	22.9683	19.6566	4.21	1.1815	0.366662	0.316021	0.0707977	0.148945	0.0544355	0.253893	0.165837	2.06853	7.2
SPAC3H1.07	0.464748	65.0155	61.6099	46.6118	30.1812	95.5878	25.0493	NA	49.5532	44.58	3.1535	0.282542	0.436357	0.186313	0.473948	NA	0.265771	0.526316	NA	19
SPAC3H1.08c	0.371286	45.4976	45.9716	79.0209	55.1	76.2552	27.0815	33.0943	45.1802	18.96	1.3595	0.0149119	0.0213857	0.0416375	0.0872541	0.291288	0.0260811	0.343643	11.5756	1.7
SPAC3H1.09c	0.376975	51.5244	50.1524	16.1346	22.0055	42.8106	24.0578	33.1659	27.914	9.19	1.606	0.158954	0.116546	0.168064	0.263753	0.275546	0.0918766	0.189753	9.11057	3.7
SPAC3H1.10	0.335406	41.5459	43.4783	25.6158	27.8997	58.3134	26.9354	53.6932	27.0413	7.53	0.926	0.0267888	0.0245958	0.0418233	0.0742459	0.137476	0.0253766	0.225734	7.3982	0.99
SPAC3H1.11	0.34594	47.079	46.3918	11.3349	15.8425	34.9522	17.8527	18.3706	27.5955	0.55	1.949	0.21403	0.153134	0.29367	0.509821	0.297458	0.0879133	0.813008	7.02441	3.5
SPAC3H1.12c	0.34676	42.7056	43.7666	12.4278	21.3761	43.6549	23.7617	22.5895	18.2665	3.94	1.445	0.0669286	0.0389115	0.0846906	0.136206	0.153291	0.0455357	0.196078	3.91152	1.2
SPAC3H1.13	0.341801	44.7674	39.5349	58.0492	28.942	115.243	23.8498	61.9977	42.0131	24.72	0.459	0.0069256	0.0138907	0.0397822	0.116255	0.151043	0.00956905	0.0517331	9.22394	0.58
SPAC3H1.14	0.324754	38.9744	40.5128	31.9918	34.3497	53.0461	26.7059	17.6152	21.4508	3.51	0.502	0.0151665	0.0141254	0.0465814	0.0781081	0.168141	0.0226193	0.163132	3.55335	0.7
SPAC3H5.04	0.355829	45.6647	44.2197	44.1704	34.1174	88.9849	42.2778	69.2045	32.8706	10.81	2.2005	0.0266774	0.0345381	0.0603674	0.0981081	0.198431	0.0358481	0.0956938	13.4922	1.7
SPAC3H5.05c	0.564194	84.1727	73.3813	89.5474	76.7075	359.722	97.6895	NA	80.0059	7.4	2.835	0.208995	0.243978	1.04543	1.7292	NA	0.23392	1.14943	NA	27
SPAC3H5.06c	0.366753	45.694	46.548	21.5363	17.2179	73.3317	20.4318	50.3531	29.9921	5.36	0.805	0.0997737	0.124798	0.0717775	0.185638	0.055908	0.0716442	0.226757	2.54626	3.1
SPAC3H5.07	0.549653	76.8	71.2	156.773	95.0634	NA	139.243	NA	83.2578	53.89	4.4535	0.225488	0.371862	NA	NA	NA	0.424591	0.934579	NA	51
SPAC3H5.08c	0.353446	44.373	48.2315	21.0715	23.2884	63.914	25.1367	23.1141	16.9675	3.1	1.186	0.0953953	0.0863145	0.0720627	0.143739	0.0934073	0.118469	0.186567	2.52554	2.9
SPAC3H5.09c	0.3561	45.6465	45.3131	9.66618	19.9572	42.4016	22.1374	36.5738	25.6931	7.56	0.796	0.136246	0.06599	0.0445746	0.0744551	0.0956805	0.0512581	0.222717	4.16428	1.9
SPAC3H5.10	0.539301	74.0157	74.0157	331.297	156.236	NA	273.431	NA	120.153	72.44	3.882	0.159009	0.337177	NA	NA	NA	0.438434	0.520833	NA	76
SPAC3H5.11	0.359297	47.0738	50.1272	15.9937	18.9459	45.6127	17.989	46.8943	22.268	5.46	2.0145	0.0606742	0.0512199	0.0628068	0.132032	0.112986	0.0435785	0.18622	5.77381	1.4
SPAC3H5.12c	0.514385	77.2109	67.6871	159.056	96.6034	NA	149.365	NA	78.4114	75.56	4.772	0.313767	0.516614	NA	NA	NA	0.636471	0.561798	NA	72
SPAC3H5.13	0.314201	32.8767	34.9315	NA	NA	NA	NA	NA	NA	10.35	NA	NA	NA	NA	NA	NA	NA	0.0647668	NA	2.1
SPAC3H8.02	0.377684	46.1712	47.7477	17.0315	16.5585	53.6632	17.9523	39.1063	34.1067	12.75	1.3545	0.337793	0.347442	0.107237	0.253082	0.25884	0.16868	0.0240674	10.4003	8.3
SPAC3H8.03	0.327133	42.8571	41.9048	67.5815	31.6468	141.73	33.1437	84.9737	55.6737	17.22	1.286	0.017436	0.0372344	0.0749689	0.185517	0.181965	0.0211653	0.243309	14.4695	1.7
SPAC3H8.04	0.317092	41.4201	40.2367	12.3063	17.2715	33.8328	16.2649	16.0692	18.7333	4.78	1.297	0.101385	0.0722383	0.0825264	0.151536	0.652575	0.0666013	0.387597	13.0986	1.8
SPAC3H8.05c	0.344082	45.014	44.6412	18.1486	29.4107	54.4855	34.0614	33.4631	28.4673	9.42	1.23	0.0802051	0.0494925	0.092548	0.130307	0.283364	0.0511327	0.115207	11.5534	2.1
SPAC3H8.06	0.381407	54.9763	53.0806	8.95504	8.16231	23.2782	11.2229	41.2827	25.5061	12.34	1.137	0.309612	0.339682	0.258385	0.489546	0.108332	0.108703	0.138313	3.97544	4
SPAC3H8.07c	0.352842	41.4201	40.8284	163.008	74.4739	460.87	51.1484	380.662	77.5495	66.84	1.3015	0.00637836	0.0139609	0.0527405	0.137694	0.184797	0.0134072	0.137931	25.3641	1.5
SPAC3H8.08c	0.338447	42.4512	43.8721	10.7629	18.1761	34.1214	20.9348	23.1966	16.4309	2.7	2.18	0.0644013	0.0381352	0.0507194	0.0754055	0.143138	0.0421855	0.257732	3.78835	1
SPAC3H8.09c	0.356532	46.477	45.2575	33.2891	31.3875	97.3411	36.2288	27.624	18.3243	1.92	0.951	0.014159	0.0150168	0.0207084	0.0397019	0.101773	0.0257222	0.172414	3.51041	0.68
SPAC3H8.10	0.37734	48.951	48.951	42.6652	28.7572	89.9442	27.6055	159.12	44.3256	33.36	1.1735	0.159213	0.236213	0.18098	0.411178	0.454522	0.153249	0.265252	44.7538	9.8
SPAC458.02c	0.459522	60.8974	52.7778	126.303	59.2881	NA	70.5885	231.927	65.3703	49.94	1.4085	0.0713436	0.151985	NA	NA	0.361662	0.137844	0.232019	43.6611	13
SPAC458.03	0.33712	42.1659	41.2442	10.599	11.508	34.7027	12.5967	23.7151	18.4109	2.23	1.0185	0.05101	0.0469807	0.0860978	0.202399	0.119874	0.029366	0.311526	3.49042	0.78
SPAC458.04c	0.315715	38.0556	39.1667	46.9241	18.4296	64.9306	19.4121	NA	18.7039	NA	0.531	0.000871529	0.00221903	0.0267226	0.0668962	NA	0.00218648	NA	NA	0.059
SPAC458.05	0.344806	44.5693	40.3246	7.74418	8.8827	32.1902	14.3488	13.8194	16.8695	2.53	1.018	0.07966	0.0694497	0.0816972	0.161214	0.193127	0.0365691	0.314465	3.60957	0.89
SPAC458.06	0.340238	40.9341	39.8352	35.5299	28.942	58.2376	23.6676	26.0632	27.4006	5.76	0.7855	0.0156071	0.0191596	0.0499535	0.0985302	0.12378	0.0202374	0.0826446	3.78106	0.8
SPAC458.07	0.369517	44.7005	45.3917	39.0985	30.8772	65.6927	26.5444	16.141	24.4791	6.52	0.9455	0.0390021	0.0493867	0.0675101	0.131077	0.181026	0.0622949	0.20284	3.9954	2.2
SPAC4A8.02c	0.385632	51.4085	50.7042	14.609	25.7501	38.688	29.1794	113.277	28.273	7.87	1.0725	0.0854037	0.0484529	0.115839	0.144146	0.0414317	0.0441292	0.0508388	3.21864	1.8
SPAC4A8.03c	0.350717	46.7363	47.7807	20.3036	23.1814	55.6282	24.1005	36.9837	22.3555	6.29	1.1385	0.081934	0.0717624	0.0478385	0.0901359	0.164327	0.0744135	0.15456	7.98788	2.4
SPAC4A8.04	0.476548	69.8073	65.7388	16.3779	18.373	35.4019	15.682	21.573	26.6201	4.51	1.7985	0.292023	0.260313	0.428002	0.840364	0.202284	0.179666	0.0914913	5.83129	6.9
SPAC4A8.05c	0.354586	43.0608	40.019	35.2897	40.8999	72.2651	31.6977	30.6259	30.3896	8.4	1.1275	0.0373191	0.0322001	0.0295071	0.0527754	0.265263	0.0433365	0.302115	9.78057	1.9
SPAC4A8.06c	0.348394	42.7336	43.9446	21.1132	19.1795	50.2484	15.6992	39.532	25.6582	15.87	0.8695	0.0623772	0.0686661	0.334453	0.848021	0.386366	0.0513278	0.269542	16.3764	1.9
SPAC4A8.07c	0.354033	43.4498	41.048	24.7134	29.2691	67.4	28.7632	36.8924	23.3113	5.08	0.991	0.0504854	0.0426274	0.0433999	0.0802731	0.5653	0.0535219	0.980392	22.3669	1.8
SPAC4A8.08c	0.352522	44.2105	45.3684	18.182	15.0504	68.7592	15.7734	83.0449	40.1192	15.63	0.916	0.0533718	0.0644771	0.0575048	0.178785	0.0761625	0.0241881	0.0675676	5.62465	1.4
SPAC4A8.09c	0.314877	33.1058	36.1775	47.5598	32.121	69.9937	28.9378	47.3978	26.6767	9.55	0.6415	0.0408079	0.0604219	0.0251614	0.0474255	0.167996	0.072753	0.0667111	8.62351	2.8
SPAC4A8.10	0.354117	45.4777	45.0955	11.2526	10.9873	37.2536	13.6416	37.5432	29.1047	4.89	1.128	0.0923985	0.0946292	0.0684371	0.158098	0.139554	0.0357235	0.23753	6.03418	1.5
SPAC4A8.11c	0.438397	60.8035	55.4289	36.6211	40.6755	141.862	62.4005	NA	73.5178	59.68	3.0355	0.624609	0.562349	0.0906442	0.14257	NA	0.311134	0.3003	NA	33
SPAC4A8.12c	0.37412	48.7952	43.9759	59.5823	39.0148	69.8352	26.7805	71.4173	41.3278	NA	0.626	0.0197768	0.0302027	0.0570022	0.114206	0.227759	0.0285123	NA	15.0902	1.7
SPAC4A8.13c	0.374005	50.7353	42.6471	47.5598	31.336	80.9147	28.2542	90.3036	43.5678	NA	1.6855	0.048095	0.0729956	0.0686879	0.144104	0.553369	0.0525017	NA	40.7393	3.3
SPAC4A8.14	0.384819	49.8778	47.1883	31.8306	22.6198	61.1292	20.1554	57.8883	36.9044	26.35	0.993	0.0762165	0.107252	0.139057	0.324187	0.360046	0.0657379	0.121507	21.6556	3.5
SPAC4A8.15c	0.47814	66.9291	60.6299	168.007	98.5109	163.672	46.954	NA	115.617	NA	1.6505	0.0618855	0.105544	0.14679	0.298136	NA	0.0899282	NA	NA	15
SPAC4A8.16c	0.431114	56.9717	54.5752	40.388	28.5284	180.605	35.7697	NA	49.2032	NA	3.72	0.446217	0.631716	0.154245	0.398504	NA	0.366274	NA	NA	26
SPAC4C5.01	0.384971	50.2008	51.8072	51.8145	28.6196	115.544	24.0131	62.6671	36.9957	23.1	1.8035	0.0307682	0.0557043	0.0857313	0.249445	0.250833	0.0430925	0.202429	14.5255	2.3
SPAC4C5.02c	0.387834	49.2537	52.2388	20.9268	21.6388	57.781	21.6579	56.5023	22.2678	10.41	1.457	0.096055	0.0928946	0.108326	0.228929	0.091381	0.0902707	0.280899	5.64533	2.9
SPAC4C5.03	0.342423	49.3377	48.0132	15.3666	20.482	30.4422	17.2816	20.2467	21.9208	3.77	1.404	0.130811	0.0981414	0.19327	0.309857	0.424608	0.0916995	0.260417	10.5713	2.9
SPAC4C5.04	0.355862	42.9967	46.5798	NA	NA	68.9825	14.2095	69.9753	44.821	16.23	0.816	NA	NA	0.141737	0.484347	0.221845	0.0231972	0.0608643	15.0381	1.5
SPAC4D7.01c	0.353714	44.6162	43.291	16.4504	31.2332	42.3345	21.0244	52.0905	35.0012	13.48	1.1575	0.0969118	0.051043	0.111604	0.194479	0.125135	0.0455482	0.158983	6.74345	2.3
SPAC4D7.02c	0.368331	47.5884	45.6592	23.9358	18.1481	53.8972	17.9083	30.2931	29.8708	NA	0.782	0.0434379	0.057291	0.0619871	0.14704	0.197559	0.0348073	NA	7.06241	1.5
SPAC4D7.03	0.334959	42.532	45.0925	23.0046	22.969	67.1087	23.3131	14.3756	22.0611	4.73	1.1985	0.0421832	0.0422485	0.0454471	0.0995334	0.221453	0.0439871	0.145349	4.62991	1.4
SPAC4D7.04c	0.344607	40.9091	43.9394	39.2701	33.0432	68.6303	29.0987	44.9592	34.5627	16.74	1.263	0.0247111	0.0293678	0.154468	0.286314	0.623229	0.0280767	0.184502	30.8491	1.4
SPAC4D7.05	0.422305	57.622	54.5732	NA	NA	NA	NA	NA	59.2832	35.83	1.686	NA	NA	NA	NA	NA	0.151998	0.47619	NA	13
SPAC4D7.06c	0.357634	45.8333	47.3485	58.3966	34.1174	103.018	18.4616	66.0187	56.0923	31.82	1.083	0.0225524	0.0386014	0.0909535	0.311589	0.141476	0.0234788	0.170358	8.77608	1.9
SPAC4D7.07c	0.337481	42.2629	43.2612	21.7091	17.1644	74.1827	21.9713	24.0314	19.4124	5.01	0.996	0.0319288	0.0403828	0.0221013	0.0541356	0.194946	0.0357065	0.153846	6.13677	1
SPAC4D7.08c	0.406698	56.4728	50.469	41.5626	28.4375	133.23	27.7446	NA	48.2704	NA	1.686	0.250158	0.365616	0.136379	0.377714	NA	0.215395	NA	NA	15
SPAC4D7.09	0.3728	47.8166	48.4716	NA	NA	211.259	41.6907	125.521	51.1682	33.49	1.2755	NA	NA	0.141238	0.344861	0.256346	0.0921158	0.26455	22.8497	6.8
SPAC4D7.10c	0.342316	42.9175	41.0148	13.0572	12.1435	52.0194	11.6672	21.2549	23.7214	6.82	0.837	0.116788	0.125576	0.0286273	0.0969841	0.176206	0.0642846	0.0572082	4.57973	2.2
SPAC4D7.11	0.354741	49.4662	48.7544	16.4795	15.1724	45.3123	13.0921	35.8425	26.6901	1.85	1.119	0.0630916	0.068527	0.0600869	0.166425	0.11285	0.0389553	0.176056	4.53498	1.5
SPAC4D7.12c	0.362516	43.4783	46.0145	44.6691	35.6678	65.7224	27.7902	33.9168	36.1671	15.59	0.6965	0.0341382	0.0427535	0.0745244	0.139457	0.391312	0.0421633	0.268097	16.2182	2.2
SPAC4D7.13	0.368583	43.5971	45.3237	NA	NA	NA	NA	35.7891	20.8176	NA	NA	NA	NA	NA	NA	0.541902	0.119866	NA	22.5457	3.6
SPAC4D7.14	0.335475	38.843	37.1901	NA	NA	NA	NA	NA	NA	15.34	NA	NA	NA	NA	NA	NA	NA	0.103306	NA	1.2
SPAC4D7.15	0.363192	46.2366	43.0108	NA	NA	NA	NA	NA	NA	NA	NA	NA	NA	NA	NA	NA	NA	NA	NA	0.3
SPAC4F10.02	0.366003	46.0385	46.2527	27.3038	23.504	47.3253	19.7773	42.2392	34.3911	NA	0.8085	0.050773	0.0589811	0.0811724	0.161476	0.303338	0.0403096	NA	13.0248	2
SPAC4F10.03c	0.374274	49.8246	49.1228	30.853	21.5399	39.5746	13.9931	24.6079	26.4415	12.79	1.242	0.0584118	0.0836672	0.104686	0.247385	0.562427	0.0681572	0.26455	19.1545	2.6
SPAC4F10.04	0.337467	42.4615	40.6154	26.2177	27.418	57.7695	23.7088	58.9255	32.9698	13.43	0.8445	0.0264382	0.0252808	0.0742718	0.1455	0.193388	0.0210237	0.16	12.081	1
SPAC4F10.05c	0.333587	41.5525	40.1826	53.0597	35.7294	60.3138	22.4667	60.0387	46.2306	15.8	1.2805	0.00378842	0.00562597	0.0498711	0.105144	0.127975	0.00434804	0.0800641	7.87853	0.29
SPAC4F10.06	0.379477	45.3608	42.7835	105.47	64.0284	4142.37	74.9133	44.0923	30.0115	14.71	0.881	0.0197159	0.0324769	0.289902	0.718677	0.246582	0.0692881	0.401606	11.8791	3
SPAC4F10.07c	0.353664	47.4934	46.5699	19.3916	18.7436	50.9723	21.652	13.7744	16.5763	1.76	0.88	0.0571916	0.0591689	0.102973	0.199846	0.138363	0.0669047	0.854701	2.31816	1.6
SPAC4F10.08	0.346112	42.4623	44.4724	29.0411	22.2763	66.1392	22.5007	NA	NA	6.6	0.6775	0.00548959	0.00715666	0.159791	0.357162	NA	NA	0.0572082	NA	0.23
SPAC4F10.09c	0.384205	47.4419	45.5814	49.1328	40.8249	244.095	49.0294	33.5424	22.7716	10.29	1.42	0.0705381	0.0848927	0.336736	0.76831	0.460825	0.152196	0.961538	17.9199	5
SPAC4F10.10c	0.381868	48.9614	51.9288	22.2181	19.866	46.6931	16.7618	27.8894	22.49	13.15	1.7675	0.131029	0.146543	0.635645	1.44495	0.349062	0.129445	0.653595	11.9343	4.2
SPAC4F10.11	0.373617	46.6951	47.9744	36.7231	26.7355	89.0585	26.0766	78.7047	29.7967	13.79	0.805	0.0377499	0.0518523	0.0997596	0.236061	0.0670547	0.0465252	0.242131	4.5928	2
SPAC4F10.12	0.346272	45	46.7857	20.5215	13.653	31.779	6.38869	38.4575	21.3118	5.94	0.725	0.0307367	0.0461995	0.0951991	0.392184	0.266067	0.029597	0.350877	12.236	0.91
SPAC4F10.13c	0.381434	50.2016	50.8065	21.3867	21.4742	54.9457	23.2934	25.9377	28.7525	4	1.452	0.116676	0.116201	0.139507	0.268144	0.266168	0.0867867	0.374532	9.61577	3.6
SPAC4F10.14c	0.522923	68.8742	58.9404	197.058	152.555	NA	143.017	NA	99.5091	57.98	4.9275	0.386922	0.499794	NA	NA	NA	0.766223	0.12285	NA	110
SPAC4F10.15c	0.390934	56.446	55.4007	22.8392	18.8879	53.9082	18.9889	NA	45.6124	NA	1.271	0.203339	0.245877	0.0731142	0.164907	NA	0.101816	NA	NA	6.7
SPAC4F10.16c	0.346918	44.2575	45.3548	13.7368	17.7602	61.5371	20.2734	37.9909	19.6871	0.82	0.861	0.0555052	0.042931	0.0279586	0.06514	0.0955345	0.038729	1.28205	3.93086	1.1
SPAC4F10.17	0.391723	45.5285	47.9675	13.7944	20.2025	22.3327	10.179	NA	44.9383	NA	1.1085	0.00477361	0.00325944	0.0565254	0.113121	NA	0.00146532	NA	NA	0.095
SPAC4F10.18	0.358309	47.5703	46.5473	NA	18.2041	53.5943	14.6617	28.0441	26.7852	9.47	2.9375	NA	0.144691	0.02268	0.0638726	0.362972	0.0983365	0.211864	12.2282	3.8
SPAC4F10.19c	0.333793	40.9091	39.6104	27.9714	33.3213	37.8103	20.4865	22.9834	25.2374	9.28	3.977	0.017842	0.0149774	0.0473886	0.0776104	0.11431	0.0197749	0.271003	3.17693	0.72
SPAC4F10.20	0.494609	71.2871	66.3366	175.154	102.189	353.999	80.4055	NA	117.945	NA	2.111	0.0791472	0.13566	0.197929	0.364151	NA	0.117537	NA	NA	20
SPAC4F10.22	0.318715	47.1429	41.4286	NA	NA	NA	NA	NA	NA	20.08	NA	NA	NA	NA	NA	NA	NA	0.0837521	NA	0.52
SPAC4F8.01	0.361542	41.4286	47.1429	109.468	74.4739	98.7467	47.0849	88.9519	73.9996	89.63	0.794	0.0379918	0.0558435	0.0450478	0.0717467	0.127895	0.0562014	0.114155	10.0398	6
SPAC4F8.02c	0.384806	47.6703	49.4624	45.1779	31.699	65.7341	19.4964	37.3354	41.1642	12.83	0.9095	0.0490964	0.0699728	0.0582731	0.146486	0.298517	0.0538836	0.143678	12.6237	3.2
SPAC4F8.03	0.371293	43.9024	43.4959	65.6549	41.7384	131.51	34.5075	71.8478	44.2867	30.66	0.755	0.032728	0.0514815	0.0822268	0.190557	0.367807	0.0485192	0.156006	24.8475	3.1
SPAC4F8.04	0.355241	41.8301	41.8301	24.165	24.9619	35.1884	18.9338	23.044	20.2938	13.57	1.3015	0.0889202	0.0860813	0.0989754	0.164169	0.400259	0.105883	0.265957	12.094	3.1
SPAC4F8.05c	0.361795	44.9153	49.1525	85.6011	52.128	91.4285	22.8543	43.0335	62.5088	16.32	0.9365	0.0226727	0.0372317	0.0830438	0.222388	0.229304	0.0310486	0.192308	10.9727	2.8
SPAC4F8.06	0.342899	41.9753	46.9136	30.5883	27.074	38.6409	17.6259	21.3764	30.879	9.4	1.1735	0.0249266	0.0281621	0.0372478	0.0705605	0.267024	0.0246919	0.122549	7.34012	1.1
SPAC4F8.07c	0.513274	76.2637	66.5934	57.9342	43.1674	388.116	61.4122	NA	69.1991	1.07	4.0585	0.693934	0.931317	0.28838	0.641395	NA	0.580969	0.257732	NA	58
SPAC4F8.08	0.330316	41.7219	48.3444	15.2609	6.43677	42.9768	14.3815	NA	NA	5.72	0.9435	0.00908393	0.0215371	0.0404782	0.099205	NA	NA	0.00290563	NA	0.2
SPAC4F8.10c	0.366679	43.1034	50	60.9384	46.3493	81.9552	28.4494	44.8828	39.9222	11.76	0.8355	0.0352611	0.04636	0.110259	0.231774	0.509135	0.0538235	0.21097	25.7195	3.1
SPAC4F8.11	0.34665	44.4444	44.7991	12.6128	14.1419	41.7425	18.6897	44.1446	25.4106	8.61	0.866	0.0604515	0.0539149	0.0612644	0.116834	0.105912	0.0300057	0.0817661	4.79398	1.1
SPAC4F8.12c	0.360109	45.6623	45.5353	18.4526	20.1717	61.9576	19.2621	35.488	35.3999	13.48	1.393	0.161524	0.147758	0.206208	0.504147	0.275268	0.084196	0.280112	11.7286	4.3
SPAC4F8.13c	0.354976	45.8697	44.3251	10.5648	NA	37.9331	10.2473	34.0935	18.593	5.44	0.801	0.164023	NA	0.0656249	0.199236	0.143379	0.0932	0.311526	5.66188	2.5
SPAC4F8.14c	0.4321	60.8501	53.4676	80.893	45.3667	325.55	42.5771	NA	68.998	55.63	1.3365	0.171374	0.305576	0.174431	0.47899	NA	0.200918	0.261097	NA	20
SPAC4F8.15	0.375306	50.7826	48.1739	12.5508	14.8806	43.0916	18.7369	45.0619	30.7119	17.22	1.012	0.127023	0.107136	0.0768485	0.149682	0.20888	0.0519095	0.15949	9.07312	2.3
SPAC4G8.02c	0.504261	77.1429	65.7143	198.235	132.912	249.03	59.786	NA	NA	50.86	1.5375	0.0234272	0.034941	0.206239	0.413693	NA	NA	0.250627	NA	6.7
SPAC4G8.03c	0.345078	45.1282	44.2308	21.7964	24.5026	81.1594	34.6645	30.9747	29.8528	5.9	0.5275	0.031165	0.0277229	0.0635142	0.113637	0.0634951	0.0227544	0.0259808	2.22118	0.98
SPAC4G8.04	0.346492	44.3005	44.3005	NA	NA	33.1986	7.36709	42.4347	32.1281	15.7	0.708	NA	NA	0.0322104	0.12002	0.108271	0.0496212	0.0803213	5.12566	2.3
SPAC4G8.05	0.367805	45.2297	45.4064	19.1009	22.4817	47.1547	20.747	33.2909	23.8908	9.94	0.991	0.0725773	0.0616632	0.0909512	0.173259	0.156478	0.0580263	0.22779	5.24188	2
SPAC4G8.06c	0.353502	41.6268	43.3014	23.4875	32.0148	48.6024	31.6453	31.0061	28.6212	NA	1.3195	0.0442669	0.0324763	0.0605808	0.0834576	0.671938	0.0363269	NA	23.3229	1.5
SPAC4G8.07c	0.341604	42.1252	39.8482	21.7964	16.0702	42.6989	16.3135	NA	24.9143	NA	1.0365	0.0572419	0.0776386	0.0868187	0.189458	NA	0.0500783	NA	NA	1.8
SPAC4G8.08	0.359485	46.1255	50.5535	44.1704	25.3524	59.2668	17.8196	49.0712	36.9737	NA	1.411	0.0156926	0.0273405	0.0554062	0.140699	0.16552	0.018747	NA	8.323	1
SPAC4G8.09	0.334196	39.3593	41.6476	26.6916	24.0159	90.1914	29.3982	42.3862	24.0417	NA	0.9955	0.0363562	0.0404068	0.0475406	0.102848	0.137753	0.0403634	NA	6.70991	1.4
SPAC4G8.10	0.356001	43.956	44.5055	38.6472	28.5284	91.7151	33.6558	35.5469	23.4197	4.48	1.0445	0.0123753	0.0167648	0.0646546	0.126942	0.155804	0.0204218	0.129534	6.44076	0.69
SPAC4G8.11c	0.333906	39.7004	43.0712	57.8197	27.074	129.911	26.6741	55.0632	29.8844	3.48	0.581	0.00419583	0.00896067	0.0261403	0.0738643	0.0674234	0.008118	0.0493827	3.85898	0.35
SPAC4G8.12c	0.335883	44.4653	44.6529	12.8116	13.469	49.4211	18.7498	29.5394	26.4705	1.77	0.697	0.0595136	0.0566086	0.0414249	0.0889436	0.102318	0.0288042	0.151515	4.5806	1.1
SPAC4G8.13c	0.360133	47.7239	47.8708	6.90717	6.05435	27.1203	12.9209	18.1913	22.7523	4.25	0.702	0.180633	0.206077	0.0750069	0.141816	0.309546	0.0548368	0.195312	7.51311	1.8
SPAC4G9.02	0.350443	40.4908	44.7853	38.3145	31.6468	80.0567	27.6183	28.3528	25.9516	6.48	0.4825	0.0307546	0.0372344	0.0592329	0.125774	0.162996	0.0454056	0.19802	5.59494	1.7
SPAC4G9.03	0.518185	71.3636	64.0909	177.034	100.153	494.971	98.9014	NA	105.95	88.11	1.5825	0.0939682	0.166102	0.0572432	0.100767	NA	0.157013	0.271003	NA	24
SPAC4G9.04c	0.360701	47.1787	48.9028	22.9335	25.5901	67.7916	32.4416	20.5773	24.018	2.79	1.0365	0.126942	0.113763	0.0412161	0.0695618	0.13517	0.12121	0.140056	3.55635	4.2
SPAC4G9.05	0.339745	43.0293	43.2014	NA	16.715	85.8712	25.0105	NA	NA	NA	0.518	NA	0.00497624	0.0146184	0.0350592	NA	NA	NA	NA	0.12
SPAC4G9.06c	0.404851	45.1327	45.1327	53.5531	24.2018	269.199	29.0867	230.879	26.4308	22.66	1.7745	0.0608329	0.13461	0.679357	2.3682	0.0695693	0.123258	0.286533	8.18744	4.7
SPAC4G9.07	0.321517	39.5712	42.6901	36.7743	20.6388	127.405	24.2013	NA	NA	NA	0.39	0.00188487	0.00335846	0.0228729	0.0693571	NA	NA	NA	NA	0.1
SPAC4G9.08c	0.373763	48.8412	46.0944	18.1987	25.2737	28.2305	19.5188	38.0232	27.309	17.52	1.3955	0.106645	0.0767917	0.0906671	0.123213	0.285523	0.0710685	0.189753	13.2272	2.8
SPAC4G9.09c	0.414724	59.661	53.3333	65.0823	31.4391	382.967	41.4668	330.223	54.5664	28.24	1.31	0.0905277	0.187402	0.218618	0.637183	0.34595	0.107974	0.176678	43.2258	8.5
SPAC4G9.10	0.434849	59.3272	57.4924	61.0645	39.9409	123.647	34.897	191.572	53.394	38.81	0.5705	0.0442691	0.0676819	0.0590473	0.131736	0.0764959	0.0506288	0.0798085	8.26248	3.9
SPAC4G9.11c	0.401676	53.8117	53.8117	69.615	40.3057	76.8983	24.4175	47.1478	44.804	22.49	0.7595	0.0298706	0.0515917	0.139526	0.319863	0.454627	0.0464119	0.199203	23.5609	3
SPAC4G9.12	0.406505	52.3316	52.8497	69.615	44.0775	194.207	45.1581	91.1793	44.3828	33.65	1.091	0.0806506	0.127378	0.339254	0.757975	0.268191	0.126502	0.208333	21.8861	8.1
SPAC4G9.13c	0.347308	38.5906	46.3087	38.2596	22.0055	109.739	27.1421	31.701	26.6163	5.41	0.9875	0.0253637	0.0440984	0.0336397	0.0862445	0.191358	0.036459	0.306748	7.24527	1.4
SPAC4G9.14	0.337784	46.6063	48.4163	44.9586	25.9923	106.617	26.36	46.199	48.491	15.99	0.684	0.0246679	0.0426679	0.120818	0.312493	0.16646	0.022871	0.0722543	7.3143	1.6
SPAC4G9.15	0.401787	55.4252	51.3196	NA	NA	NA	NA	1013.09	88.1553	45.58	1.439	NA	NA	NA	NA	0.251737	0.0314512	0.0665336	39.7436	4
SPAC4G9.16c	0.536786	80	70	232.847	130.716	NA	209.331	NA	101.419	73.15	5.172	0.232193	0.413611	NA	NA	NA	0.533091	0.806452	NA	78
SPAC4G9.17c	0.370008	47.8036	46.2532	34.7707	31.6468	67.3885	28.0684	32.1892	28.3927	10.84	0.9395	0.0378761	0.0416149	0.0556568	0.104974	0.258085	0.0463845	0.219298	9.42417	1.9
SPAC4G9.19	0.364838	46.6667	52.2222	27.8744	21.838	51.1999	16.2127	12.9781	20.6869	0.7	0.7715	0.0248668	0.0317404	0.069689	0.174027	0.10773	0.0335065	0.384615	1.82115	1
SPAC4G9.20c	0.38765	52.0134	52.349	20.6822	18.4296	40.0509	18.2306	55.296	50.0922	5.78	1.282	0.180976	0.203097	0.460106	0.86947	0.256888	0.0747221	0.11274	12.9765	5.4
SPAC4G9.22	0.397276	50	47.8723	NA	NA	NA	NA	NA	NA	0.86	NA	NA	NA	NA	NA	NA	NA	0.383142	NA	9.4
SPAC4H3.01	0.378291	44.1327	44.6429	68.1954	28.5284	719.576	30.532	403.528	53.6966	35.74	0.754	0.0874116	0.208952	0.0997073	0.412092	0.170558	0.111014	0.117096	23.537	8.6
SPAC4H3.02c	0.341921	40.665	41.4322	31.631	24.5026	60.8439	20.7606	22.4111	26.559	6.49	1.2145	0.0328703	0.0424331	0.0489397	0.11092	0.273698	0.0391476	0.128535	7.38931	1.5
SPAC4H3.03c	0.359985	47.3035	48.8444	39.2701	37.1238	128.362	38.3857	NA	25.216	20.25	0.3645	0.00529523	0.00560137	0.0257126	0.0543233	NA	0.00824652	0.00323687	NA	0.3
SPAC4H3.04c	0.338633	43.6893	44.3366	26.7518	25.8708	52.4265	21.2057	NA	26.1057	1.76	0.9	0.0090686	0.00937742	0.0678444	0.136639	NA	0.00929304	0.0628536	NA	0.35
SPAC4H3.05	0.353631	45.3213	42.2773	22.3538	23.3959	79.1608	28.6306	29.0695	24.5147	5.85	NA	0.0192249	0.0183686	0.0396701	0.0812849	0.0845829	0.0175303	0.100503	2.95391	0.62
SPAC4H3.06	0.378347	45.9854	40.8759	79.6358	60.8016	517.448	82.5718	NA	NA	32.39	0.895	0.00861692	0.0112862	0.0732068	0.143811	NA	NA	0.0270343	13.1249	0.99
SPAC4H3.07c	0.440431	59.8592	61.2676	140.564	62.0882	160.624	31.862	145.149	98.5649	41.48	0.919	0.0478325	0.10829	0.158307	0.426583	0.279968	0.0682142	0.0622278	28.6467	9.7
SPAC4H3.08	0.385621	52.7972	51.3986	29.8521	24.5405	66.9092	20.8166	NA	27.7593	9.75	0.432	0.00650142	0.00790861	0.0587238	0.141187	NA	0.00699158	0.030553	NA	0.28
SPAC4H3.09	0.413776	53.5714	53.5714	97.6456	48.6118	98.7875	18.8741	63.0792	85.9178	32.51	0.9975	0.0134873	0.0270918	0.327687	1.077	0.749345	0.0153284	0.0531067	44.67	1.9
SPAC4H3.10c	0.579884	89.7839	81.1395	80.0508	49.606	NA	60.9926	NA	61.3794	62.82	NA	3.29036	5.30976	NA	NA	NA	4.29127	0.75188	NA	380
SPAC4H3.11c	0.369958	47.1264	46.6156	24.4498	24.053	91.67	25.5448	20.6494	17.6275	5.31	0.86	0.0708745	0.0720438	0.0403402	0.0986694	0.129751	0.0983047	0.3003	3.13959	2.5
SPAC4H3.13	0.343029	45.4545	40.9091	93.5707	47.5539	85.9551	22.6509	45.1118	58.3907	15.26	0.7695	0.00888929	0.0174912	0.115032	0.29969	0.495507	0.014245	0.0716332	24.3026	1.2
SPAC4H3.14c	0.377658	45.2174	46.6667	73.15	39.2256	114.244	26.6009	12.4	30.1533	5.28	0.643	0.0180038	0.0335745	0.0515529	0.137127	0.202271	0.0436761	0.425532	3.13804	1.9
SPAC4H3.16	0.312687	37.3832	36.4486	NA	NA	NA	NA	NA	NA	12.81	NA	NA	NA	NA	NA	NA	NA	0.120192	NA	1.2
SPAC513.01c	0.545967	80.4038	69.8337	85.3653	72.1619	NA	156.724	NA	71.9753	53.57	3.41	0.479067	0.566721	NA	NA	NA	0.56819	0.0554324	NA	59
SPAC513.02	0.354547	40.7407	37.963	44.2411	26.8618	62.6353	21.0421	NA	28.7342	12.67	0.8055	0.00548363	0.00903146	0.0319568	0.0729761	NA	0.00844296	0.0119048	NA	0.35
SPAC513.03	0.449123	61.3636	63.6364	37.1884	31.8564	35.7173	13.0881	NA	45.3125	NA	0.9795	0.0521886	0.0609238	0.364132	0.845497	NA	0.0428317	NA	NA	2.8
SPAC513.04	0.309793	39	37	NA	NA	11.2585	NA	NA	42.8033	NA	0.519	NA	NA	0.0743954	NA	NA	0.00178132	NA	NA	0.11
SPAC513.05	0.36292	45.5896	47.0752	14.6464	12.6095	55.8013	18.3064	71.3249	33.4229	12.49	0.7585	0.113581	0.131929	0.0395953	0.0943529	0.146062	0.0497728	0.0621118	9.58355	2.4
SPAC513.06c	0.374963	48.3696	47.5543	26.9338	26.2372	80.5494	28.1139	223.196	32.2965	14.9	0.6715	0.0283087	0.0290604	0.0356673	0.0749284	0.0499263	0.0236082	0.0520562	5.39112	1.1
SPAC513.07	0.43589	59.2262	57.4405	38.0955	31.336	86.521	31.4795	37.5856	28.0049	16.81	1.4785	0.0745994	0.0906914	0.111008	0.222182	0.405971	0.101479	0.309598	16.6813	4.1
SPAC521.02	0.342662	43.1095	43.4629	62.0906	42.1281	70.1065	23.5052	67.0337	54.3435	20.03	0.8015	0.0368395	0.054296	0.0624384	0.139597	0.30189	0.0420912	0.208333	19.5775	3.3
SPAC521.03	0.467562	63.3205	58.3012	40.4484	32.9328	73.595	24.046	NA	41.7766	34.91	1.627	0.0839693	0.103132	0.132422	0.299371	NA	0.0812996	0.206186	NA	4.9
SPAC521.04c	0.349369	46.765	49.2622	8.33655	19.2089	38.4539	22.2001	26.4339	26.6643	7.2	1.149	0.149662	0.0649526	0.0468715	0.0726447	0.131174	0.0467916	0.131062	3.97262	1.8
SPAC521.05	0.551585	80.5	72.5	259.906	152.555	NA	417.015	NA	97.8805	80.11	3.6175	0.213353	0.363487	NA	NA	NA	0.566525	0.46729	NA	80
SPAC56E4.02c	0.367115	46.2963	45.679	35.0522	34.2333	55.5082	23.0269	28.9877	28.93	8.48	0.747	0.0114693	0.0117437	0.0456003	0.0891053	0.101637	0.0138965	0.078125	3.55857	0.58
SPAC56E4.03	0.436787	61.8143	58.0169	31.4728	21.9719	78.8118	20.3012	141.033	46.9821	24.93	1.875	0.286308	0.410111	0.325981	0.885414	0.392421	0.191795	0.164745	36.3916	13
SPAC56E4.04c	0.414287	56.0526	51.2281	45.3251	30.5266	233.529	40.0398	NA	57.5844	26.49	2.1595	0.443491	0.658484	0.188016	0.489548	NA	0.349075	0.8	NA	29
SPAC56E4.05	0.369413	53.125	45.3125	33.7266	28.2568	45.612	21.0642	77.2668	41.9838	17.9	0.7665	0.0452142	0.0539667	0.126044	0.231476	0.295924	0.0363217	0.221239	21.3618	2.2
SPAC56E4.06c	0.361598	48.4452	48.9362	11.652	9.40935	33.7854	8.622	27.6693	23.1536	5.57	1.4125	0.113026	0.139965	0.130772	0.426343	0.0813524	0.0568801	0.121655	2.66413	1.9
SPAC56E4.07	0.346264	46.383	48.9362	56.807	34.4667	336.362	44.649	1873.56	56.626	22.9	0.8485	0.034165	0.0563098	0.0446379	0.119424	0.0688629	0.0342742	0.0514403	11.1745	2.8
SPAC56F8.02	0.361108	48.4509	46.2096	12.3264	24.9619	35.4813	28.7065	18.8604	22.1876	4.64	1.0665	0.0955955	0.0472059	0.0787821	0.0930201	0.151764	0.0531086	0.266667	3.62522	1.7
SPAC56F8.03	0.422602	53.6608	49.2122	54.9797	35.4839	416.562	40.2969	317.211	58.4053	67.45	1.1195	0.201717	0.312546	0.0336582	0.102112	0.254523	0.189886	0.192678	34.1553	16
SPAC56F8.04c	0.346288	46.6667	45.8333	59.1028	36.6718	132.235	26.0508	80.2458	56.5163	35.11	0.984	0.0316651	0.0510337	0.16043	0.466008	0.153745	0.0331143	0.075643	11.295	2.7
SPAC56F8.05c	0.395192	51.3986	48.951	177.034	90.4171	NA	143.261	NA	81.3709	85.39	0.8785	0.0548148	0.107325	NA	NA	NA	0.119257	0.199601	NA	14
SPAC56F8.06c	0.321476	42.4719	43.1461	8.59529	NA	19.0926	NA	26.6046	28.9179	8.69	0.8485	0.0612884	NA	1.28196	NA	0.139395	0.0182168	0.0529942	4.85383	0.76
SPAC56F8.07	0.332413	43.1694	47.541	48.5426	25.4709	43.5629	NA	41.4333	40.8879	NA	0.7825	0.0115661	0.0220427	0.16269	NA	0.110722	0.0137314	NA	5.01418	0.81
SPAC56F8.08	0.372028	48.7952	45.4819	41.946	30.8772	68.1262	23.831	55.1738	48.6425	NA	0.877	0.0859288	0.116732	0.160861	0.34923	0.280375	0.074099	NA	15.6431	5.2
SPAC56F8.09	0.374525	44.6541	42.7673	34.1288	28.2568	60.7524	20.8387	48.8867	26.217	19.12	1.108	0.0324956	0.0392485	0.205644	0.464145	0.225925	0.0423022	0.162338	11.2635	1.6
SPAC56F8.10	0.376211	46.7662	49.0879	23.2925	12.6095	53.3522	12.0215	39.7379	34.1065	9.5	2.1515	0.110106	0.20339	0.218212	0.73209	0.329991	0.0751951	0.355872	14.5132	3.7
SPAC56F8.11	0.339749	40	48.6486	91.9211	40.975	320.545	37.9596	172.438	49.4436	24.31	1.1255	0.0165895	0.0372159	0.0661543	0.197017	0.13057	0.0308417	0.119904	14.0682	2.2
SPAC56F8.12	0.305149	37.3096	47.4619	NA	NA	56.4965	17.3135	NA	NA	NA	0.6095	NA	NA	0.0179997	0.0453936	NA	NA	NA	NA	0.046
SPAC56F8.14c	0.339704	39.6947	48.855	23.9106	34.0021	85.2723	34.4698	NA	27.6424	25.93	1.2785	0.00927653	0.00652334	0.0234457	0.0433609	NA	0.00802417	0.0104701	NA	0.32
SPAC56F8.15	0.345914	56.25	56.25	16.2056	14.2833	59.8709	17.1417	NA	35.5876	NA	0.7	0.0641581	0.072793	0.0357617	0.0945584	NA	0.0292158	NA	NA	1.5
SPAC56F8.16	0.387205	56.4165	57.8692	NA	12.811	14.1251	14.2895	12.6515	25.5576	2.76	3.419	NA	0.519412	0.342409	0.338898	0.386226	0.260362	0.0968054	6.73117	9.6
SPAC57A10.02	0.358965	49.2903	46.7097	9.52623	9.88657	35.1398	13.8999	19.9478	26.4018	5.88	1.147	0.320153	0.308484	0.0774581	0.1683	0.0730246	0.115517	0.145138	1.8546	4.4
SPAC57A10.03	0.364002	45.8065	42.5806	48.3763	33.0986	77.7833	23.3303	69.5753	45.1465	25.04	0.88	0.0186267	0.0272245	0.0540705	0.129615	0.137197	0.0199593	0.157233	8.80375	1.3
SPAC57A10.04	0.335847	40.407	43.8953	16.5673	NA	39.7383	17.6167	NA	12.7319	NA	0.967	0.00234294	NA	0.0292759	0.0566579	NA	0.00304873	NA	NA	0.056
SPAC57A10.05c	0.36289	49.0909	48.595	NA	15.2214	29.1277	15.3572	20.4341	17.7367	2.42	1.6975	NA	0.232242	0.0546219	0.0937702	0.0669039	0.199308	0.1221	1.73598	5.1
SPAC57A10.06	0.366615	50.3759	42.8571	26.2177	42.0497	13.1486	NA	NA	27.0004	NA	0.35	0.0105753	0.0065936	0.110654	NA	NA	0.0102687	NA	NA	0.4
SPAC57A10.07	0.348266	46.6238	43.7299	28.4646	24.6928	63.3771	21.046	24.699	27.9516	13.1	0.798	0.0681833	0.0785983	0.0274854	0.0632359	0.212325	0.0694346	0.191205	6.48777	2.8
SPAC57A10.08c	0.341314	44.5055	43.6813	31.4728	23.7584	57.917	18.0184	41.0569	31.2053	9.71	0.625	0.00947019	0.0125452	0.0454695	0.112624	0.125785	0.00955138	0.0150015	6.14131	0.43
SPAC57A10.09c	0.424245	49.0741	54.6296	54.4624	31.5428	93.2376	19.8863	59.1854	47.2579	25.15	1.1225	0.127271	0.219748	0.328616	1.0006	0.333996	0.146673	0.353357	20.2238	10
SPAC57A10.10c	0.42956	49.3289	51.0067	89.5474	50.218	203.103	47.6644	NA	56.8716	37.27	1.6305	0.0750834	0.133887	0.128531	0.2809	NA	0.118223	0.099108	NA	9.7
SPAC57A10.11c	0.362367	41.5335	44.4089	NA	42.1281	114.264	32.5321	143.808	50.5642	29.92	1.5125	NA	0.0937839	0.0204241	0.0462737	0.0933586	0.0781371	0.110865	9.44922	5.7
SPAC57A10.12c	0.461989	66.3657	59.3679	13.9222	17.1644	28.3326	16.1148	NA	32.4028	20.91	2.5895	1.44383	1.1711	0.406151	0.653637	NA	0.620356	0.469484	NA	29
SPAC57A10.14	0.3664	51.2821	50.4274	NA	NA	73.2067	22.4402	NA	54.2324	19.06	NA	NA	NA	0.0600076	0.143237	NA	0.0217278	0.0783699	NA	1.7
SPAC57A7.04c	0.518989	75.6508	69.0658	NA	NA	3229	88.7096	NA	75.7572	33.93	2.884	NA	NA	0.0356804	0.079482	NA	0.43918	0.181488	NA	48
SPAC57A7.05	0.356757	48.4667	48.6911	13.577	NA	50.8773	8.79643	32.0385	23.8033	5.74	1.3785	0.0234844	NA	0.0348985	0.150949	0.0772621	0.0133951	0.0504541	2.77853	0.46
SPAC57A7.06	0.385738	42.4112	44.7793	36.4689	25.7501	109.118	32.1219	49.0594	31.9758	18.24	1.1325	0.102635	0.145359	0.0425685	0.0951462	0.437142	0.117057	0.178253	24.9923	5.4
SPAC57A7.07c	0.365944	49.6753	50.6494	34.3101	25.7501	65.7088	22.3505	40.0031	35.3605	10.18	1.0765	0.0323238	0.0430692	0.0401983	0.0899804	0.185089	0.0313637	0.114155	8.56615	1.6
SPAC57A7.08	0.361224	48.7379	52.8155	15.7169	3.32557	40.3056	9.63223	36.922	25.7367	11.53	1.32	0.180818	0.854561	0.0917612	0.30862	0.307545	0.110422	0.179856	14.574	4.1
SPAC57A7.09	0.35391	46.5054	46.7742	NA	NA	58.5488	23.9229	14.8946	21.9877	0.48	2.1545	NA	NA	0.0175152	0.034363	0.170823	0.0630486	0.724638	3.36736	2
SPAC57A7.10c	0.398663	53.8122	51.7127	22.7222	14.8081	73.4326	18.5514	81.7182	42.1003	18.61	1.544	0.250144	0.38383	0.151923	0.42714	0.183972	0.135006	0.526316	13.8972	8.2
SPAC57A7.11	0.351567	45.3161	47.6009	16.7598	22.3104	43.9978	23.4648	42.3532	30.37	10.73	0.968	0.153023	0.114953	0.0987478	0.161396	0.279326	0.0844466	0.203252	12.6668	3.7
SPAC57A7.12	0.465479	65.371	58.1272	57.0292	41.4305	189.467	42.1008	NA	66.5116	45.92	1.8105	0.218776	0.301146	0.0377256	0.0878718	NA	0.187586	0.290698	NA	18
SPAC57A7.13	0.35505	42.6549	47.0796	NA	NA	NA	NA	37.0024	23.616	2.41	0.869	NA	NA	NA	NA	0.161663	0.0352209	0.120337	6.49334	1.2
SPAC57A7.15c	0.346684	42.3358	41.6058	NA	NA	NA	NA	NA	NA	22.64	NA	NA	NA	NA	NA	NA	NA	0.0262743	NA	1.4
SPAC589.02c	0.346211	42.7755	44.3265	78.0155	71.7886	443.703	83.0849	NA	15.3834	NA	0.73	0.00746318	0.00811054	0.131158	0.249141	NA	0.0378489	NA	NA	0.84
SPAC589.03c	0.385083	42.2619	41.6667	37.9869	41.584	46.3403	23.3789	46.5524	29.4053	9	0.6365	0.0273705	0.0250029	0.0405977	0.0690888	0.14259	0.0353583	0.0967118	7.27022	1.5
SPAC589.04	0.36271	45.7565	47.6015	32.3184	21.1167	55.8124	17.0508	42.1628	31.3837	4.16	0.5385	0.0471844	0.0722142	0.074643	0.189208	0.133041	0.0485897	0.0863558	6.05329	2.2
SPAC589.05c	0.362373	46.2428	45.0867	76.4555	39.7243	128.898	32.7094	81.8161	49.406	36.86	0.8625	0.0190386	0.0366428	0.0328349	0.078571	0.182458	0.0294622	0.0453309	12.4122	2.1
SPAC589.06c	0.462814	65.3465	61.3861	76.4555	35.06	162.416	30.6271	NA	57.7444	48.36	2.144	0.126924	0.276784	0.852487	2.38084	NA	0.168052	1.88679	NA	14
SPAC589.07c	0.363024	50.4021	46.6488	NA	9.88657	61.2208	19.3944	12.1723	17.9104	1.58	NA	NA	0.0399627	0.0188189	0.0453839	0.149419	0.0220595	0.0517331	2.47971	0.57
SPAC589.08c	0.357409	45.8065	44.5161	65.3674	35.3014	41.5616	15.2962	22.5908	30.3812	6.67	1.0915	0.00668043	0.0123701	0.0417136	0.0944469	0.109522	0.0143735	0.123153	3.02352	0.63
SPAC589.09	0.357669	47.6804	48.1959	25.8424	17.6779	54.9814	17.0316	83.1489	30.7255	16.07	1.0645	0.0858306	0.125471	0.0580761	0.145869	0.0896052	0.0721898	0.0925069	6.55457	3.2
SPAC589.10c	0.516685	80	68	480.871	238.067	NA	NA	NA	108.631	72.75	4.483	0.11964	0.241659	NA	NA	NA	0.529602	0.970874	NA	83
SPAC589.11	0.344784	42.8571	39.5604	37.7175	18.9169	22.5265	NA	NA	21.4356	NA	3.422	0.00404302	0.00806119	0.0552487	NA	NA	0.00711398	NA	NA	0.22
SPAC589.12	0.347642	45.829	46.8589	24.3456	19.6246	80.3873	22.58	61.9211	40.9175	NA	1.737	0.150897	0.187197	0.108856	0.273465	0.233156	0.0897825	NA	14.5326	5.3
SPAC5D6.01	0.508355	70.7692	66.9231	133.067	90.9757	455.449	70.246	NA	73.0257	14.35	5.684	0.098971	0.144762	0.242042	0.511468	NA	0.180345	0.465116	NA	19
SPAC5D6.02c	0.367992	50	50.3333	NA	10.7497	85.8328	11.7526	20.0935	28.7566	4.31	1.106	NA	0.0522295	0.0144323	0.0667163	0.082258	0.0195242	0.0319489	2.01945	0.81
SPAC5D6.04	0.394771	55.9735	51.1062	13.7023	15.742	43.972	15.2484	26.5529	17.4641	4.09	1.0515	0.177051	0.154111	0.0526634	0.124598	0.0849215	0.138915	0.497512	2.66395	3.5
SPAC5D6.05	0.333724	39.1304	42.029	63.0147	34.1753	69.8897	17.0125	122.146	50.7838	29.07	0.8715	0.0274994	0.0507053	0.0388779	0.114284	0.198179	0.0341224	0.0793651	18.7434	2.5
SPAC5D6.06c	0.329444	39.5238	38.5714	47.1607	31.8564	81.6824	15.7651	34.9813	45.404	16.03	0.5225	0.00823064	0.0121848	0.0497404	0.171781	0.0977471	0.00854907	0.0592768	3.86397	0.56
SPAC5D6.07c	0.352726	46.8687	50.101	17.3719	13.0364	57.5055	17.5805	NA	19.8158	2.02	0.542	0.0215463	0.0287119	0.0274119	0.0690314	NA	0.0188889	0.0905797	NA	0.54
SPAC5D6.08c	0.404859	59.4059	56.4356	51.0741	26.0329	91.634	20.877	83.4941	80.2136	14.1	0.624	0.0189999	0.0372762	0.0771297	0.223174	0.0768914	0.0120978	0.0204918	5.78833	1.4
SPAC5D6.09c	0.407664	60.1974	54.6053	25.757	26.5264	48.7818	9.96574	17.8073	19.9628	0.71	1.948	0.0430576	0.0418087	0.158152	0.591788	0.0673857	0.0555552	0.091659	1.57684	1.6
SPAC5D6.10c	0.307676	37.7778	37.037	NA	NA	NA	NA	NA	NA	NA	1.527	NA	NA	NA	NA	NA	NA	NA	NA	NA
SPAC5D6.12	0.369249	53.8217	50.3185	20.7836	5.52868	60.0169	15.0177	43.9739	32.4682	12.66	1.415	0.213444	0.802387	0.0371846	0.110614	0.190498	0.13663	0.104384	9.29535	6.4
SPAC5D6.13	0.397029	52.2255	48.9614	22.5599	27.8114	66.2567	27.7253	48.3064	31.5086	15.14	1.276	0.190494	0.154524	0.0753626	0.142023	0.113947	0.136392	0.191571	6.01834	6.2
SPAC5H10.01	0.393902	50.1661	52.1595	53.6528	50.0127	111.596	32.8224	36.0232	56.6087	7.4	0.655	0.0930177	0.0997878	0.108086	0.240298	0.0835325	0.0881606	0.0251953	3.44601	7.2
SPAC5H10.02c	0.345037	36.6667	41.25	44.3829	40.8249	114.332	31.3739	NA	36.9993	9.55	0.4065	0.00187409	0.00203743	0.0180182	0.0420125	NA	0.00224809	0.0101523	NA	0.12
SPAC5H10.03	0.467744	68.9498	63.4703	156.773	77.3369	NA	230.194	NA	72.8208	63.85	1.4515	0.101691	0.206142	NA	NA	NA	0.218926	0.222222	NA	23
SPAC5H10.04	0.349367	43.1937	43.4555	28.4313	NA	72.3553	22.8294	NA	49.968	NA	0.5545	0.000999569	NA	0.0232827	0.0543892	NA	0.000568745	NA	NA	0.041
SPAC5H10.05c	0.358175	40.8163	48.4694	52.0972	38.5291	161.532	31.8751	NA	38.9318	19.41	0.5685	0.0159659	0.0215883	0.0346531	0.093569	NA	0.021365	0.0522466	5.80982	1.2
SPAC5H10.06c	0.460828	64.9077	56.9921	19.0651	21.9719	42.8	21.3855	26.4826	29.1494	1.35	1.3495	0.243592	0.211365	0.2648	0.458493	0.265658	0.15932	0.0562746	8.58037	6.7
SPAC5H10.07	0.31247	33.7079	38.2022	NA	35.6678	28.8704	11.7237	NA	NA	NA	1.0715	NA	0.00194334	0.0311019	0.0675256	NA	NA	NA	NA	0.1
SPAC5H10.08c	0.383581	49.1166	48.0565	36.3179	26.6516	60.8255	21.287	35.6666	31.1372	NA	0.95	0.0458054	0.0624185	0.163986	0.363801	0.284856	0.0534266	NA	11.5112	2.4
SPAC5H10.09c	0.343077	43.4457	43.8202	28.6997	21.7714	25.425	6.88652	NA	25.2814	NA	1.032	0.0386427	0.0509401	0.0956813	0.306949	NA	0.0438677	NA	NA	1.6
SPAC5H10.10	0.339734	41.3265	44.3878	65.9446	30.3779	224.486	31.0377	94.6079	51.368	30.42	0.7725	0.0567597	0.123214	0.0860476	0.268762	0.0700256	0.0728663	0.0656599	5.44266	5.4
SPAC5H10.11	0.347171	42.5532	42.8571	42.7983	45.6314	108.889	38.2786	NA	24.7922	NA	0.583	0.00161957	0.00151901	0.0293964	0.0573669	NA	0.00279583	NA	NA	0.1
SPAC5H10.12c	0.360542	46.9003	46.6307	14.4855	19.3564	34.6886	22.1818	16.5558	17.5248	5.46	1.3285	0.0574215	0.0429716	0.0855984	0.122751	0.156963	0.0474629	0.170358	3.96972	1.2
SPAC5H10.13c	0.379658	50.578	51.7341	13.9222	12.2097	31.0476	13.1404	26.4384	20.33	4.45	1.6775	0.263872	0.300882	0.21027	0.436317	0.599328	0.180702	0.284091	19.3244	5.3
SPAC607.02c	0.379488	42.8571	44.1558	88.5291	56.9416	97.6602	41.3645	57.8566	49.4109	28.26	1.384	0.0180081	0.0279978	0.0264579	0.0460075	0.224355	0.0322649	0.257069	12.2602	2.3
SPAC607.03c	0.402811	60	51.2	208.163	98.1884	NA	67.1775	NA	103.916	64.05	3.212	0.0499475	0.10589	NA	NA	NA	0.100054	0.364964	NA	15
SPAC607.04	0.34394	42.5373	44.7761	41.8175	33.154	64.6616	21.3866	35.2975	32.5535	11.03	0.7675	0.0364662	0.0459951	0.0581004	0.133586	0.36118	0.0468437	0.301205	14.9461	2.2
SPAC607.05	0.37991	51.4436	48.5564	49.0477	29.7446	124.244	29.4875	62.8328	41.0917	16.66	1.4295	0.0763134	0.125838	0.110754	0.282598	0.530432	0.0910889	0.714286	33.2103	5.4
SPAC607.06c	0.337065	41.0131	40.5229	38.3696	30.3779	79.0532	33.4972	63.943	46.181	24.02	1.1595	0.025291	0.0319444	0.0301876	0.0546035	0.112528	0.0210131	0.106157	6.48998	1.4
SPAC607.07c	0.357664	46.1538	47.5524	24.3197	26.6098	27.2589	20.1189	22.5665	22.1929	NA	1.1935	0.225162	0.205784	0.215499	0.277426	0.494951	0.24674	NA	14.0622	7.9
SPAC607.08c	0.364459	44.3869	44.905	7.23666	15.026	15.4937	14.1153	18.8062	17.6314	NA	0.8265	0.2203	0.106098	0.240398	0.261107	0.0685374	0.0904206	NA	1.4169	2.3
SPAC607.09c	0.350214	50.7576	49.7475	6.0354	12.1214	14.8155	12.5944	NA	13.9112	NA	0.749	0.126332	0.062902	0.120151	0.13894	NA	0.0548091	NA	NA	1.1
SPAC607.10	0.347114	44.2607	45.2335	19.5393	22.0055	57.6729	24.1659	19.6491	19.797	4.4	0.844	0.0390219	0.0346487	0.0482729	0.0929786	0.268705	0.0385141	0.113636	6.06191	1.1
SPAC630.03	0.410507	55.2693	56.6745	32.4837	26.6935	100.817	27.4028	67.4409	44.2892	19.12	1.308	0.298736	0.363537	0.17359	0.422404	0.506367	0.219106	0.171821	31.0767	14
SPAC630.04c	0.34279	43.9759	47.5904	21.3655	18.4012	58.2919	21.1762	51.0957	20.2892	5.39	1.2985	0.0486635	0.0565028	0.0394793	0.0855326	0.0681989	0.0512451	0.134953	3.72466	1.5
SPAC630.05	0.356867	45.895	43.607	7.45892	11.3992	28.4196	17.8806	26.0499	22.1881	4.78	1.04	0.1301	0.0851291	0.0905923	0.133481	0.0721605	0.0437353	0.125471	2.28397	1.4
SPAC630.06c	0.342101	39.8936	39.8936	NA	NA	401.62	45.2693	168.361	39.0848	15.96	1.054	NA	NA	0.0200619	0.055453	0.0797885	0.031922	0.0800641	8.06035	1.8
SPAC630.07c	0.357324	44.4186	46.2791	36.8771	28.8033	63.401	33.5418	24.8459	22.0244	2.95	1.429	0.0082703	0.0105885	0.0281071	0.0442857	0.113934	0.0138476	0.0638978	3.37564	0.44
SPAC630.08c	0.455212	68.6667	64.6667	17.6255	15.6419	36.3061	16.3587	41.3925	46.248	11.37	3.1735	1.61238	1.81685	0.655543	1.26435	0.554704	0.614492	0.17762	27.0215	41
SPAC630.09c	0.357798	44.4043	43.3213	23.5613	18.8879	46.4886	16.737	42.1612	24.6799	13.96	0.978	0.0853147	0.106424	0.0596993	0.135458	0.234235	0.0814478	0.165289	11.3732	2.9
SPAC630.10	0.329142	40	42.5926	42.5328	26.5264	74.9758	21.3891	53.1144	32.8917	12.31	0.5335	0.0342232	0.0548739	0.0372836	0.0940199	0.347814	0.0442547	0.160256	19.9634	2.1
SPAC630.11	0.356148	50.7812	46.875	70.4276	38.1198	98.9458	25.848	66.6771	50.8112	23.36	0.9685	0.0118104	0.0218201	0.0817962	0.206632	0.315953	0.01637	0.197628	20.4397	1.2
SPAC630.12	0.363156	48.1043	45.9716	22.4222	19.505	55.1955	20.195	39.3871	29.3202	16.29	0.735	0.089649	0.103057	0.0688191	0.149637	0.206701	0.0685577	0.100806	9.70106	2.9
SPAC630.13c	0.351993	45.6311	43.9881	5.72272	NA	31.2586	8.28412	34.7149	26.6792	NA	0.969	0.205907	NA	0.050219	0.159928	0.123899	0.0441673	NA	4.74623	1.7
SPAC630.14c	0.377597	49.4983	50.1672	19.2092	17.7327	51.7482	20.9817	37.6899	31.7351	NA	1.611	0.216505	0.234532	0.240123	0.483606	0.238446	0.13105	NA	7.84262	6
SPAC630.15	0.279427	36.1905	44.7619	35.5299	24.9619	62.378	28.9371	NA	NA	NA	1.087	0.000897406	0.00127734	0.0232091	0.0406512	NA	NA	NA	NA	0.046
SPAC631.01c	0.398442	54.1045	51.8657	24.9005	25.3524	44.8544	16.8742	199.095	71.4714	39.31	1.439	0.247746	0.243331	0.0716056	0.15723	0.278535	0.0863144	0.067659	29.0963	8.9
SPAC631.02	0.386718	48.6933	50.3439	13.2094	17.3791	37.4761	18.5119	15.693	13.564	1.6	3.831	0.37781	0.287164	0.669556	1.18798	0.266181	0.367934	0.606061	4.98612	7.2
SPAC637.03	0.427175	65.4275	61.71	45.4732	45.9882	147.003	47.6856	49.7028	32.993	14.31	1.002	0.0198159	0.019594	0.172585	0.331125	0.0407337	0.0273116	0.0045333	2.28469	1.3
SPAC637.04	0.353474	44.1995	43.1555	17.0315	24.3893	47.1155	28.285	36.6238	25.6728	5.65	0.922	0.0651167	0.0454722	0.160062	0.235843	0.191023	0.0431989	0.172117	7.96729	1.6
SPAC637.05c	0.446027	63.4195	54.672	52.0027	28.6196	206.894	31.4593	266.637	57.9568	34.29	1	0.159949	0.290631	0.20714	0.622122	0.296504	0.143517	0.185529	34.5716	12
SPAC637.06	0.362708	45.5331	48.9914	16.9706	16.5325	28.7091	13.64	19.5253	24.7515	11.02	1.4325	0.16746	0.171898	0.947026	1.78571	0.197296	0.114817	0.442478	4.72568	4.1
SPAC637.07	0.427843	58.9065	53.6155	49.1328	28.574	121.361	48.274	NA	62.9939	44.21	3.358	0.23983	0.412386	0.7957	1.38444	NA	0.187058	0.27248	NA	17
SPAC637.08	0.377989	47.9495	47.6341	52.0972	43.495	102.595	38.6694	98.3709	41.8032	26.68	0.796	0.0412451	0.0494024	0.11507	0.216015	0.358376	0.0514018	0.131234	27.7857	3.1
SPAC637.09	0.359894	43.4231	44.691	41.7535	38.3236	128.096	41.6158	61.6654	33.3653	21.66	0.9305	0.0481427	0.0524513	0.254302	0.505435	0.131828	0.060246	0.138696	7.7413	2.9
SPAC637.10c	0.386252	48.9712	46.5021	74.7688	38.0522	167.738	30.5452	94.9451	55.5472	22.33	1.2325	0.0287387	0.0564686	0.150984	0.428225	0.34705	0.0386835	0.123001	29.0084	3.1
SPAC637.11	0.353642	44.3586	43.5858	8.42676	13.9547	34.817	16.6895	43.3921	16.7669	6.83	0.811	0.090481	0.0546385	0.0620051	0.113805	0.126128	0.0454743	0.230947	5.85071	1.1
SPAC637.12c	0.34419	41.9006	41.6847	30.2902	26.3194	100.069	31.7152	31.4417	19.0149	5.03	1.4875	0.0617855	0.071107	0.0443774	0.0957254	0.270689	0.0984225	0.325733	9.72014	2.7
SPAC637.13c	0.375574	49.1968	48.3936	30.5507	22.8636	81.0271	24.0711	63.1707	36.2989	25.81	1.0865	0.0839471	0.112171	0.144922	0.34681	0.219494	0.0706535	0.0666223	13.4894	3.7
SPAC644.04	0.358353	42.5743	39.604	27.939	29.8409	95.2901	30.885	59.7143	30.4551	6.06	NA	0.0793899	0.0743299	0.0210403	0.0451284	0.148632	0.0728309	0.225225	8.32016	3.2
SPAC644.05c	0.392454	50.7143	47.1429	65.9446	36.9291	85.3376	17.1013	64.6226	57.8477	25.08	1.0685	0.0388909	0.0694478	0.221064	0.729267	0.755485	0.0443344	0.286533	48.6053	3.7
SPAC644.06c	0.361462	47.2175	47.2175	14.3389	19.0916	45.4333	24.8665	13.758	19.2615	0.35	1.851	0.140187	0.105289	0.0908186	0.144793	0.273622	0.10436	1.51515	5.30333	2.9
SPAC644.07	0.357677	45.657	45.8797	22.8627	24.2766	47.895	25.3716	20.025	25.0641	11.99	0.898	0.0576039	0.054249	0.0669455	0.109008	0.23537	0.0525444	0.120337	5.86806	1.9
SPAC644.08	0.370424	49.0741	43.9815	62.2211	39.7963	115.555	29.7697	77.1093	51.7843	24.04	1.113	0.0211661	0.033093	0.0516628	0.126243	0.158594	0.025432	0.255754	10.6723	1.9
SPAC644.09	0.40002	55.2743	51.8987	53.8531	40.6755	83.8062	27.4235	67.2545	46.0982	16.68	0.8355	0.0205937	0.0272654	0.10243	0.224694	0.316285	0.0240581	0.15015	19.5866	1.6
SPAC644.10	0.402055	54.3103	47.4138	45.9983	33.9446	41.6812	13.9282	25.1086	41.1036	13.09	0.8355	0.0116031	0.0157234	0.0719471	0.177411	0.168201	0.0129848	0.0674309	4.83276	0.77
SPAC644.11c	0.354784	47.5294	46.3529	39.3852	26.9041	150.337	31.9983	140.751	45.0031	26.26	0.78	0.0439979	0.0644091	0.0706049	0.184331	0.148845	0.0385055	0.143062	13.9078	2.5
SPAC644.12	0.3609	43.1968	41.6116	40.0291	24.5405	81.2973	23.1094	38.8056	29.0379	13.29	1.078	0.0484851	0.0790861	0.0474289	0.117643	0.160025	0.0668372	0.324675	6.88233	2.8
SPAC644.13c	0.366649	50.2222	51.1111	26.0723	17.2447	82.7092	16.9811	128.108	27.891	14.64	1.064	0.0372198	0.0562728	0.072903	0.237633	0.126073	0.0347928	0.0952381	12.5725	1.4
SPAC644.14c	0.375523	50.411	45.2055	17.5616	23.6854	43.7479	30.215	22.2739	18.8916	4.45	2.1465	0.0789389	0.0585294	0.091416	0.121147	0.19593	0.0733816	0.303951	5.96027	2
SPAC644.15	0.56958	72.4771	67.8899	310.073	179.37	NA	302.323	NA	121.141	86.57	3.9295	0.0961236	0.166167	NA	NA	NA	0.246039	1.63934	NA	43
SPAC644.16	0.35269	48.3412	46.4455	35.1468	19.5647	58.2191	11.6044	80.8715	52.476	7.55	1.531	0.094663	0.170056	0.10748	0.394949	0.244491	0.0634024	0.0450045	18.3124	4.8
SPAC644.17c	0.319702	38.2239	41.6988	55.6123	29.8892	208.177	31.2157	251.896	44.7257	18.05	1.866	0.0299134	0.0556573	0.108623	0.328966	0.154054	0.0371946	0.132979	18.6612	2.4
SPAC644.18c	0.377557	44.2623	45.3552	48.8783	31.4909	101.713	37.7495	87.4646	37.9595	17.27	1.034	0.0836684	0.129865	0.120396	0.22909	0.163492	0.107735	0.128041	12.4876	5.9
SPAC652.01	0.317894	38.8889	48.1481	30.9294	27.0314	49.715	23.1961	62.0868	28.9619	12.86	0.8635	0.0156874	0.0179496	0.0581447	0.104676	0.100129	0.0167532	0.319489	5.80961	0.7
SPAC664.01c	0.370829	41.4634	44.8171	57.1409	28.3922	181.886	26.5535	34.9171	31.0092	14.49	0.7205	0.0849134	0.170893	0.0605757	0.198566	0.22132	0.156471	0.21645	8.90029	7
SPAC664.02c	0.359014	44.1088	44.713	24.165	23.1814	67.5437	21.1853	38.4138	31.8861	8.07	0.824	0.0516311	0.0538218	0.0328079	0.0781803	0.185543	0.0391289	0.106383	7.2987	1.8
SPAC664.03	0.374024	47.3684	46.0526	45.0315	27.8114	96.0993	26.7369	55.1583	38.0431	17.89	1.203	0.0723448	0.117139	0.35309	0.854068	0.468165	0.0856343	0.170358	26.653	4.7
SPAC664.04c	0.544631	81.4286	70.7143	266.073	133.472	NA	107.046	NA	106.64	23.74	4.088	0.11723	0.233694	NA	NA	NA	0.292495	0.142045	NA	45
SPAC664.05	0.59778	87.0192	79.8077	242.98	131.259	NA	216.084	NA	132.987	121.58	6.2795	0.570539	1.05616	NA	NA	NA	1.04243	0.371747	NA	200
SPAC664.06	0.419689	51.8072	53.4137	42.0105	41.8159	49.253	29.2659	NA	22.1609	NA	4.8925	0.296989	0.298371	0.368974	0.545861	NA	0.563002	NA	NA	18
SPAC664.07c	0.366596	47.4178	45.5399	23.71	28.8033	47.7243	22.865	NA	18.4065	5.21	1.08	0.0230952	0.0190112	0.0286053	0.05064	NA	0.0297497	0.159236	NA	0.79
SPAC664.08c	0.385482	46.9027	44.469	35.6268	28.574	66.7826	20.1234	24.354	24.0685	9.58	1.2955	0.0583673	0.072774	0.0706195	0.174536	0.583986	0.0863967	0.699301	17.8062	3
SPAC664.09	0.371611	48.0952	47.7778	11.8721	16.6888	38.5739	18.8186	46.4539	21.98	11.51	0.8595	0.116769	0.0830672	0.0529915	0.0947383	0.137245	0.0630707	0.212314	6.206	2
SPAC664.10	0.345659	40.8813	43.8188	21.3231	26.5681	55.5123	28.8925	20.6734	20.006	4.96	0.956	0.0617629	0.04957	0.0424791	0.0689494	0.0964345	0.0658293	0.176678	2.58325	1.9
SPAC664.11	0.522678	75.6677	65.8754	90.3257	66.2342	765.551	115.11	NA	70.6569	58.26	3.822	0.529497	0.722092	0.0692807	0.120794	NA	0.676893	0.740741	NA	69
SPAC664.12c	0.366459	45.5696	44.3038	39.9698	33.3773	106.379	36.7964	100.581	43.441	11.63	1.2005	0.0100582	0.0120449	0.0394192	0.0783028	0.0867379	0.00925452	0.0766871	7.07449	0.58
SPAC664.13	0.410973	52.1368	47.8632	26.0145	25.1173	7.62364	NA	22.9629	24.5585	NA	0.552	0.0154539	0.0160059	0.225897	NA	0.0593797	0.0163701	NA	2.0477	0.58
SPAC664.14	0.372636	51.5625	47.6562	23.835	28.8957	56.6555	37.1831	28.7151	23.9481	NA	1.1345	0.116324	0.0959517	0.132159	0.178658	0.349227	0.115775	NA	11.6369	4
SPAC664.15	0.367904	47.9263	46.2366	7.491	14.3779	33.4795	15.7709	21.8815	19.3937	4.35	0.984	0.157302	0.0819557	0.048406	0.090586	0.110529	0.0607596	0.21097	2.99311	1.7
SPAC683.02c	0.345567	44.9541	43.1193	41.2477	36.6718	55.3017	28.7875	44.5898	30.0512	14.32	1.0885	0.0504135	0.0567041	0.0624757	0.101441	0.25024	0.0691965	0.201613	12.1502	3
SPAC683.03	0.295873	34.2857	37.1429	NA	NA	12.996	NA	NA	NA	NA	0.271	NA	NA	0.0627241	NA	NA	NA	NA	NA	0.045
SPAC688.02c	0.354547	44.2857	40.9524	63.5542	36.2277	39.7423	14.1011	17.7657	39.9289	NA	0.797	0.0141783	0.024873	0.026109	0.0614703	0.326586	0.0225674	NA	7.53937	1.3
SPAC688.03c	0.343447	41.9689	42.487	48.6261	32.2276	40.0449	14.121	26.608	37.9241	NA	0.391	0.0108335	0.016346	0.0494065	0.116833	0.0758225	0.0138907	NA	2.62867	0.76
SPAC688.04c	0.38387	49.1736	54.9587	24.8468	23.9789	44.1041	17.0907	33.4529	33.9951	12.36	0.755	0.0781111	0.0809382	0.0842837	0.180804	0.227905	0.057091	0.0545852	9.05608	2.8
SPAC688.06c	0.346404	40.5728	43.1981	NA	21.5728	92.6873	29.2921	29.6785	19.976	4.06	0.561	NA	0.0125309	0.0145916	0.0321454	0.0473569	0.0135326	0.093633	1.70843	0.39
SPAC688.07c	0.379952	49.1329	47.9769	29.4244	26.8196	91.5001	20.8368	22.4943	26.224	8.53	1.53	0.0848048	0.0930412	0.0168945	0.0489238	0.297863	0.0951543	0.33557	8.40412	3.6
SPAC688.08	0.338138	43.9153	41.4462	NA	14.095	75.1673	21.4331	38.0936	20.9903	3.89	0.7045	NA	0.0540945	0.0157632	0.0397436	0.101919	0.0363245	0.295858	4.2534	1.1
SPAC688.09	0.324495	39.0582	39.8892	36.5195	19.6847	67.7443	25.384	79.3957	26.2176	3.75	0.7985	0.0303683	0.0563399	0.0229992	0.0472294	0.17342	0.0423012	0.518135	12.7204	1.6
SPAC688.10	0.339795	43.0405	42.7027	NA	29.4107	72.3351	29.317	16.3993	18.6574	2.84	1.8175	NA	0.0259247	0.0194494	0.0370273	0.0901862	0.0408664	0.156006	2.29297	1.1
SPAC688.11	0.386178	50.4537	46.3702	31.355	25.2737	117.373	26.3578	71.0644	49.0183	24.02	1.17	0.0994789	0.123415	0.0519042	0.140992	0.14599	0.0636326	0.15625	10.2927	4.5
SPAC688.12c	0.386506	49.7006	49.1018	65.0823	38.2555	93.2748	29.3223	78.0052	66.0265	23.84	1.052	0.0575117	0.0978419	0.0462488	0.10216	0.347489	0.0566893	0.259067	24.7761	5.4
SPAC688.13	0.355981	46.2687	42.6866	NA	NA	82.6878	10.0954	15.9609	16.698	2.06	0.5675	NA	NA	0.0165427	0.0859911	0.11723	0.0294726	0.13624	2.38482	0.71
SPAC688.14	0.366077	43.3761	42.5214	NA	NA	75.9081	30.9741	102.683	42.8109	31.29	0.963	NA	NA	0.0156699	0.0294105	0.0592869	0.0210482	0.0657895	4.92991	1.3
SPAC688.16	0.314366	38.5321	37.6147	NA	NA	NA	NA	NA	NA	58.14	NA	NA	NA	NA	NA	NA	NA	0.139665	NA	2.1
SPAC694.02	0.397633	53.8148	49.6214	46.5344	34.4667	209.05	37.7429	329.018	50.3775	44.24	1.5175	0.178745	0.241328	0.210108	0.550431	0.18832	0.165109	0.319489	24.4583	12
SPAC694.03	0.343361	47.7912	42.5703	NA	29.9861	126.631	26.9879	178.775	54.719	39.77	1.1755	NA	0.0300503	0.0244094	0.0674967	0.0499725	0.0164676	0.0710227	5.21536	1.3
SPAC694.04c	0.399518	52.4691	48.1481	51.3496	38.4604	87.2849	31.7704	194.667	60.8591	33.79	0.7495	0.058044	0.0774961	0.0375695	0.0750299	0.398601	0.0489743	0.26738	41.7554	4.3
SPAC694.05c	0.564679	80.8989	76.4045	432.26	211.251	NA	172.695	NA	147.985	49.24	4.5535	0.17639	0.360927	NA	NA	NA	0.51523	0.219298	NA	110
SPAC694.06c	0.386585	48.2826	44.7498	NA	27.6356	78.2849	23.1862	46.7807	26.4149	10.34	1.2115	NA	0.0476551	0.0215453	0.0521144	0.0732381	0.0498575	0.192308	3.65218	1.9
SPAC6B12.02c	0.349981	43.9089	42.6377	19.2636	31.699	42.9627	25.1597	25.1392	18.4772	4.99	0.7995	0.0395804	0.0240531	0.0354829	0.0538049	0.121872	0.0412651	0.205339	3.44144	1.1
SPAC6B12.03c	0.336608	40.0662	45.6954	NA	NA	NA	NA	NA	NA	NA	0.3525	NA	NA	NA	NA	NA	NA	NA	NA	0.052
SPAC6B12.04c	0.361858	45.3682	47.981	38.3696	24.3517	126.834	17.2537	97.1458	47.6647	24.99	1.0335	0.046969	0.0740066	0.0322375	0.130043	0.151764	0.0378096	0.0980392	12.0044	2.6
SPAC6B12.05c	0.353525	41.6949	41.0169	83.5219	41.8159	207.931	29.4909	44.0833	38.6413	23.36	0.6975	0.0273866	0.0547013	0.0829718	0.262751	0.283617	0.0591954	0.240964	14.2952	3.3
SPAC6B12.06c	0.351903	39.3162	44.4444	NA	70.5073	110.788	53.0154	133.83	40.7243	10.55	0.524	NA	0.00363742	0.0224827	0.0350143	0.0701855	0.00629758	0.0420875	7.36989	0.37
SPAC6B12.07c	0.384866	50	52.5532	8.90394	21.2784	30.7581	25.778	19.5345	19.7123	2.49	2.811	0.435945	0.182421	0.0681058	0.0785057	0.464306	0.196914	0.507614	10.09	5.6
SPAC6B12.08	0.33222	38.6842	39.4737	NA	NA	81.2912	20.853	NA	27.438	NA	1.3335	NA	NA	0.0154347	0.0417367	NA	0.0245045	NA	NA	0.97
SPAC6B12.09	0.374755	44.4079	43.75	46.6895	34.5254	66.3808	26.4742	42.1514	42.7155	NA	0.725	0.0371147	0.0501912	0.0484254	0.0948528	0.336195	0.0405677	NA	15.0777	2.5
SPAC6B12.10c	0.353055	43.6123	44.0529	22.5138	17.8151	52.7357	16.5179	45.3687	32.1033	13.08	0.863	0.0677328	0.085597	0.0696375	0.174607	0.111621	0.0475005	0.204082	5.70135	2.2
SPAC6B12.11	0.350242	43.9169	43.0267	45.3991	17.6506	117.407	18.4532	39.4459	26.3638	7.81	0.8805	0.0351161	0.090322	0.0610481	0.223744	0.19873	0.0604708	0.129032	8.91502	2.3
SPAC6B12.12	0.40225	50.4	46.72	29.0756	23.7219	73.5567	23.3227	NA	53.1202	43.59	2.1445	0.233627	0.286353	0.0455767	0.10565	NA	0.127877	0.416667	NA	9.8
SPAC6B12.13	0.304632	32.6923	42.3077	88.7816	44.9306	121.309	30.5226	135.12	49.2562	32.4	1.6155	0.0288871	0.0570802	0.0502377	0.12328	0.223049	0.0520675	0.130378	21.0676	3.7
SPAC6B12.14c	0.386737	51.2987	51.9481	27.8422	15.6669	68.5129	14.5938	37.2805	26.787	8.91	1.128	0.0547703	0.0973341	0.122011	0.405416	0.127582	0.0569278	0.175439	6.06919	2.2
SPAC6B12.15	0.506462	76.7516	70.3822	NA	NA	NA	157.983	NA	76.5137	NA	8.547	NA	NA	NA	NA	NA	1.44946	NA	NA	160
SPAC6B12.16	0.326155	39.8256	42.4419	NA	NA	NA	NA	NA	NA	NA	0.795	NA	NA	NA	NA	NA	NA	NA	NA	0.044
SPAC6B12.18	0.343241	35.6164	35.6164	NA	NA	121.109	35.2773	NA	NA	16.27	NA	NA	NA	0.0464442	0.101728	NA	NA	0.253807	NA	2.5
SPAC6B12.19	0.338245	35	32.5	NA	NA	NA	NA	NA	NA	11.65	NA	NA	NA	NA	NA	NA	NA	0.13624	NA	0.67
SPAC6C3.02c	0.401354	56.9767	59.8837	39.7341	27.4613	48.6569	15.6292	NA	49.2376	25.18	2.614	0.348893	0.504817	0.487133	1.21235	NA	0.281552	0.174216	NA	20
SPAC6C3.03c	0.355274	48	55	NA	NA	90.3375	27.2603	NA	NA	NA	0.386	NA	NA	0.0163243	0.0375596	NA	NA	NA	NA	0.24
SPAC6C3.04	0.415788	59.4203	52.795	20.3627	18.1481	38.264	17.0615	60.5757	39.0827	18.36	1.802	0.442521	0.496522	0.984877	1.90521	0.589866	0.23056	0.0355745	32.6597	13
SPAC6C3.05	0.341707	42.7509	41.2639	36.3681	24.3141	60.5694	19.8907	NA	NA	NA	1.151	0.00343066	0.00513145	0.0310167	0.0726896	NA	NA	NA	NA	0.18
SPAC6C3.06c	0.352874	45.2081	45.6922	NA	NA	NA	NA	65.5493	26.8193	11.48	0.7475	NA	NA	NA	NA	0.138167	0.0568592	0.0672495	8.71421	2.2
SPAC6C3.07	0.334358	36.8932	38.4466	NA	NA	NA	NA	NA	NA	NA	NA	NA	NA	NA	NA	NA	NA	NA	NA	0.073
SPAC6C3.08	0.377709	48.2906	42.735	94.9885	41.584	116.867	27.538	49.7047	59.1773	22.53	0.497	0.0189726	0.0433383	0.0442519	0.115758	0.194413	0.030454	0.116686	9.92264	2.6
SPAC6C3.09	0.359253	47.1642	44.1791	NA	NA	60.9294	19.5797	46.015	37.3588	18.59	1.14	NA	NA	0.0663654	0.158255	0.322481	0.0723598	0.0796178	16.1188	3.9
SPAC6F12.02	0.356591	44.9735	47.0899	12.8116	12.7213	33.0402	14.3832	28.5575	24.2795	6.68	2.129	0.16231	0.163461	0.332047	0.667277	0.274076	0.0856462	0.135318	9.14182	3
SPAC6F12.03c	0.355813	44.5344	46.5587	35.1943	28.3922	58.4966	23.7408	24.4691	31.459	8.17	0.4545	0.0295423	0.03662	0.0725112	0.143079	0.163721	0.03305	0.0829876	4.9594	1.5
SPAC6F12.04	0.390093	53.7879	51.5152	55.6123	35.7912	62.0756	18.9238	68.0599	54.1014	NA	1.9875	0.0411309	0.0639093	0.129908	0.322873	0.573757	0.0422796	NA	39.6939	3.3
SPAC6F12.05c	0.352087	42.355	44.1125	23.6603	14.095	74.3751	13.51	64.4859	31.9624	14.25	0.8585	0.0878874	0.14753	0.138135	0.517334	0.0878439	0.0650591	0.0925926	5.38564	3
SPAC6F12.06	0.388387	42.439	45.8537	42.6652	31.2332	113.422	30.2162	187.459	37.9067	32.94	0.7405	0.0649848	0.0887704	0.0519862	0.124367	0.160787	0.0731424	0.235849	16.9668	4
SPAC6F12.07	0.444654	62.5	54.6053	110.994	54.7433	680.257	45.5019	NA	70.6242	39.92	1.286	0.0518328	0.105093	0.18615	0.564458	NA	0.0814611	0.13986	NA	8.3
SPAC6F12.08c	0.350939	42.1233	42.637	22.3994	26.9465	63.0494	24.6121	34.1749	23.4896	2.6	0.7215	0.0228993	0.0190351	0.0799813	0.160905	0.205299	0.0218364	0.11976	7.48794	0.74
SPAC6F12.09	0.345111	42.4691	41.6461	21.9503	21.0845	65.4107	23.2438	33.6557	21.3704	1.81	0.843	0.0239993	0.0249848	0.0532497	0.11502	0.23956	0.0246505	0.137741	8.75384	0.76
SPAC6F12.10c	0.396069	52.1542	48.9796	43.7507	42.1281	87.1605	55.5097	NA	46.9838	NA	2.0545	0.221803	0.230347	0.163436	0.216644	NA	0.20654	NA	NA	14
SPAC6F12.11c	0.334133	39.4737	41.0088	18.5555	9.97301	64.8338	13.4639	28.0614	17.8771	NA	0.8595	0.070975	0.132054	0.0395873	0.136476	0.244269	0.0736685	NA	8.07799	1.9
SPAC6F12.12	0.344773	42.7432	42.2648	23.6603	18.2321	75.2461	22.1566	22.8114	25.7499	2.24	0.8995	0.0644508	0.0836394	0.0375614	0.0921513	0.184452	0.0592206	0.15949	5.25304	2.2
SPAC6F12.13c	0.41573	55.9078	49.8559	97.9495	55.7029	379.342	56.6465	NA	85.7513	36.07	1.253	0.141532	0.248873	0.0403619	0.0942069	NA	0.161665	0.125786	NA	20
SPAC6F12.14	0.347569	43.1858	43.1858	NA	73.6893	65.1952	26.1494	53.564	25.4038	5.91	0.41	NA	0.010347	0.0176752	0.0345714	0.0887287	0.0300137	0.105485	5.20975	1.1
SPAC6F12.15c	0.336055	40.9836	40.0894	20.9063	17.4061	60.4851	19.8006	25.8308	19.6057	4.58	1.073	0.0311657	0.0374327	0.0303382	0.0713103	0.107496	0.033233	0.268817	3.38007	0.94
SPAC6F12.16c	0.386203	50.0448	45.658	29.4597	51.586	85.4334	54.2361	71.0719	33.3797	20.26	1.7235	0.0917619	0.0524033	0.0480781	0.064004	0.265188	0.0809857	0.28169	17.5854	3.9
SPAC6F12.17	0.347242	41.8827	44.7476	22.9808	21.6719	56.202	22.7815	58.2216	29.5081	19.29	1.263	0.123664	0.131133	0.0622928	0.123851	0.143519	0.0963093	0.162866	8.78418	4.1
SPAC6F6.01	0.342768	44.4444	45.0917	30.3272	37.0588	52.9544	30.1192	29.5937	25.3747	NA	1.142	0.0297123	0.0243152	0.0322077	0.048973	0.170149	0.0355114	NA	5.57236	1.3
SPAC6F6.02c	0.340141	44.5402	45.4023	19.6138	23.504	43.5104	19.3621	29.4758	22.6712	6.19	0.8065	0.0215572	0.0179892	0.050182	0.0956966	0.221535	0.0186501	0.137174	7.94549	0.61
SPAC6F6.03c	0.407117	51.5829	50.838	23.2683	29.6966	47.7561	28.2204	27.0205	19.5849	NA	2.727	0.282999	0.221739	0.149951	0.223483	0.682438	0.336224	NA	23.4257	9.5
SPAC6F6.04c	0.357726	49.6933	49.2843	NA	13.4461	82.7254	24.0624	24.0912	15.6967	5.22	0.6575	NA	0.0396936	0.0144043	0.0349029	0.0836435	0.0340022	0.0938967	2.60262	0.77
SPAC6F6.05	0.364549	54.0984	49.1803	100.128	49.5052	218.546	40.3736	370.908	62.0859	41.07	1.202	0.0283826	0.0574062	0.0688265	0.174144	0.350838	0.0457737	0.45045	45.9875	4.1
SPAC6F6.06c	0.342636	44.9351	45.5411	1.30015	NA	24.5357	8.31801	32.3171	26.2041	12.24	0.9905	0.533129	NA	0.0609427	0.159018	0.209619	0.0264519	0.192678	8.60189	1
SPAC6F6.07c	0.569489	85.4305	75.4967	174.229	88.5091	NA	103.913	NA	120.226	NA	5.44	0.875243	1.7229	NA	NA	NA	1.26838	NA	NA	220
SPAC6F6.08c	0.341073	47.1572	45.8194	NA	11.421	51.3325	14.8237	26.9427	36.8568	NA	1.287	NA	0.103174	0.0208627	0.0564822	0.0707249	0.0319711	NA	2.31566	1.7
SPAC6F6.09	0.336672	42.7536	46.3768	47.8834	35.7912	64.3566	21.2692	20.404	31.6061	9.42	0.956	0.0318466	0.0426062	0.0877552	0.202095	0.209146	0.0482478	0.19802	5.15236	2.2
SPAC6F6.10c	0.416642	56.7823	57.0978	57.2531	32.7136	137.824	27.1247	104.412	56.6002	22.52	1.22	0.0932218	0.16315	0.163637	0.468838	0.545568	0.0942971	0.0692521	44.0022	7.7
SPAC6F6.11c	0.333058	40.1294	40.7767	45.9227	27.7673	73.7172	26.0337	77.3063	49.3252	18.3	0.6165	0.0226407	0.0374441	0.031695	0.0671904	0.178226	0.0210789	0.0812348	13.077	1.5
SPAC6F6.12	0.384079	50.8728	46.1347	26.1013	27.944	56.4408	22.7624	17.4837	22.9149	3.69	1.1465	0.0504565	0.0471292	0.129597	0.258584	0.45349	0.0574727	0.252525	9.65595	1.9
SPAC6F6.13c	0.377933	46.0154	47.4293	15.9937	19.2089	32.2481	24.6709	23.077	17.3009	5.85	1.044	0.112681	0.0938204	0.112303	0.139292	0.279964	0.104167	0.302115	7.49471	2.6
SPAC6F6.15	0.434995	57.8199	52.6066	68.8196	34.1174	140.468	32.4946	88.5606	56.1326	23.81	1.4465	0.0735252	0.148311	0.337766	0.845394	0.338089	0.0901433	0.273973	25.7332	7.3
SPAC6F6.16c	0.363364	46.4567	45.0787	44.6691	22.0055	138.874	24.5952	91.1436	38.9057	12.38	1.441	0.0170691	0.0346487	0.0495402	0.154303	0.0753907	0.0195977	0.093633	6.02631	1.1
SPAC6F6.17	0.350523	45.5714	42.5714	33.9044	47.3654	62.4615	55.2206	47.5656	28.4911	14.1	1.232	0.0511105	0.0365851	0.0659904	0.0716149	0.233479	0.0608213	0.232019	10.6951	2.5
SPAC6F6.19	0.386679	49.1803	44.2623	NA	NA	NA	NA	NA	NA	21.54	NA	NA	NA	NA	NA	NA	NA	0.0993049	NA	2
SPAC6G10.02c	0.356932	44.3556	42.3111	15.1562	25.0395	48.5389	24.1267	32.1676	21.0687	8.85	0.9205	0.0868938	0.0525962	0.0381203	0.0653131	0.209821	0.0625089	0.278552	7.76609	1.9
SPAC6G10.03c	0.355887	46.028	50	NA	NA	91.5478	7.02563	43.0619	20.2632	9.41	0.855	NA	NA	0.0158826	0.122677	0.0719367	0.0855181	0.265957	3.45639	2.5
SPAC6G10.04c	0.399667	54.0441	50.7353	96.4475	51.0529	206.456	38.4005	139.015	66.5806	38.77	1.1285	0.0639624	0.120836	0.072116	0.185652	0.457563	0.0926548	0.2457	44.0169	8.9
SPAC6G10.05c	0.344719	44.9587	45.5372	34.8174	34.2914	67.7197	30.3868	44.8215	30.0447	11.05	2.4625	0.051761	0.0525549	0.0780509	0.138597	0.247554	0.0599833	0.199601	11.8457	2.6
SPAC6G10.06	0.32218	38.5638	39.8936	NA	NA	39.3064	15.6396	NA	NA	NA	0.939	NA	NA	0.0256865	0.0547191	NA	NA	NA	NA	0.037
SPAC6G10.07	0.356468	46.2821	46.9231	16.3202	15.7671	48.1893	18.5035	76.5079	31.7717	NA	0.7955	0.169887	0.175847	0.055994	0.119461	0.118337	0.0872659	NA	7.72914	4
SPAC6G10.08	0.436246	60.5923	56.9476	97.3434	67.0531	349.618	64.3361	161.95	68.998	NA	1.117	0.0925683	0.134385	0.0826806	0.174019	0.327103	0.130597	NA	31.7078	13
SPAC6G10.09	0.377847	47.7723	46.5347	78.6158	61.3679	NA	107.936	1727.8	73.7548	37.94	0.9125	0.0969858	0.124245	NA	NA	0.0854662	0.103378	0.0896861	13.9624	11
SPAC6G10.10c	0.347974	44.3299	44.8454	36.5195	27.3747	63.2774	19.6764	21.127	26.2432	4.88	0.942	0.0341643	0.0455773	0.0422139	0.102739	0.236694	0.0475424	0.175439	5.90675	1.8
SPAC6G10.11c	0.519428	79.3333	68	449.306	254.059	NA	532.332	NA	140.571	68.48	4.652	0.185125	0.327395	NA	NA	NA	0.591712	1.78571	NA	120
SPAC6G10.12c	0.355113	48.4053	50.2814	9.74474	5.493	19.3872	NA	11.4449	25.7781	NA	1.0435	0.355652	0.630937	0.210073	NA	0.609395	0.134445	NA	10.1391	5
SPAC6G9.01c	0.387787	45.2632	47.3684	82.8498	55.7029	154.814	40.354	82.5628	64.4264	NA	1.1785	0.0150594	0.0223985	0.0953557	0.211207	0.136413	0.0193657	NA	11.2222	1.8
SPAC6G9.02c	0.369662	46.1069	45.8015	26.1594	35.5451	62.0907	40.7528	55.8904	27.2124	14.41	1.082	0.0715422	0.0526514	0.118827	0.159352	0.358899	0.0687738	0.387597	20.5813	2.7
SPAC6G9.03c	0.345891	40.9574	42.5532	41.8816	23.9052	88.7409	23.1975	34.6606	32.9413	10.99	0.559	0.0231702	0.040594	0.0586447	0.152524	0.0912962	0.0294586	0.1	3.50039	1.4
SPAC6G9.04	0.341498	42.1093	43.475	17.0774	25.1563	46.7505	27.0251	15.0064	14.0161	3.56	0.829	0.0487064	0.0330644	0.0381644	0.0580187	0.101995	0.0593443	0.14556	2.19171	1.2
SPAC6G9.05	0.350728	48.7719	47.7193	22.1283	14.6399	33.9831	9.45011	18.4955	26.8663	2.16	0.9735	0.0407213	0.0615502	0.138915	0.417833	0.343887	0.0335398	0.0291886	8.86567	1.3
SPAC6G9.06c	0.367231	44.5364	41.4735	40.2677	38.1198	153.607	44.1732	34.3115	24.7593	NA	0.505	0.0258202	0.0272751	0.0271438	0.0560767	0.0865794	0.0419932	NA	3.2967	1.5
SPAC6G9.07c	0.410926	52.381	54.1667	56.5863	47.2716	58.1988	30.7287	NA	69.8438	NA	1.4455	0.0514474	0.0615849	0.5901	0.941382	NA	0.0416818	NA	NA	4.2
SPAC6G9.08	0.367253	45.7265	48.7179	20.9474	20.3262	42.2612	20.617	63.0356	29.655	16.04	1.7135	0.115814	0.119354	0.100631	0.178065	0.229497	0.081808	0.224215	15.7605	3.5
SPAC6G9.09c	0.596628	81.2081	77.1812	250.228	154.744	NA	141.201	NA	131.179	51.94	5.0865	0.141273	0.228445	NA	NA	NA	0.269483	0.35461	NA	51
SPAC6G9.10c	0.356267	45.8803	44.6947	18.6246	23.6127	49.569	30.0467	51.5865	31.7426	17.49	0.8125	0.0744334	0.0587097	0.116125	0.168986	0.170181	0.0436729	0.194175	9.60471	2
SPAC6G9.11	0.46538	56.1983	68.595	53.4538	29.1751	301.377	39.2781	536.244	48.095	31.24	1.165	0.194508	0.356372	0.324423	0.926089	0.237802	0.216181	0.194175	31.384	15
SPAC6G9.12	0.392251	49.0323	48.0645	18.0986	20.6388	30.4293	20.0195	59.0421	29.0445	14.83	1.394	0.176172	0.154489	0.132906	0.187653	0.111616	0.109779	0.25641	5.94315	4.6
SPAC6G9.13c	0.309255	41.6667	38.6364	26.6316	33.3773	15.3733	NA	NA	NA	8.62	1.8065	0.00832871	0.00664545	0.0947188	NA	NA	NA	0.0316756	NA	0.32
SPAC6G9.14	0.382577	53.304	54.0382	7.15508	12.2318	21.9216	12.9088	35.2245	19.9647	6.83	0.8935	0.358437	0.20967	0.217718	0.345564	0.151773	0.128459	0.138313	6.26804	3.7
SPAC6G9.15c	0.359543	46.3855	45.5823	25.6439	22.724	53.0342	23.6311	31.8568	21.6903	7.07	0.891	0.0256782	0.0289778	0.0496773	0.0920953	0.230452	0.0303587	0.145349	8.1109	0.95
SPAC6G9.16c	0.354152	43.5606	41.6667	57.0292	45.8093	74.9449	26.9303	43.4725	35.7782	15.07	0.394	0.0182314	0.0226967	0.0457803	0.0953663	0.0504969	0.0290601	0.0518941	2.42441	1.5
SPAC732.01	0.384106	53.0864	46.2963	77.4236	49.9105	146.055	42.8616	69.0332	56.3442	48.35	1.7135	0.0367059	0.0569399	0.215679	0.445535	0.623904	0.0504383	0.15361	39.49	4.1
SPAC732.02c	0.345186	42.402	43.6275	22.8627	26.3194	70.9223	30.2148	38.0752	21.4134	9.02	1.2245	0.0757946	0.0658399	0.0352788	0.0647751	0.213912	0.0809245	0.298507	9.90705	2.5
SPAC750.01	0.366011	46.7692	45.8462	68.6626	37.3857	127.657	29.2031	18.717	NA	NA	NA	0.0111045	0.0203945	0.328666	0.856184	0.107789	NA	NA	2.25184	1.1
SPAC750.02c	0.318056	39.7938	38.1443	NA	NA	83.853	24.651	NA	NA	NA	0.182	NA	NA	0.0148206	0.0354798	NA	NA	NA	NA	NA
SPAC750.03c	0.316085	36.5517	38.6207	NA	NA	NA	NA	NA	NA	NA	NA	NA	NA	NA	NA	NA	NA	NA	NA	NA
SPAC750.04c	0.303195	38.3562	41.7808	NA	NA	21.3144	NA	NA	NA	NA	0.5025	NA	NA	0.0398003	NA	NA	NA	NA	NA	NA
SPAC750.05c	0.324891	38.6628	43.0233	19.6138	19.8054	52.9675	19.796	18.1203	17.5741	NA	0.506	0.00459416	0.00454972	0.0439239	0.094453	0.930777	0.00512739	NA	24.0203	0.13
SPAC750.06c	0.361462	48.2143	43.2143	62.8812	59.5586	51.959	30.8051	NA	NA	NA	0.3635	0.00286601	0.0030259	0.0736816	0.108626	NA	NA	NA	NA	0.26
SPAC750.07c	0.328657	43.0894	46.3415	45.3991	41.7384	19.8915	NA	NA	43.3188	NA	0.298	0.00625983	0.00680885	0.0896522	NA	NA	0.00656044	NA	NA	0.41
SPAC750.08c	0.4187	58.3333	51.7544	42.14	37.9175	44.1629	14.9656	NA	52.356	NA	0.818	0.00444114	0.0049357	2.37788	5.73784	NA	0.00357456	NA	NA	0.27
SPAC767.01c	0.402854	53.0973	51.3274	28.1998	19.745	84.7965	22.7228	32.9078	31.0888	NA	1.73	0.100777	0.14393	0.129607	0.334147	0.138349	0.0914124	NA	4.677	4.1
SPAC7D4.02c	0.358732	45.0602	45.3012	63.0147	27.5919	122.149	27.9098	53.3591	44.3671	12.64	0.5705	0.0197996	0.0452185	0.0439284	0.116177	0.268824	0.0281214	0.0583771	14.6847	1.8
SPAC7D4.03c	0.357566	47.8555	46.9526	18.2155	25.8305	48.8289	24.3437	18.2434	15.71	2.99	1.1655	0.106547	0.0751364	0.333331	0.569282	0.284832	0.12354	0.344828	6.74126	2.8
SPAC7D4.04	0.359256	45.8963	43.7365	23.076	25.313	79.766	33.1232	32.6129	22.0488	9.3	0.878	0.0510638	0.0465511	0.044793	0.0821681	0.127462	0.0534428	0.185185	4.61418	1.7
SPAC7D4.05	0.357205	40.7895	44.2982	76.84	41.8159	142.342	30.0925	183.896	58.0214	19.19	0.6005	0.0108248	0.0198914	0.0349202	0.0934081	0.0317139	0.0143357	0.146843	3.486	1.2
SPAC7D4.06c	0.339561	46.3054	46.798	23.71	19.004	54.8221	19.6041	68.2821	35.602	14.51	0.714	0.0438516	0.0547105	0.0780698	0.173308	0.107951	0.029204	0.081367	7.03339	1.5
SPAC7D4.07c	0.509004	70.8738	67.9612	89.8054	51.9101	140.124	30.7499	NA	67.0285	27.03	3.2445	0.239268	0.413938	1.52184	3.97342	NA	0.320574	0.497512	NA	31
SPAC7D4.08	0.328652	47.9167	50	NA	28.9884	62.8151	23.7054	NA	NA	NA	1.8185	NA	0.00239112	0.0220696	0.0456898	NA	NA	NA	NA	0.1
SPAC7D4.09c	0.31108	41.2409	41.6058	33.9938	23.2527	58.4848	15.6859	19.6788	27.5665	NA	1.623	0.00917567	0.0134142	0.0516802	0.145425	0.267245	0.011315	NA	6.94807	0.45
SPAC7D4.10	0.369149	48.4444	44.8889	25.871	23.9789	43.9266	23.3372	34.7535	40.4867	14.66	1.079	0.230415	0.248596	0.0640961	0.105113	0.509862	0.147235	0.0605327	20.1903	8.6
SPAC7D4.11c	0.340845	40.7022	39.4018	37.8787	26.2783	109.14	25.9913	36.0833	29.4679	11.58	0.724	0.0182991	0.0263772	0.0481863	0.127611	0.0468229	0.0235221	0.130378	1.75501	1
SPAC7D4.12c	0.36526	47.9578	47.8261	18.6767	23.8317	54.7528	21.5874	21.8639	15.2152	4.62	1.0805	0.0408242	0.0319936	0.062522	0.127776	0.0955223	0.0501117	0.143885	2.7513	1.1
SPAC7D4.13c	0.335045	40.7051	40.0641	42.7316	26.2783	83.938	18.83	39.5055	31.3668	8.47	0.572	0.0123279	0.0200467	0.0957001	0.287681	0.245996	0.0167946	0.0531915	11.7881	0.76
SPAC7D4.14c	0.355192	45.1906	48.4574	8.42676	12.7437	28.6037	15.5284	16.0453	24.9897	6.3	0.665	0.189188	0.1251	0.0576671	0.0966193	0.273136	0.0637959	0.104603	5.66654	2.3
SPAC7D4.15c	0.421279	68.75	56.25	NA	NA	NA	NA	3.10799	36.0075	7.5	NA	NA	NA	NA	NA	7.64512	0.161701	0.0954198	33.5866	8.4
SPAC806.02c	0.369993	46.5461	48.8487	39.7341	29.7446	115.714	33.3629	49.052	32.4159	3.46	1.521	0.0401226	0.0535976	0.0768145	0.171734	0.205793	0.0491808	0.0581058	9.84107	2.3
SPAC806.03c	0.486433	68.3333	66.6667	208.163	86.414	NA	53.3977	NA	105.553	81.87	3.94	0.153172	0.368977	NA	NA	NA	0.302073	0.137931	NA	46
SPAC806.04c	0.37982	48.8584	49.3151	52.0972	31.1821	133.808	34.2757	97.4818	53.4495	18.22	0.9125	0.0478976	0.0800246	0.0846181	0.19872	0.154346	0.0466858	0.0580383	11.3052	3.6
SPAC806.05	0.311543	36.8	39.2	28.1998	21.1489	62.7689	23.9641	73.4473	24.5669	8.55	1.564	0.0270378	0.0360521	0.0371452	0.0761748	0.0604845	0.0310362	0.074184	4.18164	1.1
SPAC806.06c	0.352059	43.75	46.4674	13.7368	10.7928	35.9235	11.6213	40.4995	18.8046	9.55	1.6935	0.141286	0.179824	0.221226	0.574457	0.143642	0.10321	0.179533	6.78211	2.8
SPAC806.07	0.384219	49.0066	49.6689	120.62	59.6946	269.603	33.722	154.05	70.5876	25.35	1.196	0.0465469	0.0940536	0.178916	0.5554	0.342963	0.0795394	0.194932	33.1777	8.1
SPAC806.08c	0.336594	42.9838	41.5066	26.9338	25.313	80.2747	28.5573	23.4117	25.9757	1.8	0.656	0.018272	0.0194419	0.0453159	0.0938183	0.252533	0.0189459	0.13986	7.71636	0.71
SPAC821.03c	0.355592	47.8351	49.4845	19.2636	20.1102	38.2887	20.9695	49.2987	28.5833	18.88	1.4925	0.16192	0.155104	0.141884	0.229987	0.312987	0.109125	0.129534	15.9816	4.5
SPAC821.04c	0.354827	50.173	49.308	6.7727	12.2761	26.9354	13.1035	NA	20.3503	2.69	0.7595	0.225157	0.124219	0.0725317	0.134667	NA	0.0749337	0.101626	NA	2.2
SPAC821.05	0.425861	63.0252	55.1821	77.0336	33.6593	253.768	37.1833	136.804	63.3432	35.82	1.6475	0.107976	0.247116	0.469748	1.32812	0.436523	0.131313	0.144509	40.8314	12
SPAC821.06	0.392943	54.9849	51.0574	53.9538	28.4375	110.54	24.3717	89.1314	56.7691	33.62	0.6855	0.0411105	0.0779982	0.0452653	0.127213	0.29883	0.0390718	0.127714	23.0869	3.2
SPAC821.07c	0.348246	45.8661	46.8504	12.3871	14.8323	60.7233	17.5058	35.1189	33.0762	7.84	1.213	0.134297	0.112158	0.0321989	0.0843765	0.239783	0.0502946	0.0970874	9.78638	2.4
SPAC821.08c	0.369144	49.7951	52.0492	14.9623	16.7674	40.2834	19.846	17.2929	16.097	2.33	1.3115	0.208468	0.186026	0.328423	0.579457	0.307941	0.193773	0.763359	7.69979	4.5
SPAC821.09	0.392869	55.2165	54.2323	7.80338	4.84786	23.0742	4.97118	21.6427	25.6485	6.17	1.1555	0.888265	1.4298	2.33431	9.42456	0.596064	0.270249	0.571429	16.1152	10
SPAC821.10c	0.499228	76.6234	61.6883	61.5737	43.9099	489.377	67.7373	NA	46.1148	25.29	9.905	0.416516	0.58407	0.876546	1.92204	NA	0.556143	0.497512	NA	37
SPAC821.11	0.390556	48.7805	45.898	37.7711	24.0901	96.7097	25.9225	122.207	38.2962	24.93	0.991	0.0513836	0.0805648	0.347298	0.864489	0.174522	0.0506789	0.157978	15.1802	2.8
SPAC821.12	0.368017	46.9083	47.548	22.3084	26.1962	49.4357	29.7879	21.7396	20.3268	7.61	1.497	0.102535	0.0873176	0.109115	0.15958	0.417367	0.112531	0.334448	12.2691	3.3
SPAC821.13c	0.360076	47.0551	47.5672	27.2415	33.4334	39.5762	28.7805	30.6145	20.6138	4.03	1.207	0.0687002	0.0559768	0.0782543	0.100141	0.292262	0.0907885	0.250627	11.3272	2.7
SPAC823.03	0.347043	46.2547	45.3184	12.8116	12.6766	34.1585	14.9989	26.1251	19.2426	7.24	1.113	0.129848	0.131231	0.0766809	0.15235	0.219653	0.0864518	0.613497	6.73927	2.4
[truncated: 3,052 more rows]
