# Supplementary material for: Analysis of the association between codon optimality and mRNA stability in Schizosaccharomyces pombe
Source: BMC Genomics. 2016 Nov 8;17:895. doi: 10.1186/s12864-016-3237-6 (PMC5101800; doi:10.1186/s12864-016-3237-6)
Supplement: Additional file 23: Table S5. — Presence (1) and absence (0) of DNA/RNA sequence motifs in S. pombe. (XLS 538 kb) [file 12864_2016_3237_MOESM23_ESM.xls]

## Sheet: Legend
Table S5 Presence (1) and absence (0) of DNA/RNA sequence motifs in S. pombe.

## Sheet: Key
Column	Name	Sequence	Location	Rate
A	Gene ID
B	ACCCTACCCT (1)	ACCCTACCCT	Promoter	Long half-life
C	CAACCA	CAACCA	Promoter	Short half-life
D	CAGTCACA (1)	CAGTCACA	Promoter	Long half-life
E	AACCAC	AACCAC	5' UTR	Long half-life
F	ACCAAC	ACCAAC	5' UTR	Long half-life
G	CAACCA	CAACCA	5' UTR	Long half-life
H	CCAACA	CCAACA	5' UTR	Long half-life
I	ACTAAT	ACTAAT	3' UTR	Short half-life
J	TATTTAT	TATTTAT	3' UTR	Short half-life
K	TTAATGA	TTAATGA	3' UTR	Short half-life
L	ACCCTACCCT (2)	ACCCTACCCT	Promoter	Fast synthesis
M	CAGTCACA (2)	CAGTCACA	Promoter	Fast synthesis

## Sheet: Table
Gene ID	ACCCTACCCT (1)	CAACCA	CAGTCACA (1)	AACCAC	ACCAAC	CAACCA	CCAACA	ACTAAT	TATTTAT	TTAATGA	ACCCTACCCT (2)	CAGTCACA (2)
SPAC1002.03c	0	0	0	0	0	0	0	0	1	0	0	0
SPAC1002.04c	0	0	0	0	0	0	0	0	0	1	0	0
SPAC1002.07c	0	0	0	0	0	0	0	0	0	0	0	0
SPAC1002.08c	0	0	0	0	0	0	0	1	1	0	0	0
SPAC1002.09c	0	0	0	0	0	0	0	0	1	1	0	0
SPAC1002.10c	0	0	0	0	0	0	0	0	0	0	0	0
SPAC1002.11	0	0	0	0	0	0	0	0	1	0	0	0
SPAC1002.12c	0	0	0	0	0	0	0	0	0	1	0	0
SPAC1002.13c	0	0	0	0	1	0	1	0	1	1	0	0
SPAC1002.14	0	0	0	0	0	0	0	0	1	0	0	0
SPAC1002.15c	0	0	0	0	0	0	0	0	0	1	0	0
SPAC1002.17c	0	0	0	0	0	0	0	0	0	0	0	0
SPAC1002.18	0	0	0	0	0	0	0	0	1	1	0	0
SPAC1002.19	0	0	0	0	0	0	0	0	1	0	0	0
SPAC1006.01	0	0	0	0	0	0	0	0	0	1	0	0
SPAC1006.02	0	0	0	0	1	0	0	0	0	0	0	0
SPAC1006.03c	0	1	0	0	0	0	0	1	1	0	0	0
SPAC1006.05c	0	0	0	0	0	0	0	0	0	0	0	0
SPAC1006.06	0	0	1	0	0	0	0	1	1	0	0	1
SPAC1006.07	0	0	0	0	0	0	0	0	1	1	0	0
SPAC1006.08	0	0	0	0	0	0	0	0	1	1	0	0
SPAC1006.09	0	0	0	0	0	0	0	0	0	0	0	0
SPAC1039.01	0	0	1	0	0	0	0	0	1	1	0	1
SPAC1039.02	0	0	0	0	0	0	0	0	1	0	0	0
SPAC1039.03	0	0	0	0	0	0	0	0	0	0	0	0
SPAC1039.04	0	0	0	0	0	0	0	0	1	1	0	0
SPAC1039.05c	0	0	0	0	0	0	0	0	0	0	0	0
SPAC1039.06	0	0	0	0	0	0	0	0	0	1	0	0
SPAC1039.10	0	0	0	0	0	0	0	0	0	0	0	0
SPAC105.01c	0	0	0	0	0	0	0	0	1	1	0	0
SPAC105.02c	0	0	0	0	0	0	0	0	1	0	0	0
SPAC105.03c	0	0	0	0	0	0	0	0	0	1	0	0
SPAC1071.01c	0	0	0	0	0	0	0	0	1	1	0	0
SPAC1071.02	0	0	0	0	0	0	0	0	0	0	0	0
SPAC1071.07c	0	0	1	0	0	0	0	0	0	0	0	1
SPAC1071.08	0	0	1	0	0	0	0	0	0	0	0	1
SPAC1071.10c	0	0	0	1	0	1	0	0	0	1	0	0
SPAC1071.11	0	0	0	0	0	0	0	1	1	1	0	0
SPAC1071.12c	0	0	0	0	0	0	0	0	0	0	0	0
SPAC1093.01	0	1	0	0	0	0	0	0	0	0	0	0
SPAC1093.02	0	0	1	0	0	0	0	1	0	0	0	1
SPAC1093.03	0	0	0	0	0	0	0	1	1	1	0	0
SPAC1093.04c	0	0	0	0	0	0	0	1	1	1	0	0
SPAC1093.05	0	0	0	0	0	0	0	0	1	1	0	0
SPAC10F6.01c	0	0	0	1	1	0	0	0	0	0	0	0
SPAC10F6.02c	0	0	0	0	0	0	0	0	1	0	0	0
SPAC10F6.03c	0	0	0	0	1	0	0	0	1	0	0	0
SPAC10F6.04	0	0	0	0	0	0	0	0	0	0	0	0
SPAC10F6.05c	0	0	0	0	0	0	0	0	1	1	0	0
SPAC10F6.06	0	0	0	0	0	0	0	0	1	1	0	0
SPAC10F6.09c	0	0	0	0	0	0	0	0	1	0	0	0
SPAC10F6.10	0	0	0	0	0	0	0	0	0	0	0	0
SPAC10F6.11c	0	0	0	0	0	0	0	0	0	1	0	0
SPAC10F6.12c	0	0	0	0	0	0	0	0	0	0	0	0
SPAC10F6.13c	0	0	0	1	0	0	0	0	1	0	0	0
SPAC10F6.14c	0	0	0	0	0	0	0	0	1	0	0	0
SPAC10F6.17c	0	0	0	0	0	0	0	1	0	0	0	0
SPAC110.02	0	0	0	0	0	0	0	0	0	0	0	0
SPAC110.03	0	0	0	0	1	1	1	0	0	0	0	0
SPAC110.04c	0	0	0	0	0	0	0	0	0	0	0	0
SPAC1142.01	0	0	0	0	0	0	0	0	1	1	0	0
SPAC1142.02c	0	0	0	0	0	0	0	0	0	0	0	0
SPAC1142.03c	0	0	0	0	0	0	0	0	0	0	0	0
SPAC1142.04	0	0	0	0	0	0	0	0	1	0	0	0
SPAC1142.05	0	0	0	0	0	0	0	0	1	1	0	0
SPAC1142.06	0	0	0	0	0	0	0	0	0	1	0	0
SPAC1142.07c	0	0	0	0	0	0	0	0	1	0	0	0
SPAC1142.08	0	0	0	0	1	0	0	1	0	1	0	0
SPAC11D3.04c	0	0	0	0	0	0	0	0	1	1	0	0
SPAC11D3.05	0	0	0	0	0	0	0	1	1	1	0	0
SPAC11D3.06	0	0	0	0	0	0	0	0	0	1	0	0
SPAC11D3.07c	0	0	0	0	0	0	0	0	1	1	0	0
SPAC11D3.08c	0	0	0	0	0	0	0	0	0	1	0	0
SPAC11D3.09	0	0	0	0	0	0	0	0	0	0	0	0
SPAC11D3.11c	0	0	0	0	0	0	0	0	0	1	0	0
SPAC11D3.14c	0	0	0	0	0	0	0	1	1	1	0	0
SPAC11D3.15	0	0	0	0	0	0	0	1	1	1	0	0
SPAC11D3.16c	0	0	0	0	1	0	0	0	1	1	0	0
SPAC11D3.17	0	0	0	0	0	0	0	1	1	0	0	0
SPAC11D3.18c	0	0	0	0	0	0	0	0	0	1	0	0
SPAC11E3.01c	0	0	0	0	0	0	0	0	0	1	0	0
SPAC11E3.02c	0	0	0	0	0	0	0	0	1	1	0	0
SPAC11E3.03	0	0	0	0	0	0	0	0	0	0	0	0
SPAC11E3.04c	0	0	0	0	0	0	0	0	0	0	0	0
SPAC11E3.05	0	0	0	0	0	0	0	0	0	0	0	0
SPAC11E3.07	0	0	0	0	0	0	0	0	1	1	0	0
SPAC11E3.08c	0	0	0	0	0	0	0	0	1	0	0	0
SPAC11E3.09	0	0	0	0	0	0	0	0	1	1	0	0
SPAC11E3.10	0	0	0	0	0	0	0	0	0	0	0	0
SPAC11E3.11c	0	0	0	0	0	0	0	0	1	0	0	0
SPAC11E3.12	0	0	0	0	0	0	0	0	0	1	0	0
SPAC11E3.13c	0	0	1	0	0	0	0	0	0	0	0	1
SPAC11E3.14	0	1	0	0	0	0	0	0	1	0	0	0
SPAC11E3.15	0	0	1	0	0	0	0	0	0	0	0	1
SPAC11G7.01	0	0	0	0	0	0	0	0	1	0	0	0
SPAC11G7.02	0	0	0	0	0	0	0	0	1	1	0	0
SPAC11G7.03	0	0	0	1	1	1	0	0	1	1	0	0
SPAC11G7.04	0	0	0	0	0	0	0	0	0	0	0	0
SPAC11G7.05c	0	0	0	1	0	0	0	0	0	0	0	0
SPAC11H11.01	0	0	0	0	0	0	0	0	1	0	0	0
SPAC11H11.02c	0	0	0	0	0	0	0	0	1	0	0	0
SPAC11H11.03c	0	0	0	0	0	0	0	0	1	0	0	0
SPAC11H11.04	0	0	0	0	0	0	0	0	0	0	0	0
SPAC11H11.05c	0	0	0	0	0	0	0	0	0	0	0	0
SPAC11H11.06	0	0	0	0	1	0	0	0	1	1	0	0
SPAC1250.04c	0	0	0	0	0	0	0	0	0	0	0	0
SPAC1250.05	0	0	0	0	0	0	0	0	0	0	0	0
SPAC1296.01c	0	0	0	0	0	0	0	0	0	1	0	0
SPAC1296.02	0	0	0	0	0	0	0	0	0	0	0	0
SPAC1296.04	0	0	0	0	0	0	0	1	1	1	0	0
SPAC1296.05c	0	0	0	0	0	0	0	0	1	0	0	0
SPAC1296.06	0	0	0	0	0	0	0	0	0	0	0	0
SPAC12B10.01c	0	0	0	0	0	0	0	0	1	0	0	0
SPAC12B10.02c	0	1	0	0	0	0	0	0	1	0	0	0
SPAC12B10.03	0	0	0	0	0	0	0	1	1	1	0	0
SPAC12B10.04	0	0	0	0	0	0	0	0	0	0	0	0
SPAC12B10.06c	0	0	0	0	0	0	0	1	0	1	0	0
SPAC12B10.07	0	0	0	0	0	0	0	1	0	0	0	0
SPAC12B10.12c	0	0	0	0	0	0	0	0	1	0	0	0
SPAC12B10.13	0	0	0	0	0	0	0	1	1	1	0	0
SPAC12B10.16c	0	0	0	0	0	0	0	1	0	1	0	0
SPAC12G12.01c	0	0	1	0	0	0	0	0	0	0	0	1
SPAC12G12.02	0	0	0	0	0	0	0	0	1	0	0	0
SPAC12G12.05c	0	0	0	0	0	0	0	1	1	0	0	0
SPAC12G12.06c	0	0	0	0	0	0	0	0	1	0	0	0
SPAC12G12.07c	0	1	0	0	1	0	0	0	1	1	0	0
SPAC12G12.08	0	0	0	0	0	0	0	0	0	1	0	0
SPAC12G12.11c	0	0	0	0	0	0	0	0	1	0	0	0
SPAC12G12.12	0	0	0	0	0	0	0	0	1	0	0	0
SPAC12G12.15	0	1	0	0	0	0	0	0	1	1	0	0
SPAC12G12.16c	0	1	0	0	0	0	0	0	0	1	0	0
SPAC12G12.17	0	0	0	0	0	0	0	0	0	0	0	0
SPAC1327.01c	0	0	1	0	0	0	0	1	1	0	0	1
SPAC139.01c	0	0	1	0	0	0	0	0	1	0	0	1
SPAC139.02c	0	0	0	0	0	0	0	0	1	0	0	0
SPAC139.03	0	0	0	0	0	0	0	0	1	0	0	0
SPAC139.04c	0	0	0	0	0	0	0	0	1	0	0	0
SPAC139.05	0	0	0	0	0	0	0	0	0	1	0	0
SPAC139.06	0	0	0	0	0	0	0	0	0	0	0	0
SPAC1399.01c	0	0	0	0	0	0	0	0	1	1	0	0
SPAC1399.02	0	0	0	0	0	0	0	0	1	1	0	0
SPAC1399.03	0	0	0	1	0	0	0	0	0	0	0	0
SPAC13A11.01c	0	1	0	0	0	0	0	0	0	0	0	0
SPAC13A11.02c	0	0	0	0	0	0	0	0	0	0	0	0
SPAC13A11.03	0	0	0	0	0	0	0	0	0	1	0	0
SPAC13A11.04c	0	0	0	0	0	0	0	1	1	1	0	0
SPAC13A11.05	0	0	0	0	0	0	0	0	1	0	0	0
SPAC13C5.01c	0	0	0	0	0	1	0	0	1	0	0	0
SPAC13C5.05c	0	0	0	0	0	0	0	0	1	0	0	0
SPAC13C5.07	0	0	0	0	0	0	0	1	0	0	0	0
SPAC13D6.02c	0	0	1	0	0	0	0	0	1	1	0	1
SPAC13D6.03c	0	0	0	0	0	0	0	0	0	0	0	0
SPAC13D6.04c	0	0	0	0	1	0	0	0	0	0	0	0
SPAC13D6.05	0	0	0	0	0	0	0	0	0	1	0	0
SPAC13F5.01c	0	0	0	0	0	0	0	0	0	0	0	0
SPAC13F5.02c	0	0	0	0	0	0	0	0	1	1	0	0
SPAC13F5.03c	0	0	0	0	0	0	0	0	0	1	0	0
SPAC13F5.04c	0	0	0	0	0	0	0	0	0	0	0	0
SPAC13F5.05	0	0	0	0	1	0	0	0	1	1	0	0
SPAC13F5.06c	0	0	0	0	0	0	0	0	0	1	0	0
SPAC13G6.01c	0	0	0	0	0	0	0	1	0	1	0	0
SPAC13G6.02c	0	0	0	0	0	0	0	0	0	0	0	0
SPAC13G6.03	0	0	0	0	0	0	0	1	1	1	0	0
SPAC13G6.04	0	0	0	0	0	0	0	0	0	0	0	0
SPAC13G6.05c	0	0	0	0	0	0	0	0	0	0	0	0
SPAC13G6.06c	0	1	0	0	0	0	0	0	0	0	0	0
SPAC13G6.07c	0	0	0	0	0	0	0	0	0	0	0	0
SPAC13G6.09	0	0	0	0	0	0	0	1	1	0	0	0
SPAC13G6.10c	0	0	0	1	1	1	0	0	1	0	0	0
SPAC13G6.12c	0	0	0	0	0	0	0	0	1	1	0	0
SPAC13G6.14	0	0	0	0	0	0	0	1	1	0	0	0
SPAC13G6.15c	0	0	0	0	0	0	0	0	1	0	0	0
SPAC13G7.01c	0	0	0	1	1	1	0	0	1	0	0	0
SPAC13G7.02c	0	0	0	0	0	0	0	0	1	0	0	0
SPAC13G7.03	0	0	0	0	0	0	0	0	1	0	0	0
SPAC13G7.04c	0	0	0	0	0	0	0	0	1	0	0	0
SPAC13G7.05	0	0	0	0	0	0	0	0	1	0	0	0
SPAC13G7.06	0	0	0	0	0	0	0	0	0	0	0	0
SPAC13G7.07	0	0	0	0	0	0	0	0	1	0	0	0
SPAC13G7.08c	0	0	0	0	0	0	0	0	0	0	0	0
SPAC13G7.09c	0	0	0	0	0	0	0	0	1	0	0	0
SPAC13G7.12c	0	0	0	0	0	0	0	0	1	1	0	0
SPAC140.01	0	1	0	0	0	0	0	0	0	1	0	0
SPAC140.02	0	0	1	0	0	0	0	0	1	0	0	1
SPAC140.03	0	0	0	0	0	0	0	0	0	1	0	0
SPAC140.04	0	0	0	0	0	0	0	1	0	1	0	0
SPAC1420.01c	0	0	0	0	0	0	0	0	1	0	0	0
SPAC1420.02c	0	0	0	0	0	0	0	0	0	0	0	0
SPAC1420.03	0	0	0	0	0	0	1	0	0	0	0	0
SPAC1420.04c	0	0	0	0	0	0	0	0	0	0	0	0
SPAC144.01	0	0	0	0	0	0	0	0	0	0	0	0
SPAC144.04c	0	0	0	0	1	0	1	1	0	0	0	0
SPAC144.05	0	0	0	0	0	0	0	0	0	0	0	0
SPAC144.06	0	0	0	0	0	0	0	0	1	0	0	0
SPAC144.07c	0	0	0	0	0	0	0	0	0	1	0	0
SPAC144.08	0	0	0	0	0	0	0	0	1	0	0	0
SPAC144.09c	0	0	0	0	0	0	0	0	1	1	0	0
SPAC144.10c	0	0	0	0	0	0	0	0	1	0	0	0
SPAC144.11	0	0	1	0	1	0	1	0	0	0	0	1
SPAC144.12	0	0	0	0	0	0	0	0	0	0	0	0
SPAC144.13c	0	0	0	0	0	0	0	0	1	1	0	0
SPAC144.14	0	0	0	0	0	0	0	0	0	0	0	0
SPAC144.15c	0	0	0	0	0	0	0	1	1	1	0	0
SPAC144.16	0	0	0	0	0	0	0	0	1	0	0	0
SPAC144.17c	0	1	0	0	0	0	0	0	1	1	0	0
SPAC1486.01	0	0	0	0	0	0	0	0	0	0	0	0
SPAC1486.02c	0	0	0	0	0	0	0	0	1	0	0	0
SPAC1486.03c	0	0	0	0	0	0	0	0	0	1	0	0
SPAC1486.04c	0	0	0	0	0	0	0	0	0	1	0	0
SPAC1486.05	0	0	0	0	0	0	0	0	0	0	0	0
SPAC1486.06	0	0	0	0	0	0	0	1	0	1	0	0
SPAC1486.08	0	0	1	0	1	0	0	0	1	1	0	1
SPAC1486.09	0	0	0	0	0	0	0	0	0	0	0	0
SPAC1486.10	0	0	0	0	0	0	0	0	0	1	0	0
SPAC1486.11	0	0	0	0	1	0	0	0	0	0	0	0
SPAC14C4.01c	0	0	0	0	0	0	0	1	0	1	0	0
SPAC14C4.02c	0	0	0	0	0	0	0	0	1	0	0	0
SPAC14C4.04	0	0	0	0	0	0	0	0	0	0	0	0
SPAC14C4.05c	0	0	0	0	0	0	0	0	1	0	0	0
SPAC14C4.06c	0	0	0	0	1	0	1	0	1	0	0	0
SPAC14C4.07	0	0	0	0	1	0	0	0	1	0	0	0
SPAC14C4.09	0	1	0	0	0	1	0	0	1	0	0	0
SPAC14C4.10c	0	0	0	0	0	0	0	0	1	0	0	0
SPAC14C4.11	0	0	0	0	0	0	0	0	1	0	0	0
SPAC14C4.12c	0	0	0	0	0	0	0	0	1	0	0	0
SPAC14C4.13	0	0	0	0	0	0	0	0	1	1	0	0
SPAC14C4.14	0	0	0	0	0	0	0	0	0	0	0	0
SPAC14C4.15c	0	0	0	0	0	0	0	0	0	0	0	0
SPAC14C4.16	0	0	0	0	0	0	0	1	1	1	0	0
SPAC1527.01	0	0	0	0	0	0	0	0	1	1	0	0
SPAC1527.02	0	0	0	0	0	0	0	0	1	0	0	0
SPAC1527.03	0	0	0	0	0	0	0	0	1	0	0	0
SPAC1556.02c	0	0	0	0	0	0	0	0	0	0	0	0
SPAC1556.03	0	0	0	0	0	0	0	0	1	1	0	0
SPAC1556.04c	0	0	0	0	0	0	0	0	0	1	0	0
SPAC1556.05c	0	0	0	0	0	0	0	0	0	0	0	0
SPAC1556.07	0	0	0	0	0	0	0	0	0	0	0	0
SPAC1556.08c	0	0	0	1	0	1	0	0	0	0	0	0
SPAC1565.01	0	0	0	0	0	0	0	0	1	0	0	0
SPAC1565.02c	0	0	0	0	0	0	0	0	0	0	0	0
SPAC1565.04c	0	0	0	0	0	0	0	0	1	1	0	0
SPAC1565.05	0	0	0	0	0	0	0	0	0	0	0	0
SPAC1565.06c	0	0	0	0	0	0	0	0	1	1	0	0
SPAC1565.07c	0	0	0	0	0	0	0	0	0	0	0	0
SPAC1565.08	0	0	0	0	0	0	0	0	1	1	0	0
SPAC15A10.01	0	0	0	0	0	0	0	0	1	1	0	0
SPAC15A10.02	0	0	0	0	0	0	0	0	1	0	0	0
SPAC15A10.03c	0	0	0	0	0	0	0	0	0	0	0	0
SPAC15A10.04c	0	0	0	0	0	0	0	0	1	0	0	0
SPAC15A10.05c	0	0	0	0	0	0	0	0	0	1	0	0
SPAC15A10.06	0	0	0	0	0	0	0	0	0	0	0	0
SPAC15A10.07	0	0	0	0	0	0	1	0	1	1	0	0
SPAC15A10.08	0	0	0	0	0	0	0	0	0	1	0	0
SPAC15A10.09c	0	0	0	0	0	0	0	0	1	0	0	0
SPAC15A10.11	0	0	0	0	0	0	0	0	1	0	0	0
SPAC15A10.12c	0	0	0	0	0	0	0	0	0	1	0	0
SPAC15A10.13	0	0	0	0	0	0	0	0	0	0	0	0
SPAC15A10.15	0	0	0	0	0	0	0	0	0	0	0	0
SPAC15A10.16	0	0	0	0	0	0	0	0	0	0	0	0
SPAC15A10.17	0	0	0	0	0	0	0	0	0	0	0	0
SPAC15E1.02c	0	0	0	0	0	0	0	0	0	0	0	0
SPAC15E1.03	0	0	1	0	0	0	0	0	0	0	0	1
SPAC15E1.04	0	0	0	0	1	0	0	0	0	1	0	0
SPAC15E1.05c	0	0	0	0	0	0	0	0	0	0	0	0
SPAC15E1.06	0	0	0	0	0	0	0	0	0	0	0	0
SPAC15E1.08	0	0	0	1	0	1	0	0	0	0	0	0
SPAC15E1.09	0	0	0	0	0	0	1	0	1	0	0	0
SPAC15E1.10	0	0	0	0	0	0	0	0	1	0	0	0
SPAC15F9.02	0	0	0	0	1	0	1	0	1	1	0	0
SPAC15F9.03c	0	0	0	0	0	0	0	0	1	0	0	0
SPAC16.01	0	0	0	0	0	0	0	1	0	0	0	0
SPAC16.02c	0	0	0	0	1	0	0	0	0	0	0	0
SPAC16.03c	0	0	0	0	0	0	0	0	1	0	0	0
SPAC16.04	0	0	0	0	0	0	0	0	0	0	0	0
SPAC1610.01	0	0	0	0	0	0	0	0	0	0	0	0
SPAC1610.02c	0	0	0	0	0	0	0	0	0	0	0	0
SPAC1610.04	0	0	0	0	0	0	0	0	0	0	0	0
SPAC1635.01	0	0	0	0	0	0	0	0	0	0	0	0
SPAC1639.01c	0	1	0	0	0	0	0	1	0	0	0	0
SPAC1639.02c	0	0	0	0	0	0	0	0	1	1	0	0
SPAC167.01	0	0	0	0	0	0	0	0	1	0	0	0
SPAC167.02	0	0	0	0	0	0	0	0	0	0	0	0
SPAC167.03c	0	0	0	0	0	0	0	0	1	0	0	0
SPAC167.04	0	0	0	0	0	0	0	0	0	0	0	0
SPAC167.05	0	0	0	0	0	0	0	0	1	1	0	0
SPAC167.06c	0	0	0	0	0	0	0	0	1	0	0	0
SPAC167.07c	0	0	0	0	0	0	0	0	1	0	0	0
SPAC167.09	0	0	0	0	0	0	0	0	1	0	0	0
SPAC1687.01	0	0	0	0	0	0	0	0	0	0	0	0
SPAC1687.02	0	0	0	0	0	0	0	0	0	1	0	0
SPAC1687.03c	0	0	0	0	0	0	0	0	0	1	0	0
SPAC1687.04	0	0	0	0	0	0	0	0	1	0	0	0
SPAC1687.05	0	0	0	0	0	1	0	0	1	0	0	0
SPAC1687.06c	0	0	1	0	0	0	0	0	0	0	0	1
SPAC1687.09	0	0	0	0	0	0	0	0	1	1	0	0
SPAC1687.10	0	0	0	0	0	0	0	0	0	1	0	0
SPAC1687.11	0	0	0	0	0	0	0	0	1	0	0	0
SPAC1687.12c	0	0	0	0	0	0	0	0	0	0	0	0
SPAC1687.13c	0	0	0	0	0	0	0	1	0	1	0	0
SPAC1687.14c	0	0	0	0	0	0	0	1	1	1	0	0
SPAC1687.15	0	0	0	0	0	0	0	0	0	0	0	0
SPAC1687.16c	0	0	0	0	0	0	0	0	1	0	0	0
SPAC1687.17c	0	0	0	0	0	0	0	0	0	0	0	0
SPAC1687.18c	0	0	0	0	0	0	0	0	0	0	0	0
SPAC1687.21	0	0	0	0	0	0	0	1	0	0	0	0
SPAC1687.22c	0	0	0	0	0	0	0	0	1	1	0	0
SPAC16A10.01	0	0	0	0	0	0	0	0	1	0	0	0
SPAC16A10.02	0	0	0	0	0	0	0	0	0	0	0	0
SPAC16A10.03c	0	0	0	0	0	0	0	1	1	0	0	0
SPAC16A10.04	0	0	0	0	0	0	0	0	1	1	0	0
SPAC16A10.05c	0	0	0	0	0	0	0	0	0	0	0	0
SPAC16A10.06c	0	0	0	0	0	0	0	0	1	1	0	0
SPAC16A10.07c	0	0	0	0	0	0	0	1	1	1	0	0
SPAC16C9.01c	0	0	0	0	1	0	0	1	1	1	0	0
SPAC16C9.02c	0	0	0	0	0	0	0	0	0	0	0	0
SPAC16C9.03	0	0	0	0	0	0	0	0	1	1	0	0
SPAC16C9.04c	0	1	0	0	0	0	0	0	0	0	0	0
SPAC16C9.05	0	0	0	0	0	0	0	0	1	0	0	0
SPAC16C9.06c	0	0	0	0	0	0	0	0	0	0	0	0
SPAC16C9.07	0	0	0	0	0	0	0	0	1	0	0	0
SPAC16E8.01	0	0	0	0	0	0	0	0	0	0	0	0
SPAC16E8.04c	0	0	0	0	0	0	0	0	1	0	0	0
SPAC16E8.06c	0	0	0	0	0	0	0	0	1	0	0	0
SPAC16E8.07c	0	0	0	0	0	0	0	0	1	0	0	0
SPAC16E8.08	0	0	1	0	0	0	0	1	1	0	0	1
SPAC16E8.09	0	0	0	0	0	0	0	1	1	0	0	0
SPAC16E8.10c	0	0	0	0	0	0	0	0	0	0	0	0
SPAC16E8.11c	0	0	0	0	0	0	0	0	1	1	0	0
SPAC16E8.13	0	0	0	0	0	0	0	0	1	0	0	0
SPAC16E8.14c	0	0	0	0	0	0	0	0	0	0	0	0
SPAC16E8.16	0	0	0	0	0	1	0	0	1	1	0	0
SPAC16E8.17c	0	0	0	0	0	0	0	0	1	0	0	0
SPAC16E8.18c	0	0	0	0	0	0	0	0	0	0	0	0
SPAC1705.02	0	0	0	0	0	0	0	0	0	0	0	0
SPAC1705.03c	0	1	1	0	0	0	0	0	1	0	0	1
SPAC1751.02c	0	0	0	0	0	0	0	0	0	1	0	0
SPAC1751.03	0	0	0	0	0	0	0	0	0	0	0	0
SPAC1751.04	0	0	0	0	0	0	0	0	0	0	0	0
SPAC1782.02c	0	0	0	0	0	0	0	0	0	1	0	0
SPAC1782.03	0	0	0	0	0	1	0	0	1	0	0	0
SPAC1782.04	0	0	0	0	0	0	0	0	1	1	0	0
SPAC1782.05	0	0	0	0	0	0	0	0	1	0	0	0
SPAC1782.06c	0	0	0	0	0	0	0	0	0	1	0	0
SPAC1782.11	0	0	0	0	0	0	0	0	0	0	0	0
SPAC1783.01	0	0	0	1	0	1	0	0	1	0	0	0
SPAC1783.02c	0	0	0	0	0	0	0	0	0	0	0	0
SPAC1783.03	0	0	0	0	0	0	0	0	1	0	0	0
SPAC1783.04c	0	0	0	0	0	0	0	0	1	0	0	0
SPAC1783.05	0	0	0	0	0	0	0	0	0	1	0	0
SPAC1783.06c	0	0	0	0	0	0	0	0	1	0	0	0
SPAC1783.07c	0	0	0	0	0	0	0	0	0	0	0	0
SPAC1783.08c	0	0	1	0	0	0	0	0	1	0	0	1
SPAC1786.01c	0	0	0	0	0	0	0	0	0	0	0	0
SPAC1786.02	0	0	0	0	0	0	0	1	0	0	0	0
SPAC1786.03	0	0	1	0	0	0	0	0	0	0	0	1
SPAC17A2.01	0	0	0	0	0	0	1	0	1	1	0	0
SPAC17A2.02c	0	0	0	0	1	0	1	0	1	0	0	0
SPAC17A2.03c	0	0	0	0	0	1	0	1	1	1	0	0
SPAC17A2.04c	0	0	0	0	0	0	0	0	0	0	0	0
SPAC17A2.05	0	0	0	1	0	0	0	0	1	0	0	0
SPAC17A2.08c	0	0	0	0	0	0	0	0	1	1	0	0
SPAC17A2.09c	0	0	0	0	0	0	0	0	1	1	0	0
SPAC17A2.13c	0	0	0	1	1	1	0	0	1	0	0	0
SPAC17A5.01	0	1	0	0	0	0	0	0	0	0	0	0
SPAC17A5.03	0	0	1	0	1	0	0	0	0	0	1	1
SPAC17A5.07c	0	0	0	0	0	0	0	0	0	0	0	0
SPAC17A5.08	0	0	0	0	0	0	0	0	0	0	0	0
SPAC17A5.09c	0	0	0	0	0	0	0	0	1	0	0	0
SPAC17A5.10	0	0	1	0	0	0	0	0	1	1	0	1
SPAC17A5.14	0	0	0	0	0	0	0	0	1	0	0	0
SPAC17A5.15c	0	0	0	0	1	0	0	0	0	0	0	0
SPAC17A5.16	0	0	0	0	0	0	0	0	1	0	0	0
SPAC17C9.03	0	0	0	1	1	1	0	0	1	0	0	0
SPAC17C9.05c	0	0	0	0	0	0	0	1	1	0	0	0
SPAC17C9.06	0	0	0	0	0	0	0	0	1	1	0	0
SPAC17C9.07	0	0	0	0	0	0	0	0	0	1	0	0
SPAC17C9.08	0	0	0	0	0	0	0	0	0	1	0	0
SPAC17C9.09c	0	0	0	0	0	0	0	0	0	1	0	0
SPAC17C9.10	0	0	0	0	0	0	0	0	0	0	0	0
SPAC17C9.11c	0	0	0	0	0	0	0	0	0	1	0	0
SPAC17C9.12	0	0	0	0	0	0	0	0	0	1	0	0
SPAC17C9.13c	0	0	0	0	0	0	0	0	0	1	0	0
SPAC17C9.14	0	0	0	0	0	0	0	0	0	0	0	0
SPAC17C9.15c	0	0	0	0	0	0	0	0	1	1	0	0
SPAC17C9.16c	0	0	0	0	0	0	0	0	1	0	0	0
SPAC17D4.01	0	0	0	0	0	0	0	0	0	0	0	0
SPAC17D4.02	0	0	0	0	0	0	0	0	0	0	0	0
SPAC17D4.03c	0	1	0	1	0	1	0	0	1	0	0	0
SPAC17D4.04	0	0	0	0	1	0	0	0	0	0	0	0
SPAC17G6.03	0	0	0	0	0	0	0	0	0	1	0	0
SPAC17G6.06	0	0	0	0	0	0	0	0	0	1	0	0
SPAC17G6.07c	0	0	0	0	0	0	0	0	0	0	0	0
SPAC17G6.08	0	0	0	0	0	0	0	0	1	1	0	0
SPAC17G6.09	0	0	0	0	0	0	0	1	1	0	0	0
SPAC17G6.10	0	0	0	0	0	0	0	1	1	0	0	0
SPAC17G6.11c	0	0	0	0	0	0	0	0	0	1	0	0
SPAC17G6.16c	0	0	0	0	0	0	0	0	1	0	0	0
SPAC17G6.17	0	0	0	0	0	0	0	1	1	0	0	0
SPAC17G8.01c	0	0	0	0	0	0	0	0	0	0	0	0
SPAC17G8.02	0	0	0	1	0	0	0	0	1	0	0	0
SPAC17G8.03c	0	0	0	0	0	0	0	0	1	1	0	0
SPAC17G8.04c	0	0	1	0	0	0	0	0	0	1	0	1
SPAC17G8.05	0	0	0	0	0	0	0	0	0	0	0	0
SPAC17G8.06c	0	0	0	0	0	0	0	0	0	1	0	0
SPAC17G8.07	0	0	0	0	0	0	0	0	0	1	0	0
SPAC17G8.08c	0	0	0	0	0	0	0	0	0	0	0	0
SPAC17G8.09	0	0	0	0	0	0	0	0	1	1	0	0
SPAC17G8.10c	0	0	0	0	0	0	0	1	1	1	0	0
SPAC17G8.11c	0	1	0	0	0	0	0	0	0	0	0	0
SPAC17G8.12	0	0	0	0	0	0	0	0	1	1	0	0
SPAC17G8.13c	0	0	0	0	0	0	0	0	0	1	0	0
SPAC17G8.14c	0	0	0	0	0	0	0	0	1	0	0	0
SPAC17G8.15	0	0	0	0	0	0	0	0	0	0	0	0
SPAC17H9.03c	0	0	0	0	0	0	0	0	0	0	0	0
SPAC17H9.04c	0	0	0	0	0	0	0	0	1	1	0	0
SPAC17H9.05	0	0	0	0	0	0	0	0	0	0	0	0
SPAC17H9.06c	0	0	0	0	0	0	0	0	0	0	0	1
SPAC17H9.07	0	0	0	0	0	0	0	0	0	0	0	0
SPAC17H9.08	0	0	0	0	0	0	0	1	1	0	0	0
SPAC17H9.09c	0	0	0	0	1	1	0	0	0	0	0	0
SPAC17H9.10c	0	0	0	0	0	0	0	0	1	1	0	0
SPAC17H9.11	0	0	0	0	0	0	1	0	1	1	0	0
SPAC17H9.12c	0	0	0	0	0	0	0	0	1	0	0	0
SPAC17H9.13c	0	0	0	0	0	0	0	0	1	0	0	0
SPAC17H9.14c	0	0	0	0	0	0	0	0	0	0	0	0
SPAC17H9.16	0	0	0	0	0	0	0	0	1	0	0	0
SPAC17H9.19c	0	0	0	0	0	0	0	1	1	1	0	0
SPAC1805.02c	0	0	0	0	0	0	0	0	0	0	0	0
SPAC1805.03c	0	0	0	0	0	0	0	0	0	0	0	0
SPAC1805.04	0	0	0	0	0	1	0	0	0	1	0	0
SPAC1805.05	0	0	0	0	0	0	0	1	0	0	0	0
SPAC1805.08	0	0	0	0	0	0	0	0	0	0	0	0
SPAC1805.10	0	0	0	0	0	0	0	0	0	0	0	0
SPAC1805.13	0	0	1	0	0	0	0	0	0	0	0	1
SPAC1805.14	0	0	0	1	0	0	0	0	0	0	0	0
SPAC1805.15c	0	0	0	0	0	0	0	0	0	1	0	0
SPAC1805.16c	0	0	0	0	0	0	0	0	1	1	0	0
SPAC1805.17	0	0	0	0	0	1	0	0	1	0	0	0
SPAC1834.03c	0	0	0	0	0	0	0	0	1	0	0	0
SPAC1834.04	0	0	0	0	0	0	0	1	1	1	0	0
SPAC1834.05	0	0	0	0	0	0	0	0	1	0	0	0
SPAC1834.06c	0	0	0	0	0	0	0	0	1	0	0	0
SPAC1834.07	0	0	0	0	0	0	0	1	1	0	0	0
SPAC1834.08	0	0	0	0	0	0	0	0	1	1	0	0
SPAC1834.09	0	0	0	0	0	0	0	0	1	0	0	0
SPAC1834.10c	0	0	0	0	0	0	0	0	0	0	0	0
SPAC1834.11c	0	0	0	0	0	0	0	0	0	1	0	0
SPAC1851.02	0	0	0	0	1	1	0	0	0	0	0	0
SPAC1851.03	0	0	0	0	0	0	0	0	1	1	0	0
SPAC1851.04c	0	0	0	0	0	0	0	0	0	0	0	0
SPAC186.05c	0	0	0	1	0	0	0	0	1	0	0	0
SPAC18B11.02c	0	0	0	0	0	0	0	0	0	0	0	0
SPAC18B11.03c	0	0	0	0	0	0	0	1	1	0	0	0
SPAC18B11.04	0	0	0	0	1	0	0	0	1	1	0	0
SPAC18B11.05	0	0	0	0	0	0	0	0	0	0	0	0
SPAC18B11.06	0	0	0	0	1	0	0	0	1	0	0	0
SPAC18B11.07c	0	0	0	0	0	0	1	0	1	0	0	0
SPAC18B11.08c	0	0	0	0	0	0	0	0	0	0	0	0
SPAC18B11.09c	0	0	0	0	0	0	0	0	0	0	0	0
SPAC18B11.10	0	1	0	0	0	0	0	1	1	1	0	0
SPAC18B11.11	0	0	0	0	0	0	0	1	1	0	0	0
SPAC18G6.01c	0	0	0	0	0	0	0	1	1	1	0	0
SPAC18G6.02c	0	1	0	0	0	0	0	0	1	0	0	0
SPAC18G6.03	0	0	0	0	0	0	0	0	1	0	0	0
SPAC18G6.04c	0	0	0	0	0	0	0	0	0	1	0	0
SPAC18G6.05c	0	0	0	0	1	0	0	0	0	0	0	0
SPAC18G6.06	0	0	0	0	0	0	0	0	1	0	0	0
SPAC18G6.07c	0	0	0	0	0	0	0	0	0	0	0	0
SPAC18G6.09c	0	0	0	0	0	0	0	0	1	1	0	0
SPAC18G6.10	0	0	0	0	0	0	0	0	1	0	0	0
SPAC18G6.11c	0	0	0	0	0	0	0	0	1	0	0	0
SPAC18G6.12c	0	0	0	0	0	0	0	0	1	1	0	0
SPAC18G6.13	0	0	0	0	0	0	0	0	0	0	0	0
SPAC18G6.14c	0	0	1	0	0	0	0	0	0	0	0	1
SPAC18G6.15	0	0	0	0	0	0	0	0	1	0	0	0
SPAC1952.04c	0	0	0	0	0	0	0	0	0	0	0	0
SPAC1952.05	0	0	0	0	0	0	0	0	1	0	0	0
SPAC1952.06c	0	0	0	0	0	0	0	0	0	1	0	0
SPAC1952.08c	0	0	0	0	0	0	0	0	0	1	0	0
SPAC1952.09c	0	0	0	1	0	1	0	0	0	1	0	0
SPAC1952.10c	0	0	0	0	0	0	0	1	1	0	0	0
SPAC1952.11c	0	0	0	0	0	0	0	0	1	0	0	0
SPAC1952.12c	0	0	1	0	0	0	0	0	0	1	0	1
SPAC1952.13	0	0	0	0	0	0	0	1	1	1	0	0
SPAC1952.14c	0	0	0	0	0	0	0	1	0	0	0	0
SPAC1952.16	0	0	0	0	0	0	1	0	1	0	0	0
SPAC1952.17c	0	0	0	0	0	0	0	0	0	0	0	0
SPAC19A8.01c	0	0	0	0	0	0	0	0	1	0	0	0
SPAC19A8.02	0	0	0	0	0	0	0	0	1	1	0	0
SPAC19A8.05c	0	0	0	0	0	0	0	0	1	0	0	0
SPAC19A8.07c	0	0	0	0	0	0	0	0	0	1	0	0
SPAC19A8.08	0	0	0	0	0	0	0	1	1	0	0	0
SPAC19A8.09	0	0	1	0	0	0	0	0	1	1	0	1
SPAC19A8.10	0	0	0	0	0	0	0	0	0	1	0	0
SPAC19A8.11c	0	0	0	0	1	0	0	0	0	0	0	0
SPAC19A8.14	0	0	0	0	0	0	0	0	1	1	0	0
SPAC19A8.15	0	0	0	0	0	0	0	0	1	0	0	0
SPAC19B12.02c	0	0	0	0	0	0	0	0	1	0	0	0
SPAC19B12.03	0	0	0	1	1	0	1	1	1	0	0	0
SPAC19B12.04	0	0	0	0	0	0	0	0	0	0	0	0
SPAC19B12.05c	0	0	0	0	0	0	0	0	1	0	0	0
SPAC19B12.06c	0	0	0	0	1	0	1	0	1	0	0	0
SPAC19B12.07c	0	0	0	0	0	0	0	0	1	0	0	0
SPAC19B12.08	0	0	0	0	0	0	0	0	1	1	0	0
SPAC19B12.09	0	0	0	0	0	0	0	0	0	0	0	0
SPAC19B12.10	0	0	0	0	0	0	0	1	1	1	0	0
SPAC19B12.11c	0	0	0	0	0	0	0	1	1	0	0	0
SPAC19D5.01	0	0	0	1	0	0	0	0	1	1	0	0
SPAC19D5.02c	0	0	0	0	0	0	0	1	0	1	0	0
SPAC19D5.03	0	0	0	0	0	0	0	0	1	0	0	0
SPAC19D5.04	0	0	0	0	0	0	0	0	1	1	0	0
SPAC19D5.07	0	0	1	0	0	0	0	0	1	0	0	1
SPAC19E9.01c	0	0	0	0	0	0	0	0	1	1	0	0
SPAC19E9.02	0	0	0	0	0	0	0	1	1	0	0	0
SPAC19E9.03	0	0	0	0	0	0	0	0	1	1	0	0
SPAC19G12.01c	0	0	0	0	0	0	0	0	1	1	0	0
SPAC19G12.02c	0	0	0	0	1	0	1	0	1	1	0	0
SPAC19G12.03	0	0	0	0	0	0	0	0	0	0	0	0
SPAC19G12.04	0	0	0	0	0	0	0	0	1	1	0	0
SPAC19G12.05	0	0	0	0	0	0	0	0	0	0	0	0
SPAC19G12.06c	0	0	0	0	0	0	0	1	0	1	0	0
SPAC19G12.07c	0	0	0	0	0	0	0	0	1	0	0	0
SPAC19G12.08	0	0	0	0	0	0	0	0	0	0	0	0
SPAC19G12.09	0	0	1	0	0	0	0	0	0	0	0	0
SPAC19G12.10c	0	0	0	0	0	0	0	0	0	0	0	0
SPAC19G12.11	0	0	0	0	0	0	0	0	1	0	0	0
SPAC19G12.12	0	0	0	0	0	0	0	0	1	0	0	0
SPAC19G12.13c	0	0	0	0	0	0	0	1	1	1	0	0
SPAC19G12.14	0	0	0	0	0	0	0	0	1	1	0	0
SPAC19G12.15c	0	0	0	0	0	0	0	0	1	1	0	0
SPAC19G12.17	0	0	0	0	0	0	0	0	0	0	0	0
SPAC1A6.01c	0	0	0	0	1	0	0	0	1	1	0	0
SPAC1A6.02	0	0	0	0	0	0	0	0	1	0	0	0
SPAC1A6.03c	0	0	0	0	0	0	0	0	1	1	0	0
SPAC1A6.04c	0	0	0	0	0	0	0	0	1	0	0	0
SPAC1A6.05c	0	0	0	0	0	0	0	0	1	0	0	0
SPAC1A6.07	0	0	0	0	1	0	1	0	1	0	0	0
SPAC1A6.09c	0	0	0	0	0	0	0	0	1	1	0	0
SPAC1B1.01	0	0	0	0	0	0	0	0	0	0	0	0
SPAC1B1.02c	0	0	0	0	0	1	0	0	0	0	0	0
SPAC1B1.03c	0	0	0	0	0	0	0	0	1	0	0	0
SPAC1B1.04c	0	1	0	0	0	0	0	0	0	0	0	0
SPAC1B2.02c	0	0	0	0	0	0	0	0	1	1	0	0
SPAC1B2.04	0	1	0	0	0	0	0	0	0	0	0	0
SPAC1B2.05	0	0	1	0	0	0	0	0	1	0	0	1
SPAC1B2.06	0	0	0	0	0	0	0	0	1	0	0	0
SPAC1B3.01c	0	0	0	0	0	0	0	1	0	1	0	0
SPAC1B3.04c	0	0	0	0	0	0	0	0	0	0	0	0
SPAC1B3.05	0	0	0	0	1	0	0	1	1	0	0	0
SPAC1B3.06c	0	0	0	0	0	0	0	0	0	0	0	0
SPAC1B3.07c	0	0	0	0	0	0	0	1	1	1	0	0
SPAC1B3.11c	0	0	0	0	0	0	0	0	1	0	0	0
SPAC1B3.12c	0	0	0	0	0	0	1	0	1	0	0	0
SPAC1B3.13	0	1	0	1	1	1	0	0	1	0	0	0
SPAC1B3.14	0	0	0	0	0	0	0	0	0	0	0	0
SPAC1B3.15c	0	0	0	0	0	0	0	0	1	0	0	0
SPAC1B3.16c	0	0	0	0	0	0	0	0	0	1	0	0
SPAC1B3.17	0	0	0	0	0	0	0	0	1	0	0	0
SPAC1B3.20	0	1	0	0	0	0	0	0	1	1	0	0
SPAC1B9.02c	0	0	0	0	0	0	0	0	0	0	0	0
SPAC1B9.03c	0	0	0	1	1	1	0	0	0	0	0	0
SPAC1D4.01	0	1	0	0	0	0	0	1	1	1	0	0
SPAC1D4.02c	0	0	0	0	1	0	0	0	1	1	0	0
SPAC1D4.03c	0	0	0	0	0	0	0	0	0	1	0	0
SPAC1D4.04	0	0	0	1	0	1	0	0	0	0	0	0
SPAC1D4.05c	0	0	0	0	0	0	0	0	1	0	0	0
SPAC1D4.06c	0	0	0	0	0	0	0	0	0	0	0	0
SPAC1D4.08	0	0	0	0	1	0	0	0	1	0	0	0
SPAC1D4.09c	0	0	0	0	0	0	0	0	1	0	0	0
SPAC1D4.10	0	0	0	0	0	0	0	0	1	1	0	0
SPAC1D4.12	0	0	0	0	0	0	0	0	1	0	0	0
SPAC1D4.13	0	0	0	0	0	0	0	0	0	0	0	0
SPAC1D4.14	0	0	0	0	0	0	0	0	0	1	0	0
SPAC1F12.05	0	0	0	0	0	0	0	0	0	0	0	0
SPAC1F12.06c	0	0	0	0	0	0	0	0	0	0	0	0
SPAC1F12.07	0	0	0	0	0	0	0	0	0	0	0	0
SPAC1F12.08	0	0	0	0	1	0	1	0	0	0	0	0
SPAC1F12.10c	0	0	0	0	0	0	0	0	1	1	0	0
SPAC1F3.01	0	0	0	0	0	0	0	0	0	0	0	0
SPAC1F3.02c	0	0	0	0	0	0	0	0	1	0	0	0
SPAC1F3.03	0	0	0	0	0	0	0	0	1	0	0	0
SPAC1F3.04c	0	0	0	0	0	0	0	0	1	0	0	0
SPAC1F3.05	0	0	0	0	0	0	0	0	1	1	0	0
SPAC1F3.06c	0	1	0	0	0	0	0	0	1	0	0	0
SPAC1F3.07c	0	0	0	0	0	0	0	1	1	0	0	0
SPAC1F3.09	0	0	0	0	0	0	0	0	0	0	0	0
SPAC1F3.10c	0	0	0	0	0	0	0	0	1	1	0	0
SPAC1F5.02	0	0	0	0	1	1	0	0	0	0	0	0
SPAC1F5.03c	0	0	0	0	0	0	1	0	1	1	0	0
SPAC1F5.04c	0	0	0	0	0	0	0	0	0	1	0	0
SPAC1F5.05c	0	0	0	0	0	0	0	0	0	1	0	0
SPAC1F5.06	0	0	0	0	0	0	0	0	1	0	0	0
SPAC1F5.07c	0	0	0	0	1	0	1	0	0	0	0	0
SPAC1F5.10	0	0	0	0	0	0	0	0	1	0	0	0
SPAC1F5.11c	0	0	0	0	0	0	0	0	1	0	0	0
SPAC1F7.01c	0	0	0	0	0	0	0	0	0	0	0	0
SPAC1F7.02c	0	0	0	0	0	0	0	0	1	0	0	0
SPAC1F7.03	0	0	0	0	0	0	0	0	1	0	0	0
SPAC1F7.04	0	0	0	1	0	0	0	0	1	0	0	0
SPAC1F7.05	0	0	0	0	0	0	0	0	0	1	0	0
SPAC1F7.07c	0	0	0	1	1	1	0	0	0	1	0	0
SPAC1F7.08	0	0	0	0	0	0	0	0	1	1	0	0
SPAC1F7.09c	0	0	1	0	0	0	0	0	0	1	0	1
SPAC1F7.10	0	0	1	0	0	0	0	0	1	0	0	1
SPAC1F7.11c	0	0	0	0	0	0	0	0	0	1	0	0
SPAC1F7.12	0	0	0	0	0	0	0	0	1	0	0	0
SPAC1F7.13c	0	0	1	0	0	1	1	0	0	0	0	1
SPAC1F7.14c	0	0	0	0	0	0	0	0	0	0	0	0
SPAC1F8.07c	0	0	0	0	0	0	0	0	0	0	0	0
SPAC20G4.01	0	0	0	0	0	0	0	0	0	0	0	0
SPAC20G4.02c	0	0	0	0	0	0	0	0	0	1	0	0
SPAC20G4.03c	0	0	0	0	0	0	0	0	0	0	0	0
SPAC20G4.04c	0	0	0	0	0	0	0	0	1	1	0	0
SPAC20G4.05c	0	0	0	0	0	0	0	0	1	1	0	0
SPAC20G4.06c	0	0	0	1	0	1	0	0	1	0	0	0
SPAC20G4.07c	0	0	0	0	0	0	0	0	0	0	0	0
SPAC20G8.01	0	0	0	0	0	0	0	0	1	0	0	0
SPAC20G8.03	0	0	0	0	0	0	0	0	1	0	0	0
SPAC20G8.04c	0	0	0	0	0	0	0	0	1	0	0	0
SPAC20G8.05c	0	0	0	0	0	0	0	1	1	0	0	0
SPAC20G8.06	0	0	0	0	0	0	0	1	1	0	0	0
SPAC20G8.07c	0	0	0	0	0	0	0	0	1	0	0	0
SPAC20G8.08c	0	0	0	0	0	0	0	0	1	0	0	0
SPAC20G8.09c	0	0	0	0	0	0	0	0	1	0	0	0
SPAC20H4.03c	0	0	0	0	0	0	1	0	0	0	0	0
SPAC20H4.04	0	0	0	0	0	0	0	0	1	0	0	0
SPAC20H4.05c	0	0	0	0	0	0	0	0	0	0	0	0
SPAC20H4.07	0	0	0	0	0	1	0	0	0	0	0	0
SPAC20H4.08	0	0	0	0	0	0	0	0	1	0	0	0
SPAC20H4.11c	0	0	0	0	0	0	0	0	1	1	0	0
SPAC21E11.03c	0	0	0	0	0	0	0	0	1	1	0	0
SPAC21E11.04	0	0	0	0	0	0	0	0	0	0	0	0
SPAC21E11.05c	0	0	0	0	0	0	0	0	1	0	0	0
SPAC21E11.06	0	0	0	0	0	0	0	0	1	1	0	0
SPAC21E11.07	0	1	0	0	0	0	0	0	1	0	0	0
SPAC21E11.08	0	1	0	0	0	0	0	0	0	1	0	0
SPAC222.04c	0	0	0	0	0	0	0	0	0	0	0	0
SPAC222.05c	0	1	0	0	0	0	0	0	1	0	0	0
SPAC222.06	0	0	0	0	0	0	0	0	1	1	0	0
SPAC222.07c	0	1	0	0	0	0	0	0	1	0	0	0
SPAC222.08c	0	0	0	0	0	0	0	0	0	0	0	0
SPAC222.09	0	0	0	0	0	0	0	0	1	1	0	0
SPAC222.10c	0	0	0	0	0	0	0	0	0	0	0	0
SPAC222.11	0	0	0	0	0	1	0	0	0	1	0	0
SPAC222.12c	0	0	0	0	0	0	0	0	1	1	0	0
SPAC222.13c	0	1	0	0	0	0	0	0	0	0	0	0
SPAC222.14c	0	0	0	0	0	0	0	1	0	1	0	0
SPAC222.16c	0	0	0	0	0	0	0	0	0	1	0	0
SPAC222.17	0	0	0	0	0	0	0	0	0	1	0	0
SPAC222.18	0	0	0	0	0	0	0	0	1	1	0	0
SPAC222.19	0	0	0	0	0	0	0	0	0	0	0	0
SPAC227.01c	0	0	0	0	0	0	0	0	0	0	0	0
SPAC227.03c	0	0	0	0	0	0	0	0	1	0	0	0
SPAC227.04	0	0	0	0	0	0	0	0	0	0	0	0
SPAC227.07c	0	0	0	0	0	0	0	1	1	1	0	0
SPAC227.08c	0	0	0	0	0	0	0	0	0	1	0	0
SPAC227.09	0	0	0	0	0	0	0	0	1	0	0	0
SPAC227.10	0	0	0	0	0	0	0	0	0	0	0	0
SPAC227.12	0	0	0	0	0	0	0	0	1	0	0	0
SPAC227.13c	0	0	1	1	1	1	0	0	0	1	0	1
SPAC227.14	0	0	0	0	0	0	0	1	1	0	0	0
SPAC227.15	0	0	0	0	0	0	0	1	1	0	0	0
SPAC227.16c	0	0	0	0	0	0	0	0	0	0	0	0
SPAC227.18	0	0	0	0	0	0	0	1	1	0	0	0
SPAC22A12.01c	0	0	0	0	0	0	0	0	1	1	0	0
SPAC22A12.03c	0	0	0	0	0	0	0	0	1	0	0	0
SPAC22A12.04c	0	0	0	0	0	0	0	0	0	0	0	0
SPAC22A12.05	0	1	0	0	0	0	0	0	1	0	0	0
SPAC22A12.06c	0	0	0	0	0	0	0	0	0	1	0	0
SPAC22A12.09c	0	0	0	0	0	0	0	0	1	0	0	0
SPAC22A12.12c	0	0	0	0	0	0	0	0	1	1	0	0
SPAC22A12.13	0	0	0	0	0	0	0	0	1	1	0	0
SPAC22A12.14c	0	0	0	0	0	0	0	0	0	0	0	0
SPAC22A12.15c	0	0	0	0	1	0	0	1	1	1	0	0
SPAC22A12.16	0	0	0	0	0	0	0	0	0	0	0	0
SPAC22A12.17c	0	0	0	0	0	0	0	1	1	1	0	0
SPAC22E12.03c	0	0	0	0	0	0	0	0	0	0	0	0
SPAC22E12.04	0	0	0	0	0	0	1	0	1	0	0	0
SPAC22E12.05c	0	0	0	1	1	1	0	0	0	1	0	0
SPAC22E12.06c	0	0	0	0	0	0	0	1	0	1	0	0
SPAC22E12.07	0	0	0	0	1	1	0	0	0	1	0	0
SPAC22E12.08	0	0	0	0	0	0	0	0	1	1	0	0
SPAC22E12.09c	0	0	0	0	0	0	0	0	1	0	0	0
SPAC22E12.10c	0	0	0	0	0	0	0	1	0	0	0	0
SPAC22E12.14c	0	0	0	0	0	0	0	1	1	1	0	0
SPAC22E12.16c	0	0	0	0	0	0	0	0	0	1	0	0
SPAC22E12.17c	0	0	0	0	0	0	0	1	1	0	0	0
SPAC22E12.18	0	0	0	0	0	0	0	0	0	0	0	0
SPAC22F3.03c	0	0	0	0	0	0	0	0	0	0	0	0
SPAC22F3.06c	0	0	0	0	1	0	0	0	1	0	0	0
SPAC22F3.07c	0	0	0	0	0	0	0	0	0	0	0	0
SPAC22F3.08c	0	0	0	0	0	0	0	0	1	0	0	0
SPAC22F3.09c	0	0	0	0	0	0	0	0	1	1	0	0
SPAC22F3.10c	0	0	0	0	0	0	0	0	0	0	0	0
SPAC22F3.11c	0	0	0	0	0	0	0	0	0	1	0	0
SPAC22F3.13	0	0	0	0	0	0	0	0	0	0	0	0
SPAC22F3.15	0	0	0	0	0	0	0	0	0	0	0	0
SPAC22F8.02c	0	0	0	0	0	0	0	0	0	0	0	0
SPAC22F8.04	0	1	0	0	0	0	0	0	1	0	0	0
SPAC22F8.05	0	0	0	0	1	0	0	0	0	1	0	0
SPAC22F8.06	0	0	0	0	0	0	0	0	1	0	0	0
SPAC22F8.07c	0	0	1	0	0	0	0	0	1	0	0	1
SPAC22F8.08	0	0	0	0	0	0	0	0	0	0	0	0
SPAC22F8.09	0	0	0	0	0	0	0	0	0	0	0	0
SPAC22F8.11	0	0	1	0	0	0	0	0	0	1	0	1
SPAC22F8.12c	0	0	0	0	0	0	0	1	1	0	0	0
SPAC22G7.01c	0	0	0	0	1	0	0	0	0	1	0	0
SPAC22G7.02	0	0	0	0	0	0	0	0	0	0	0	0
SPAC22G7.04	0	0	0	0	1	0	0	0	1	0	0	0
SPAC22G7.05	0	0	0	0	0	0	0	0	0	0	0	0
SPAC22G7.06c	0	0	0	1	1	1	0	0	1	0	0	0
SPAC22G7.07c	0	0	0	0	0	0	0	1	1	0	0	0
SPAC22G7.08	0	0	0	0	1	0	0	0	1	1	0	0
SPAC22G7.09c	0	0	0	0	0	0	0	0	0	0	0	0
SPAC22G7.10	0	0	0	0	0	0	0	0	1	0	0	0
SPAC22G7.11c	0	1	0	0	0	0	0	0	0	1	0	0
SPAC22H10.02	0	0	0	0	0	0	0	0	1	1	0	0
SPAC22H10.03c	0	0	0	0	0	0	0	1	1	0	0	0
SPAC22H10.04	0	0	0	0	0	0	0	0	0	0	0	0
SPAC22H10.05c	0	0	0	0	0	0	0	0	1	1	0	0
SPAC22H10.07	0	0	0	0	1	0	0	0	1	0	0	0
SPAC22H10.11c	0	0	0	0	0	0	0	0	1	1	0	0
SPAC22H10.12c	0	0	0	0	0	0	0	0	1	1	0	0
SPAC22H10.13	0	0	0	0	0	0	0	0	1	1	0	0
SPAC22H12.01c	0	0	0	0	0	0	0	0	1	0	0	0
SPAC22H12.02	0	0	0	0	1	0	1	0	0	1	0	0
SPAC22H12.03	0	0	0	0	0	0	0	0	0	0	0	0
SPAC22H12.04c	1	0	1	0	0	0	0	0	0	1	1	1
SPAC22H12.05c	0	0	0	0	0	0	0	0	0	1	0	0
SPAC23A1.03	0	0	0	0	0	0	0	0	0	0	0	0
SPAC23A1.04c	0	0	0	0	0	0	0	0	1	0	0	0
SPAC23A1.05	0	0	0	0	0	0	0	0	1	1	0	0
SPAC23A1.06c	0	0	0	0	0	0	0	0	1	0	0	0
SPAC23A1.07	0	0	0	0	0	0	0	0	0	0	0	0
SPAC23A1.08c	0	0	1	0	0	0	0	0	0	0	0	1
SPAC23A1.09	0	0	0	0	0	0	0	0	1	1	0	0
SPAC23A1.10	0	0	0	0	0	0	0	0	0	0	0	0
SPAC23A1.11	0	0	1	0	0	0	0	0	0	0	0	1
SPAC23A1.12c	0	0	0	0	0	0	0	0	0	0	0	0
SPAC23A1.14c	0	0	0	0	0	0	0	1	0	1	0	0
SPAC23A1.17	0	0	0	0	0	0	0	0	1	1	0	0
SPAC23A1.18c	0	0	0	0	0	0	0	0	1	0	1	0
SPAC23A1.20	0	0	0	0	0	0	0	0	0	0	0	0
SPAC23C11.01	0	0	0	0	0	0	0	0	1	0	0	0
SPAC23C11.02c	0	0	0	0	0	0	0	0	0	0	0	0
SPAC23C11.03	0	0	1	0	0	0	0	0	0	0	0	1
SPAC23C11.05	0	0	0	0	0	0	0	0	0	0	0	0
SPAC23C11.06c	0	0	0	0	0	0	0	0	0	1	0	0
SPAC23C11.08	0	0	0	0	1	0	0	0	0	0	0	0
SPAC23C11.12	0	0	0	0	0	0	0	0	0	0	0	0
SPAC23C11.13c	0	0	0	0	0	0	0	0	0	0	0	0
SPAC23C11.14	0	0	0	0	0	0	0	0	1	0	0	0
SPAC23C11.15	0	0	0	0	0	0	0	0	1	1	0	0
SPAC23C4.05c	0	0	0	0	0	0	0	0	1	0	0	0
SPAC23C4.06c	0	1	0	0	0	0	0	0	0	0	0	0
SPAC23C4.07	0	0	0	0	0	0	0	0	0	0	0	0
SPAC23C4.08	0	0	0	0	0	0	0	0	1	0	0	0
SPAC23C4.09c	0	0	0	0	0	0	0	0	0	0	0	0
SPAC23C4.10	0	0	0	0	0	0	0	1	1	0	0	0
SPAC23C4.11	0	0	0	0	0	0	0	0	0	1	0	0
SPAC23C4.12	0	1	1	0	0	0	0	1	0	1	0	1
SPAC23C4.13	0	0	0	0	0	0	0	0	1	0	0	0
SPAC23C4.16c	0	0	0	0	0	0	0	0	0	1	0	0
SPAC23C4.17	0	0	0	0	0	0	0	0	0	0	0	0
SPAC23C4.18c	0	0	0	0	0	0	0	0	1	0	0	0
SPAC23C4.19	0	0	0	0	0	0	0	0	0	0	0	0
SPAC23D3.03c	0	0	0	0	0	0	0	0	0	0	0	0
SPAC23D3.04c	0	0	0	0	0	0	1	0	0	0	0	0
SPAC23D3.06c	0	0	0	0	0	0	0	0	0	0	0	0
SPAC23D3.07	0	0	0	0	0	0	0	0	0	1	0	0
SPAC23D3.08	0	0	0	0	0	0	0	1	1	0	0	0
SPAC23D3.09	0	0	0	0	0	0	0	0	0	0	0	0
SPAC23D3.10c	0	0	0	0	0	0	0	1	0	1	0	0
SPAC23D3.11	0	0	0	0	0	0	0	0	0	1	0	0
SPAC23D3.12	0	0	0	0	0	0	0	0	0	0	0	0
SPAC23D3.13c	0	0	0	0	0	0	0	1	0	0	0	0
SPAC23D3.16	0	0	0	0	0	0	0	0	0	1	0	0
SPAC23D3.17	0	0	0	0	0	0	0	0	0	1	0	0
SPAC23E2.01	0	0	0	1	0	0	0	0	1	1	0	0
SPAC23G3.01	0	0	0	0	0	0	0	0	0	0	0	0
SPAC23G3.02c	0	0	0	0	0	0	0	0	0	0	0	0
SPAC23G3.03	0	0	0	0	1	0	0	0	0	0	0	0
SPAC23G3.04	0	0	0	0	0	0	0	0	1	1	0	0
SPAC23G3.05c	0	0	0	0	0	0	0	0	1	0	0	0
SPAC23G3.06	0	0	0	0	0	0	0	0	1	1	0	0
SPAC23G3.07c	0	0	0	0	0	0	0	0	1	0	0	0
SPAC23G3.08c	0	0	0	0	0	0	0	0	1	0	0	0
SPAC23G3.09	0	0	0	0	1	0	0	0	1	0	0	0
SPAC23G3.10c	0	0	0	0	0	0	0	0	1	0	0	0
SPAC23G3.11	0	0	0	0	0	0	0	0	0	0	0	0
SPAC23G3.12c	0	0	0	0	0	0	0	0	1	0	0	0
SPAC23H3.02c	0	0	0	0	0	0	0	1	1	0	0	0
SPAC23H3.03c	0	0	0	0	0	0	0	0	1	0	0	0
SPAC23H3.04	0	0	0	0	0	0	0	0	0	0	0	0
SPAC23H3.05c	0	0	0	0	0	0	0	0	0	0	0	0
SPAC23H3.06	0	1	0	0	0	0	0	0	1	0	0	0
SPAC23H3.07c	0	0	1	0	0	0	0	0	1	0	0	1
SPAC23H3.08c	0	0	0	0	0	0	0	0	1	1	0	0
SPAC23H3.09c	0	0	0	0	1	0	1	0	1	0	0	0
SPAC23H3.10	0	0	0	0	0	0	0	0	0	0	0	0
SPAC23H3.12c	0	0	0	0	0	0	0	0	0	0	0	0
SPAC23H3.13c	0	0	0	0	0	0	0	0	1	1	0	0
SPAC23H3.14	0	0	0	0	0	0	0	0	0	0	0	0
SPAC23H3.15c	0	0	0	0	0	0	0	0	1	0	0	0
SPAC23H4.01c	0	0	0	0	0	0	0	0	0	1	0	0
SPAC23H4.02	0	0	0	1	0	0	0	1	0	0	0	0
SPAC23H4.03c	0	0	0	0	0	0	0	0	0	1	0	0
SPAC23H4.04	0	0	0	0	0	0	0	0	0	0	0	0
SPAC23H4.06	0	0	0	0	0	0	0	0	0	0	0	0
SPAC23H4.07c	0	0	0	0	1	0	1	0	0	0	0	0
SPAC23H4.08	0	0	0	0	0	0	0	0	1	0	0	0
SPAC23H4.09	0	0	0	0	0	0	0	0	0	0	0	0
SPAC23H4.10c	0	0	0	0	0	0	0	0	0	0	0	0
SPAC23H4.11c	0	0	0	0	0	0	0	0	1	0	0	0
SPAC23H4.12	0	0	0	0	0	0	0	0	0	0	0	0
SPAC23H4.13c	0	0	0	0	0	0	0	0	0	0	0	0
SPAC23H4.18c	0	0	0	0	0	0	0	0	1	1	0	0
SPAC24B11.05	0	0	0	1	0	0	0	0	1	0	0	0
SPAC24B11.06c	0	0	0	0	0	0	0	0	1	1	0	0
SPAC24B11.07c	0	0	0	1	0	0	0	0	1	0	0	0
SPAC24B11.08c	0	0	0	0	0	0	0	0	0	1	0	0
SPAC24B11.09	0	0	0	0	1	0	0	0	0	0	0	0
SPAC24B11.10c	0	0	0	0	0	0	0	1	1	0	0	0
SPAC24B11.11c	0	0	0	0	0	0	0	0	1	1	0	0
SPAC24B11.12c	0	1	0	0	0	0	1	0	0	1	0	0
SPAC24B11.13	0	0	0	0	0	1	0	0	1	0	0	0
SPAC24C9.02c	0	0	0	0	0	0	0	0	0	0	0	0
SPAC24C9.03	0	0	0	0	0	0	0	0	1	0	0	0
SPAC24C9.04	0	0	0	0	0	0	0	1	0	0	0	0
SPAC24C9.05c	0	0	0	0	0	0	0	0	0	0	0	0
SPAC24C9.06c	0	0	0	0	0	0	0	1	1	0	0	0
SPAC24C9.08	0	0	0	0	0	0	0	0	0	0	0	0
SPAC24C9.09	0	0	0	0	0	0	0	0	1	0	0	0
SPAC24C9.10c	0	0	0	0	0	0	0	0	0	1	0	0
SPAC24C9.11	0	0	0	0	0	0	0	0	0	0	0	0
SPAC24C9.14	0	0	0	0	0	0	0	0	1	1	0	0
SPAC24C9.16c	0	0	0	0	1	0	0	0	0	0	0	0
SPAC24H6.01c	0	0	0	0	0	0	0	0	0	0	0	0
SPAC24H6.02c	0	0	0	0	0	0	0	0	1	0	0	0
SPAC24H6.03	0	0	0	0	0	0	0	0	0	1	0	0
SPAC24H6.04	0	0	0	1	0	0	0	1	1	1	0	0
SPAC24H6.05	0	0	0	0	0	0	0	0	1	0	0	0
SPAC24H6.07	0	0	1	0	0	0	0	0	0	0	1	1
SPAC24H6.08	0	0	0	0	0	0	0	1	1	1	0	0
SPAC24H6.09	0	1	0	0	1	0	1	0	1	0	0	0
SPAC24H6.10c	0	0	0	0	0	0	0	0	0	1	0	0
SPAC24H6.11c	0	0	0	0	0	0	0	0	1	0	0	0
SPAC24H6.12c	0	0	0	0	0	0	0	0	1	0	0	0
SPAC24H6.13	0	1	0	0	0	0	0	1	1	0	0	0
SPAC25A8.01c	0	0	0	0	0	0	0	0	0	0	0	0
SPAC25A8.02	0	0	0	0	0	0	0	0	1	1	0	0
SPAC25A8.03c	0	0	0	0	0	0	0	0	1	1	0	0
SPAC25B8.02	0	0	0	0	0	0	0	0	0	1	0	0
SPAC25B8.03	0	0	0	0	0	0	0	0	1	0	0	0
SPAC25B8.04c	0	0	0	0	0	0	0	0	1	1	0	0
SPAC25B8.05	0	0	0	0	0	0	0	0	0	0	0	0
SPAC25B8.06c	0	0	0	0	0	0	0	1	1	0	0	0
SPAC25B8.07c	0	0	0	0	0	0	0	1	1	1	0	0
SPAC25B8.11	0	0	0	0	0	0	0	0	1	1	0	0
SPAC25B8.13c	0	0	0	0	0	0	0	0	1	1	0	0
SPAC25B8.15c	0	0	0	0	1	0	0	0	1	0	0	0
SPAC25B8.19c	0	0	0	0	1	0	1	0	1	0	0	0
SPAC25B8.20	0	0	0	0	0	0	0	0	1	1	0	0
SPAC25G10.01	0	0	0	0	0	0	0	1	1	1	0	0
SPAC25G10.03	0	0	0	0	0	0	0	0	1	1	0	0
SPAC25G10.05c	0	0	0	0	0	0	0	0	0	0	0	0
SPAC25G10.06	0	0	1	0	0	0	0	0	0	0	0	1
SPAC25G10.07c	0	0	0	0	0	0	0	0	1	1	0	0
SPAC25G10.08	0	0	0	0	0	0	0	0	1	0	0	1
SPAC25G10.09c	0	0	0	0	0	0	0	0	1	0	0	0
SPAC25H1.02	0	0	0	0	0	0	0	0	0	0	0	0
SPAC25H1.06	0	0	0	0	0	0	0	1	0	1	0	0
SPAC25H1.07	0	0	0	0	0	0	0	0	0	0	0	0
SPAC25H1.08c	0	0	0	0	0	0	0	0	1	0	0	0
SPAC25H1.10c	0	0	0	0	0	0	0	0	0	1	0	0
SPAC26A3.01	0	0	0	0	0	0	0	0	1	0	0	0
SPAC26A3.02	0	0	0	0	0	0	0	1	0	0	0	0
SPAC26A3.03c	0	0	0	0	0	0	0	0	0	0	0	0
SPAC26A3.04	0	0	1	0	0	0	0	0	1	0	0	1
SPAC26A3.05	0	0	0	0	0	0	0	0	0	0	0	0
SPAC26A3.06	0	0	0	0	0	0	0	0	0	0	0	0
SPAC26A3.07c	1	0	1	0	0	0	0	0	0	0	1	1
SPAC26A3.08	0	0	0	0	0	0	0	0	1	1	0	0
SPAC26A3.10	0	0	0	0	0	0	0	0	1	0	0	0
SPAC26A3.11	0	0	0	0	0	0	0	1	1	0	0	0
SPAC26A3.12c	0	0	0	0	0	0	0	0	0	0	0	0
SPAC26A3.14c	0	0	0	1	0	1	0	0	0	0	0	0
SPAC26A3.15c	0	0	0	0	0	0	0	0	1	1	0	0
SPAC26A3.16	0	0	1	0	0	0	1	0	1	0	0	1
SPAC26A3.17c	0	0	0	0	0	0	0	0	0	0	0	0
SPAC26F1.01	0	0	0	0	0	0	0	1	0	0	0	0
SPAC26F1.08c	0	0	0	0	1	0	0	0	0	1	0	0
SPAC26F1.09	0	1	0	0	0	0	0	0	1	1	0	0
SPAC26F1.10c	0	0	0	1	0	0	0	0	0	1	0	0
SPAC26F1.12c	0	0	0	0	0	0	0	0	0	0	0	0
SPAC26F1.13c	0	0	0	0	0	0	0	0	0	0	0	0
SPAC26F1.14c	0	0	0	0	0	0	0	0	1	1	0	0
SPAC26H5.02c	0	0	0	0	0	0	0	0	0	0	0	0
SPAC26H5.03	0	0	0	0	0	0	0	0	0	0	0	0
SPAC26H5.04	0	0	0	0	0	0	0	0	1	1	0	0
SPAC26H5.05	0	1	0	0	0	0	0	0	0	0	0	0
SPAC26H5.06	0	0	0	0	0	0	0	0	1	1	0	0
SPAC26H5.07c	0	0	0	0	0	0	0	0	0	0	0	0
SPAC26H5.08c	0	0	0	0	0	0	1	0	1	0	0	0
SPAC26H5.09c	0	0	0	0	1	0	0	0	0	0	0	0
SPAC26H5.11	0	0	0	0	0	0	0	0	0	0	0	0
SPAC26H5.12	0	0	0	0	0	0	1	0	1	1	0	0
SPAC26H5.13c	0	0	0	0	0	0	0	1	1	0	0	0
SPAC27D7.02c	0	0	0	0	0	0	0	0	1	1	0	0
SPAC27D7.04	0	0	0	0	0	0	0	0	1	0	0	0
SPAC27D7.05c	0	0	0	0	0	0	0	0	0	1	0	0
SPAC27D7.06	0	0	0	0	0	0	0	0	1	0	0	0
SPAC27D7.07c	0	0	0	0	0	0	0	0	1	0	0	0
SPAC27D7.08c	0	0	0	0	0	0	0	0	0	0	0	0
SPAC27D7.09c	0	0	0	0	0	0	0	0	0	0	0	0
SPAC27D7.12c	0	1	0	0	0	0	0	0	1	0	0	0
SPAC27D7.14c	0	0	0	0	0	0	0	1	1	0	0	0
SPAC27E2.01	0	0	0	0	0	0	0	0	1	0	0	0
SPAC27E2.02	0	0	0	0	1	0	0	0	1	1	0	0
SPAC27E2.03c	0	0	0	0	0	0	0	0	0	0	0	0
SPAC27E2.05	0	0	0	0	0	0	0	0	1	0	0	0
SPAC27E2.06c	0	0	0	0	0	0	0	0	1	0	0	0
SPAC27E2.07	0	0	0	0	0	0	0	0	1	1	0	0
SPAC27E2.09	0	0	0	0	0	0	0	0	1	0	0	0
SPAC27E2.10c	0	0	0	0	0	0	0	1	1	1	0	0
SPAC27E2.14	0	0	0	0	0	0	0	0	0	0	0	0
SPAC27F1.02c	0	0	0	0	0	0	0	0	1	1	0	0
SPAC27F1.03c	0	0	0	0	0	0	0	0	0	1	0	0
SPAC27F1.04c	0	0	0	0	0	0	0	0	1	0	0	0
SPAC27F1.06c	0	0	0	0	0	0	0	0	0	0	0	0
SPAC27F1.09c	0	0	0	0	0	0	0	0	0	0	0	0
SPAC29A4.04c	0	0	1	0	0	0	0	0	1	1	0	1
SPAC29A4.06c	0	0	0	0	0	0	0	0	1	1	0	0
SPAC29A4.07	0	0	0	0	0	0	0	0	0	1	0	0
SPAC29A4.08c	0	0	0	0	0	0	0	0	1	1	0	0
SPAC29A4.13	0	0	0	0	0	0	0	0	0	0	0	0
SPAC29A4.14c	0	1	0	0	0	0	0	0	1	1	0	0
SPAC29A4.15	0	0	0	0	1	0	1	0	0	0	0	0
SPAC29A4.16	0	0	0	0	0	0	0	0	0	1	0	0
SPAC29A4.18	0	0	0	0	0	0	0	0	1	1	0	0
SPAC29A4.19c	0	0	0	1	0	1	0	0	1	1	0	0
SPAC29B12.01	0	0	0	0	0	0	0	0	0	0	0	0
SPAC29B12.02c	0	0	0	0	0	0	0	0	1	0	0	0
SPAC29B12.03	0	0	0	0	0	0	0	1	0	0	0	0
SPAC29B12.04	0	0	0	0	0	0	0	0	0	1	0	0
SPAC29B12.06c	0	0	0	0	0	0	0	0	0	1	0	0
SPAC29B12.07	0	0	0	0	0	0	0	0	1	0	0	0
SPAC29B12.08	0	1	0	0	1	0	0	0	1	0	0	0
SPAC29B12.10c	0	0	0	0	0	0	0	0	1	0	0	0
SPAC29B12.11c	0	0	0	0	0	0	0	0	1	1	0	0
SPAC29B12.13	0	0	1	0	0	0	0	0	0	0	0	1
SPAC29E6.01	0	0	0	0	0	0	0	0	0	1	0	0
SPAC29E6.02	0	0	0	0	0	0	0	0	0	1	0	0
SPAC29E6.03c	0	0	0	0	0	0	0	0	0	0	0	0
SPAC29E6.04	0	0	0	0	0	0	0	0	0	0	0	0
SPAC29E6.05c	0	0	0	0	0	0	0	0	0	0	0	0
SPAC29E6.06c	0	0	0	0	0	0	0	0	0	0	0	0
SPAC29E6.08	0	0	0	0	1	1	0	0	1	0	0	0
SPAC29E6.09	0	0	0	0	0	0	0	1	1	0	0	0
SPAC29E6.10c	0	0	0	0	0	0	0	0	1	0	0	0
SPAC2C4.03c	0	0	0	0	0	0	0	0	0	0	0	0
SPAC2C4.04c	0	0	0	0	0	0	0	0	1	0	0	0
SPAC2C4.05	0	0	0	0	0	0	0	0	1	0	0	0
SPAC2C4.06c	0	0	0	0	0	0	0	1	1	0	0	0
SPAC2C4.07c	0	0	0	0	0	0	0	0	1	0	0	0
SPAC2C4.10c	0	0	0	0	0	0	0	0	1	0	0	0
SPAC2C4.11c	0	0	0	0	0	0	0	0	1	0	0	0
SPAC2C4.12c	0	0	0	0	0	0	0	0	0	0	0	0
SPAC2C4.13	0	0	0	0	0	0	0	0	1	0	0	0
SPAC2C4.14c	0	0	0	0	0	0	0	1	1	0	0	0
SPAC2C4.15c	0	0	0	0	0	0	0	0	1	1	0	0
SPAC2C4.16c	0	0	1	0	1	0	1	0	0	1	0	1
SPAC2C4.17c	0	0	0	0	0	0	0	1	1	1	0	0
SPAC2E12.03c	0	0	0	0	0	0	0	1	1	1	0	0
SPAC2E1P3.01	0	0	0	0	0	0	0	1	0	0	0	0
SPAC2E1P3.04	0	0	0	0	0	0	0	0	0	1	0	0
SPAC2E1P3.05c	0	0	0	1	0	1	0	0	0	0	0	0
SPAC2E1P5.01c	0	0	0	0	0	0	0	0	0	0	0	0
SPAC2E1P5.03	0	0	0	0	0	0	0	0	1	0	0	0
SPAC2E1P5.05	0	0	0	0	0	0	0	0	1	0	0	0
SPAC2F3.02	0	0	0	0	0	0	0	0	0	1	0	0
SPAC2F3.03c	0	0	0	0	0	0	0	0	0	0	0	0
SPAC2F3.06c	0	0	0	0	1	0	1	0	1	0	0	0
SPAC2F3.08	0	0	0	0	0	0	0	0	0	0	0	0
SPAC2F3.09	0	0	1	0	0	0	0	0	1	1	0	1
SPAC2F3.14c	0	0	0	0	0	0	0	0	0	0	0	0
SPAC2F3.15	0	0	0	0	1	0	1	0	1	0	0	0
SPAC2F3.16	0	0	0	0	0	0	0	1	1	0	0	0
SPAC2F3.17c	0	0	0	0	0	0	0	0	0	0	0	0
SPAC2F3.18c	0	0	0	0	1	0	0	0	0	0	0	0
SPAC2F7.02c	0	0	0	0	0	0	0	0	1	0	0	0
SPAC2F7.03c	0	0	0	0	0	0	0	0	1	0	0	0
SPAC2F7.04	0	1	0	0	0	0	0	1	0	0	0	1
SPAC2F7.05c	0	0	0	0	0	0	0	0	0	0	0	0
SPAC2F7.09c	0	0	0	0	0	0	1	0	0	0	0	0
SPAC2F7.10	0	0	0	0	1	0	1	0	0	0	0	0
SPAC2F7.11	0	0	0	0	0	0	0	0	1	1	0	0
SPAC2F7.13c	0	0	0	0	0	0	0	0	1	0	0	0
SPAC2F7.14c	0	0	0	0	0	0	0	1	1	0	0	0
SPAC2F7.15	0	0	0	0	0	0	0	0	0	0	0	0
SPAC2F7.16c	0	0	0	0	0	0	0	0	0	1	0	0
SPAC2F7.17	0	0	0	0	0	0	0	0	0	0	0	0
SPAC2G11.02	0	0	0	0	0	0	0	0	0	0	0	0
SPAC2G11.03c	0	0	0	0	0	0	0	0	0	0	0	0
SPAC2G11.04	0	0	0	0	0	0	0	0	0	1	0	0
SPAC2G11.06	0	0	1	0	0	0	0	0	0	0	0	1
SPAC2G11.08c	0	0	0	0	0	0	0	0	1	0	0	0
SPAC2G11.09	0	0	0	0	0	0	0	0	1	0	0	0
SPAC2G11.11c	0	0	0	0	0	0	0	0	0	0	0	0
SPAC2G11.12	0	0	0	0	0	0	0	0	1	0	0	0
SPAC2G11.13	0	1	0	0	0	0	0	0	1	1	0	0
SPAC2G11.14	0	0	0	0	0	0	0	0	1	0	0	0
SPAC2G11.15c	0	0	1	0	0	0	0	0	0	0	0	1
SPAC2H10.01	0	0	0	0	0	0	0	1	0	0	0	0
SPAC2H10.02c	0	0	0	0	0	0	0	0	1	1	0	0
SPAC30.01c	0	0	0	0	0	0	0	0	0	0	0	0
SPAC30.04c	0	0	0	0	0	0	0	0	0	0	0	0
SPAC30C2.02	0	0	0	0	0	0	0	0	0	0	0	0
SPAC30C2.03	0	0	0	0	0	1	0	0	0	0	0	0
SPAC30C2.05	0	0	0	0	0	1	0	0	0	0	0	0
SPAC30C2.06c	0	0	0	0	0	0	0	0	0	1	0	0
SPAC30C2.07	0	0	0	0	0	0	0	0	0	0	0	0
SPAC30C2.08	0	0	0	1	1	1	1	1	1	1	0	0
SPAC30D11.04c	0	0	0	0	0	0	0	0	0	0	0	0
SPAC30D11.05	0	0	1	0	0	0	0	0	0	1	0	1
SPAC30D11.06c	0	0	0	0	0	0	0	0	0	1	0	0
SPAC30D11.08c	0	0	0	0	0	0	0	0	1	1	0	0
SPAC30D11.09	0	0	0	0	0	0	0	0	0	0	0	0
SPAC30D11.12	0	0	1	0	0	0	0	0	0	0	0	1
SPAC30D11.13	0	0	0	0	0	0	0	1	1	0	0	0
SPAC30D11.14c	0	0	0	0	0	0	0	0	1	1	0	0
SPAC31A2.02	0	0	0	0	0	0	0	0	0	0	0	0
SPAC31A2.03	0	0	0	0	0	0	0	0	0	0	0	0
SPAC31A2.04c	0	0	0	1	0	0	0	0	1	0	0	0
SPAC31A2.05c	0	0	0	0	0	0	0	0	1	0	0	0
SPAC31A2.06	0	0	0	0	0	0	0	0	0	0	0	0
SPAC31A2.07c	0	0	0	0	0	0	0	0	1	0	0	0
SPAC31A2.08	0	1	0	0	0	0	1	0	0	1	0	0
SPAC31A2.09c	0	0	0	0	0	0	0	1	1	1	0	0
SPAC31A2.10	0	0	0	0	0	0	0	0	0	0	0	0
SPAC31A2.11c	0	0	0	0	0	1	0	0	1	1	0	0
SPAC31A2.12	0	0	0	0	0	0	0	0	1	0	0	0
SPAC31A2.13c	0	0	0	0	0	0	0	0	1	1	0	0
SPAC31A2.14	0	0	0	0	0	0	0	0	0	0	0	0
SPAC31A2.15c	0	0	0	0	0	0	0	0	0	1	0	0
SPAC31A2.16	0	0	0	1	0	1	0	0	0	0	0	0
SPAC31F12.01	0	0	0	0	0	0	0	0	1	1	0	0
SPAC31G5.01	0	0	0	0	0	0	0	0	1	1	0	0
SPAC31G5.02	0	1	0	0	0	0	0	0	1	0	0	0
SPAC31G5.03	0	0	1	0	0	0	0	0	0	0	1	1
SPAC31G5.04	0	0	0	0	1	1	1	0	0	0	0	0
SPAC31G5.05c	0	0	0	0	0	0	0	0	0	0	0	0
SPAC31G5.07	0	0	0	0	0	0	0	0	0	0	0	0
SPAC31G5.08	0	0	0	0	0	0	0	0	0	0	0	0
SPAC31G5.09c	0	1	0	0	0	0	1	0	0	1	0	0
SPAC31G5.12c	0	0	0	0	0	0	0	0	1	0	0	0
SPAC31G5.15	0	0	0	0	0	0	0	0	0	0	0	0
SPAC31G5.16c	0	0	0	0	0	0	0	0	0	0	0	0
SPAC31G5.17c	1	0	0	0	0	0	0	0	1	0	1	0
SPAC31G5.18c	0	0	0	0	0	0	0	0	1	1	0	0
SPAC31G5.19	0	0	0	0	0	0	0	0	0	1	0	0
SPAC323.01c	0	0	0	0	0	0	0	1	0	0	0	0
SPAC323.02c	0	0	0	0	0	0	0	0	0	0	0	0
SPAC323.04	0	0	0	0	0	0	0	0	0	0	0	0
SPAC323.05c	0	0	0	0	0	0	0	1	1	1	0	0
SPAC323.06c	0	0	0	0	0	0	0	0	1	0	0	0
SPAC323.07c	0	0	0	0	0	0	0	0	1	0	0	0
SPAC328.01c	0	0	0	0	0	0	0	0	1	1	0	0
SPAC328.02	0	0	0	0	0	0	0	1	1	1	0	0
SPAC328.03	0	0	0	0	0	0	0	0	1	1	0	0
SPAC328.04	0	0	0	0	0	0	0	1	1	0	0	0
SPAC328.05	0	0	1	0	0	0	0	0	1	1	0	1
SPAC328.06	0	0	0	0	0	0	0	0	1	0	0	0
SPAC328.07c	0	0	0	0	0	0	0	0	1	0	0	0
SPAC328.08c	0	0	0	0	0	0	0	1	1	0	0	0
SPAC328.09	0	0	0	0	0	0	0	0	1	1	0	0
SPAC328.10c	0	0	1	1	0	0	0	0	0	0	1	1
SPAC32A11.02c	0	0	0	0	0	0	0	1	1	0	0	0
SPAC32A11.03c	0	1	0	0	0	0	0	0	1	1	0	0
SPAC343.01c	0	0	0	0	0	0	0	0	1	1	0	0
SPAC343.02	0	0	0	0	0	0	0	0	1	0	0	0
SPAC343.03	0	0	0	0	0	0	0	0	0	0	0	0
SPAC343.04c	0	0	0	0	0	0	0	1	0	1	0	0
SPAC343.05	0	0	0	0	0	0	0	0	0	0	0	0
SPAC343.06c	0	0	0	0	0	0	0	0	1	0	0	0
SPAC343.08c	0	0	0	0	0	0	0	0	1	0	0	0
SPAC343.09	0	0	0	0	1	0	1	0	1	1	0	0
SPAC343.10	0	0	0	0	0	0	0	0	1	1	0	0
SPAC343.11c	0	0	0	0	0	0	0	0	1	1	0	0
SPAC343.12	0	0	0	0	0	0	0	0	1	0	0	0
SPAC343.13	0	0	0	0	0	0	0	0	0	0	0	0
SPAC343.14c	0	0	0	0	0	0	0	0	0	0	0	0
SPAC343.15	0	0	0	0	0	0	0	0	1	0	0	0
SPAC343.17c	0	0	0	0	0	0	0	0	1	1	0	0
SPAC343.19	0	0	0	0	0	0	0	0	1	1	0	0
SPAC3A11.02	0	0	0	0	0	0	0	0	1	1	0	0
SPAC3A11.03	0	0	0	0	0	0	0	0	0	0	0	0
SPAC3A11.04	0	0	0	0	0	0	0	0	1	1	0	0
SPAC3A11.05c	0	0	0	0	0	0	0	1	0	1	0	0
SPAC3A11.08	0	1	0	0	0	0	0	0	1	0	0	0
SPAC3A11.09	0	1	0	1	0	0	0	1	1	1	0	0
SPAC3A11.10c	0	0	0	0	0	0	0	0	0	1	0	0
SPAC3A11.11c	0	0	0	0	0	0	0	0	0	1	0	0
SPAC3A11.12c	0	0	0	0	0	0	0	0	1	1	0	0
SPAC3A11.13	0	0	0	0	0	0	0	0	1	1	0	0
SPAC3A11.14c	0	0	0	0	0	0	0	0	0	1	0	0
SPAC3A12.02	0	0	0	0	0	0	0	0	0	0	0	0
SPAC3A12.05c	0	0	0	0	0	0	0	0	1	0	0	0
SPAC3A12.07	0	0	0	0	0	0	0	0	1	1	0	0
SPAC3A12.08	0	0	0	0	0	0	0	0	1	1	0	0
SPAC3A12.09c	0	0	0	0	0	0	0	1	1	0	0	0
SPAC3A12.10	0	0	1	0	0	0	0	0	0	0	0	1
SPAC3A12.11c	0	0	0	0	0	0	0	0	0	1	0	0
SPAC3A12.12	0	0	0	0	0	0	0	0	0	0	0	0
SPAC3A12.13c	0	0	0	0	0	0	0	0	0	0	0	0
SPAC3A12.14	0	0	0	0	0	0	0	0	1	0	0	0
SPAC3A12.15	0	0	0	1	0	1	0	0	0	1	0	0
SPAC3A12.16c	0	0	0	0	0	0	0	0	0	1	0	0
SPAC3A12.17c	0	0	0	0	1	0	0	0	0	0	0	0
SPAC3A12.18	0	0	1	0	0	0	0	0	1	1	0	1
SPAC3C7.01c	0	0	0	0	0	0	0	0	0	0	0	0
SPAC3C7.04	0	0	0	0	0	0	0	0	1	1	0	0
SPAC3C7.05c	0	0	0	0	0	0	0	0	1	1	0	0
SPAC3C7.06c	0	1	0	0	0	0	0	1	1	0	0	0
SPAC3C7.07c	0	0	0	0	0	0	0	0	0	1	0	0
SPAC3C7.08c	0	0	0	0	0	0	0	1	1	0	0	0
SPAC3C7.10	0	0	0	0	0	0	0	1	1	0	0	0
SPAC3C7.11c	0	0	0	0	0	0	1	1	0	0	0	0
SPAC3C7.12	0	0	0	0	0	0	0	1	0	0	0	0
SPAC3C7.13c	0	1	0	0	0	0	0	0	0	0	0	0
SPAC3C7.14c	0	0	0	0	0	0	1	0	0	0	0	0
SPAC3F10.02c	0	0	0	0	0	0	0	0	0	0	0	0
SPAC3F10.03	0	0	0	0	0	0	0	1	0	0	0	0
SPAC3F10.04	0	0	0	0	0	0	0	0	1	1	0	0
SPAC3F10.08c	0	0	1	0	0	0	0	0	1	1	0	1
SPAC3F10.09	0	0	0	0	0	0	0	0	0	1	0	0
SPAC3F10.11c	0	0	0	0	0	0	0	0	0	0	0	0
SPAC3F10.12c	0	0	0	0	0	0	0	0	0	0	0	0
SPAC3F10.13	0	0	0	0	0	0	0	0	1	1	0	0
SPAC3F10.15c	0	0	0	0	0	0	0	0	1	0	0	0
SPAC3F10.16c	0	0	0	0	0	0	0	0	0	0	0	0
SPAC3F10.17	0	0	1	0	0	0	0	1	1	0	0	1
SPAC3F10.18c	0	0	1	0	0	0	0	0	0	0	0	1
SPAC3F10.19	0	0	0	0	0	0	0	0	1	0	0	1
SPAC3G6.02	0	0	0	0	0	0	0	0	0	1	0	0
SPAC3G6.03c	0	0	0	0	0	0	0	0	0	0	0	0
SPAC3G6.04	0	0	0	0	0	0	0	0	1	0	0	0
SPAC3G6.05	0	0	0	0	1	0	0	1	0	0	0	0
SPAC3G6.06c	0	0	0	0	0	0	0	0	0	1	0	0
SPAC3G6.08	0	0	0	0	0	0	0	0	1	0	0	0
SPAC3G6.11	0	0	0	0	0	0	0	1	1	1	0	0
SPAC3G6.13c	0	0	1	1	0	0	0	0	0	0	0	1
SPAC3G9.04	0	0	0	0	0	0	0	0	1	0	0	0
SPAC3G9.05	0	0	0	0	0	0	0	1	0	0	0	0
SPAC3G9.06	0	0	0	0	1	0	1	0	0	0	0	0
SPAC3G9.07c	0	0	0	0	0	0	0	0	0	1	0	0
SPAC3G9.08	0	0	0	0	0	0	0	0	1	0	0	0
SPAC3G9.09c	0	0	0	0	0	0	0	0	1	0	0	0
SPAC3G9.10c	0	0	0	0	0	0	0	0	0	1	0	0
SPAC3G9.12	0	0	0	0	0	0	0	1	1	1	0	0
SPAC3G9.13c	0	0	0	0	0	0	0	0	0	0	0	0
SPAC3G9.14	0	0	0	0	0	0	0	0	0	0	0	0
SPAC3G9.17	0	0	0	0	0	0	0	0	0	0	0	0
SPAC3H1.01c	0	0	0	1	0	0	0	0	1	0	0	0
SPAC3H1.02c	0	0	0	0	0	0	0	0	1	1	0	0
SPAC3H1.03	0	0	0	1	0	0	0	0	0	0	0	0
SPAC3H1.04c	0	1	0	0	0	0	0	0	0	0	0	0
SPAC3H1.06c	0	0	0	0	0	0	0	0	0	1	0	0
SPAC3H1.07	0	0	0	0	0	0	0	0	1	0	0	0
SPAC3H1.08c	0	0	0	0	0	0	0	0	0	0	0	0
SPAC3H1.09c	0	0	1	0	0	0	0	0	1	0	0	1
SPAC3H1.10	0	0	0	0	0	0	0	0	1	0	0	0
SPAC3H1.11	0	0	0	0	0	0	0	1	1	0	0	0
SPAC3H1.12c	0	0	0	0	0	0	0	0	0	0	1	0
SPAC3H1.13	0	0	1	0	1	0	1	0	0	0	0	1
SPAC3H1.14	0	0	0	0	0	0	0	0	1	1	0	0
SPAC3H5.04	0	0	0	0	0	0	0	0	0	0	0	0
SPAC3H5.05c	0	0	0	0	0	0	0	0	0	0	1	0
SPAC3H5.06c	0	0	0	0	0	0	0	0	0	0	1	0
SPAC3H5.07	0	0	1	0	0	0	0	0	1	0	0	1
SPAC3H5.08c	0	0	0	0	0	1	0	1	1	0	0	0
SPAC3H5.09c	0	0	0	0	0	0	0	1	1	1	0	0
SPAC3H5.10	0	0	1	0	0	0	0	0	1	1	0	1
SPAC3H5.11	0	0	0	0	0	0	0	1	0	0	0	0
SPAC3H5.12c	0	0	1	0	0	0	0	0	0	0	0	1
SPAC3H5.13	0	0	0	0	0	0	0	0	0	0	0	0
SPAC3H8.02	0	0	0	0	0	0	0	1	0	1	0	0
SPAC3H8.03	0	0	0	0	0	0	0	0	0	0	0	0
SPAC3H8.04	0	0	0	0	0	0	0	0	1	1	0	0
SPAC3H8.05c	0	0	0	0	0	0	0	1	1	1	0	0
SPAC3H8.06	0	0	1	0	0	0	0	1	0	1	0	1
SPAC3H8.07c	0	0	0	0	0	0	0	0	0	0	0	0
SPAC3H8.08c	0	0	0	0	0	0	0	0	1	1	0	0
SPAC3H8.10	0	0	0	0	0	0	0	0	0	0	0	0
SPAC458.02c	0	0	0	0	1	0	1	0	0	0	0	0
SPAC458.03	0	0	0	0	0	0	0	0	1	1	0	0
SPAC458.05	0	0	0	0	0	0	0	1	0	1	0	0
SPAC458.07	0	0	0	0	0	0	0	0	1	0	0	0
SPAC4A8.02c	0	0	0	0	0	0	0	0	1	1	0	0
SPAC4A8.03c	0	0	0	0	0	0	0	0	1	1	0	0
SPAC4A8.04	0	0	0	1	0	1	0	0	0	1	0	0
SPAC4A8.05c	0	0	0	0	0	0	0	0	0	0	0	0
SPAC4A8.06c	0	0	1	0	0	0	0	0	1	0	0	1
SPAC4A8.07c	0	0	0	0	0	0	0	0	1	0	0	0
SPAC4A8.08c	0	0	0	0	0	0	0	0	0	0	0	0
SPAC4A8.09c	0	0	0	0	0	0	0	0	1	1	0	0
SPAC4A8.10	0	0	1	0	0	0	1	0	0	1	0	1
SPAC4A8.11c	0	0	0	0	1	0	1	0	0	0	0	0
SPAC4A8.14	0	0	0	0	0	0	0	0	1	0	0	0
SPAC4C5.01	0	0	0	0	0	0	0	0	0	0	0	0
SPAC4C5.02c	0	0	0	0	0	0	0	0	1	1	0	0
SPAC4C5.03	0	0	0	0	0	0	0	0	1	0	0	0
SPAC4C5.04	0	0	0	0	0	0	0	0	1	0	0	0
SPAC4D7.01c	0	0	0	0	0	0	0	0	1	1	0	0
SPAC4D7.03	0	0	0	0	0	0	0	0	1	0	0	0
SPAC4D7.04c	0	0	0	0	0	0	0	0	1	0	0	0
SPAC4D7.05	0	0	0	0	0	0	0	0	0	0	0	0
SPAC4D7.06c	0	0	0	0	0	0	0	0	1	0	0	0
SPAC4D7.07c	0	0	0	0	0	0	0	0	1	0	0	0
SPAC4D7.09	0	0	0	0	0	0	0	1	0	0	0	0
SPAC4D7.10c	0	0	0	0	0	0	0	0	1	0	0	0
SPAC4D7.11	0	0	0	0	0	0	0	0	1	1	0	0
SPAC4D7.12c	0	0	0	0	0	0	0	0	0	1	0	0
SPAC4D7.14	0	0	0	0	0	0	0	0	0	0	0	0
SPAC4F10.03c	0	0	0	0	0	0	0	0	1	0	0	0
SPAC4F10.04	0	0	0	0	0	0	0	0	1	1	0	0
SPAC4F10.05c	0	0	0	0	0	0	0	0	0	0	0	0
SPAC4F10.06	0	0	0	0	0	0	0	0	1	0	0	0
SPAC4F10.07c	0	0	0	1	0	0	0	0	0	1	0	0
SPAC4F10.09c	0	0	0	0	0	0	0	0	0	0	0	0
SPAC4F10.10c	0	0	0	0	0	0	0	1	1	0	0	0
SPAC4F10.11	0	0	0	1	1	0	1	1	1	0	0	0
SPAC4F10.12	0	0	0	0	0	0	0	0	1	0	0	0
SPAC4F10.13c	0	0	0	0	0	0	0	0	0	0	0	0
SPAC4F10.14c	0	1	0	0	0	1	0	0	0	0	0	0
SPAC4F10.16c	0	0	1	0	0	0	0	0	1	1	0	1
SPAC4F10.18	0	0	0	0	0	0	0	0	0	0	0	0
SPAC4F10.19c	0	0	0	0	0	0	0	0	1	0	0	0
SPAC4F10.22	0	0	0	0	0	0	0	0	0	0	0	0
SPAC4F8.01	0	0	0	1	0	1	0	0	1	1	0	0
SPAC4F8.02c	0	0	0	0	0	0	0	0	0	1	0	0
SPAC4F8.03	0	0	0	0	0	0	0	0	1	0	0	0
SPAC4F8.04	0	0	0	0	0	0	0	0	1	0	0	0
SPAC4F8.05c	0	0	0	0	0	0	0	1	0	0	0	0
SPAC4F8.06	0	0	0	0	0	0	0	0	0	0	0	0
SPAC4F8.07c	0	0	0	0	0	0	0	0	1	0	0	0
SPAC4F8.10c	0	0	0	1	0	0	0	0	0	0	0	0
SPAC4F8.11	0	0	0	0	0	0	0	1	0	1	0	0
SPAC4F8.12c	0	0	0	0	0	0	0	0	1	1	0	0
SPAC4F8.13c	0	0	0	0	0	0	0	0	1	0	0	0
SPAC4F8.14c	0	0	0	0	0	0	0	0	0	0	0	0
SPAC4F8.15	0	0	0	0	0	0	0	0	1	0	0	0
SPAC4G8.02c	0	0	0	0	0	0	0	0	0	0	0	0
SPAC4G8.03c	0	0	0	0	0	0	0	0	0	1	0	0
SPAC4G8.04	0	0	0	0	0	0	0	0	0	1	0	0
SPAC4G8.05	0	0	0	0	0	0	0	0	0	0	0	0
SPAC4G8.10	0	0	0	0	0	0	0	1	1	1	0	0
SPAC4G8.12c	0	0	0	0	0	0	0	0	1	0	0	0
SPAC4G8.13c	0	0	0	0	0	0	0	0	0	0	0	0
SPAC4G9.02	0	0	0	0	0	0	0	1	1	0	0	0
SPAC4G9.03	0	0	0	0	0	0	0	0	0	0	0	0
SPAC4G9.04c	0	0	0	0	0	0	0	0	1	0	0	0
SPAC4G9.06c	0	0	0	0	1	0	1	1	1	1	0	0
SPAC4G9.08c	0	0	0	0	0	0	0	0	0	0	0	0
SPAC4G9.09c	0	0	0	0	1	1	0	0	0	0	0	0
SPAC4G9.10	0	0	0	0	0	0	0	0	1	1	0	0
SPAC4G9.11c	0	0	0	0	0	0	0	0	0	0	0	0
SPAC4G9.12	0	0	0	0	0	0	0	0	0	0	0	0
SPAC4G9.13c	0	0	0	0	0	0	0	0	0	1	0	0
SPAC4G9.14	0	0	0	0	0	0	0	0	1	1	0	0
SPAC4G9.15	0	0	0	0	0	0	0	0	0	0	0	0
SPAC4G9.16c	0	0	1	0	1	0	0	0	0	0	1	1
SPAC4G9.17c	0	0	0	0	0	0	0	0	0	0	0	0
SPAC4G9.19	0	0	0	0	0	0	0	0	0	1	0	0
SPAC4G9.20c	0	0	0	0	0	0	0	1	0	0	0	0
SPAC4G9.22	0	1	0	0	0	0	0	1	1	1	0	0
SPAC4H3.01	0	0	0	0	1	0	1	0	1	0	0	0
SPAC4H3.02c	0	0	0	0	0	0	0	0	0	1	0	0
SPAC4H3.04c	0	0	0	0	0	0	0	0	1	0	0	0
SPAC4H3.05	0	0	0	0	0	0	0	0	1	0	0	0
SPAC4H3.07c	0	0	0	0	0	0	0	0	0	0	0	0
SPAC4H3.09	0	0	0	0	0	0	0	0	0	0	0	0
SPAC4H3.10c	0	0	0	1	1	1	0	0	0	0	0	0
SPAC4H3.11c	0	0	0	1	0	1	0	0	0	0	0	0
SPAC4H3.13	0	0	0	0	0	0	0	0	1	1	0	0
SPAC4H3.14c	0	0	0	0	0	0	0	0	1	0	0	0
SPAC4H3.16	0	0	0	0	0	0	0	0	1	0	0	0
SPAC513.01c	0	0	0	0	0	0	0	0	1	0	0	0
SPAC513.02	0	0	0	0	0	0	0	0	0	1	0	0
SPAC513.05	0	0	0	0	1	0	1	0	0	0	0	0
SPAC513.06c	0	0	0	0	0	0	0	0	1	0	0	0
SPAC513.07	0	0	0	0	0	0	0	0	1	0	0	0
SPAC521.03	0	0	0	0	0	0	0	0	0	1	0	0
SPAC521.04c	0	0	0	0	0	0	0	1	0	1	0	0
SPAC521.05	0	0	1	0	0	0	0	0	0	0	0	1
SPAC56E4.02c	0	0	0	0	0	0	0	0	1	1	0	0
SPAC56E4.03	0	0	0	0	1	1	0	1	0	0	0	0
SPAC56E4.05	0	0	0	0	0	1	0	0	0	0	0	0
SPAC56E4.06c	0	0	0	0	0	0	0	0	0	0	0	0
SPAC56E4.07	0	0	0	0	0	0	0	0	0	0	0	0
SPAC56F8.02	0	0	0	0	0	0	0	0	1	1	0	0
SPAC56F8.03	0	0	0	0	0	0	0	0	0	1	0	0
SPAC56F8.05c	0	0	0	0	0	0	1	1	0	0	0	0
SPAC56F8.06c	0	0	0	0	0	0	0	0	0	0	0	0
SPAC56F8.09	0	1	0	0	0	0	0	0	1	1	0	0
SPAC56F8.10	0	0	0	0	0	0	0	0	1	0	0	0
SPAC56F8.11	0	0	0	0	0	0	0	0	1	0	0	0
SPAC56F8.14c	0	0	0	0	0	0	0	0	1	0	0	0
SPAC56F8.16	0	0	0	0	0	0	0	0	1	1	0	0
SPAC57A10.02	0	0	0	0	0	0	0	0	1	1	0	0
SPAC57A10.03	0	0	0	0	0	0	0	0	1	0	0	0
SPAC57A10.05c	0	0	0	0	0	0	0	0	1	1	0	0
SPAC57A10.07	0	0	0	0	0	0	0	1	0	0	0	0
SPAC57A10.08c	0	0	0	0	0	0	0	0	0	1	0	0
SPAC57A10.09c	0	0	0	0	0	0	0	0	1	1	0	0
SPAC57A10.10c	0	0	0	0	0	0	0	0	0	0	0	0
SPAC57A10.11c	0	0	0	0	0	0	0	0	1	1	0	0
SPAC57A10.12c	0	0	0	0	0	0	0	0	0	0	0	0
SPAC57A10.14	0	0	0	0	0	0	0	0	1	0	0	0
SPAC57A7.04c	0	0	0	1	0	0	0	1	1	0	0	0
SPAC57A7.06	0	0	0	0	0	0	0	0	0	0	0	0
SPAC57A7.07c	0	0	0	0	0	0	0	0	0	0	0	0
SPAC57A7.08	0	0	0	0	0	0	0	0	0	0	0	0
SPAC57A7.09	0	0	0	0	0	0	0	0	1	1	0	0
SPAC57A7.10c	0	0	0	0	0	0	0	0	0	1	0	0
SPAC57A7.11	0	0	0	0	0	0	0	1	1	0	0	0
SPAC57A7.13	0	0	0	0	0	0	0	0	0	0	0	0
SPAC57A7.15c	0	0	0	0	0	0	0	0	0	0	0	0
SPAC589.03c	0	0	0	0	0	0	0	0	1	0	0	0
SPAC589.04	0	0	0	0	0	0	0	0	1	0	0	0
SPAC589.05c	0	0	0	0	0	0	0	0	1	0	0	0
SPAC589.06c	0	0	0	0	0	0	0	0	0	0	0	0
SPAC589.08c	0	0	1	0	0	0	0	0	1	1	0	1
SPAC589.09	0	1	0	0	0	0	0	0	1	0	0	0
SPAC589.10c	0	0	1	0	0	1	0	0	0	0	0	1
SPAC5D6.01	0	0	0	0	0	0	0	0	0	1	0	0
SPAC5D6.04	0	0	0	0	0	0	0	0	0	1	0	0
SPAC5D6.05	0	0	0	0	0	0	0	0	0	0	0	0
SPAC5D6.06c	0	0	0	0	0	0	0	1	0	1	0	0
SPAC5D6.07c	0	0	0	0	0	0	0	0	1	1	0	0
SPAC5D6.08c	0	0	0	0	0	0	0	0	1	0	0	0
SPAC5D6.09c	0	0	0	0	0	0	0	0	1	1	0	0
SPAC5D6.12	0	0	0	0	0	0	0	1	1	1	0	0
SPAC5D6.13	0	0	0	0	0	0	0	1	0	1	0	0
SPAC5H10.02c	0	0	0	0	0	0	0	0	0	0	0	0
SPAC5H10.03	0	0	0	0	0	0	0	0	0	0	0	0
SPAC5H10.05c	0	0	0	0	0	0	0	0	1	1	0	0
SPAC5H10.06c	0	0	0	0	0	0	0	0	0	0	0	0
SPAC5H10.10	0	0	0	0	0	0	0	0	0	0	0	0
SPAC5H10.12c	0	0	0	0	0	0	0	0	1	0	0	0
SPAC5H10.13c	0	0	1	0	0	0	0	1	0	0	0	0
SPAC607.02c	0	0	0	0	0	0	0	0	1	1	0	0
SPAC607.03c	0	0	0	1	0	1	0	0	0	0	0	0
SPAC607.04	0	0	0	0	0	0	1	0	0	0	0	0
SPAC607.05	0	0	0	0	0	0	0	0	0	0	0	0
SPAC607.06c	0	0	0	0	0	0	0	1	0	0	0	0
SPAC630.03	0	0	0	0	1	0	0	0	0	1	0	0
SPAC630.04c	0	0	0	0	0	0	0	0	1	1	0	0
SPAC630.05	0	0	0	0	0	0	0	0	1	0	0	0
SPAC630.06c	0	0	0	0	0	0	0	0	1	0	0	0
SPAC630.07c	0	0	1	0	0	0	0	0	0	0	0	1
SPAC630.08c	0	0	0	0	0	0	0	0	1	0	0	0
SPAC630.09c	0	0	0	0	0	1	0	0	1	1	0	0
SPAC630.10	0	0	0	0	0	0	0	0	1	1	0	0
SPAC630.11	0	0	0	0	0	0	0	0	1	1	0	0
SPAC630.12	0	0	0	0	0	0	0	0	1	0	0	0
SPAC631.01c	0	0	0	0	0	0	0	1	0	0	0	0
SPAC631.02	0	0	0	1	1	0	1	0	1	1	0	0
SPAC637.03	0	0	0	0	0	0	0	0	0	1	0	0
SPAC637.04	0	0	0	0	0	0	0	0	1	0	0	0
SPAC637.05c	0	0	0	0	0	0	0	0	1	0	0	0
SPAC637.06	0	0	0	0	0	0	0	0	0	0	0	0
SPAC637.07	0	0	0	0	0	0	0	0	0	0	0	0
SPAC637.08	0	0	0	0	0	0	0	0	0	0	0	0
SPAC637.09	0	0	0	0	0	0	0	0	0	0	0	0
SPAC637.10c	0	0	0	0	0	0	0	0	0	0	0	0
SPAC637.11	0	0	0	0	0	0	0	0	0	0	0	0
SPAC637.12c	0	0	0	0	0	0	0	0	0	1	0	0
SPAC637.13c	0	0	0	0	1	0	1	0	0	1	0	0
SPAC644.04	0	0	0	0	0	0	0	0	1	0	0	0
SPAC644.05c	0	0	0	0	0	0	0	0	0	0	0	0
SPAC644.06c	0	0	0	0	0	0	0	1	0	1	0	0
SPAC644.07	0	0	0	0	0	0	0	0	1	0	0	0
SPAC644.08	0	0	0	0	0	0	0	0	0	1	0	0
SPAC644.09	0	0	0	0	0	0	0	0	0	1	0	0
SPAC644.10	0	0	0	0	0	0	0	0	1	0	0	0
SPAC644.11c	0	0	0	0	1	0	1	0	1	0	0	0
SPAC644.12	0	0	0	0	0	0	0	0	0	0	0	0
SPAC644.13c	0	0	0	0	0	0	0	0	1	1	0	0
SPAC644.14c	0	0	0	0	0	0	0	0	1	0	1	0
SPAC644.15	0	0	0	0	0	0	0	0	0	0	0	0
SPAC644.16	0	0	0	0	0	0	0	1	0	0	0	0
SPAC644.17c	0	0	0	0	0	0	0	0	1	1	0	0
SPAC644.18c	0	0	0	0	0	0	0	0	1	1	0	0
SPAC652.01	0	0	0	0	0	0	0	0	1	1	0	0
SPAC664.01c	0	0	0	0	0	0	0	0	1	0	0	0
SPAC664.02c	0	0	0	0	0	0	0	1	1	1	0	0
SPAC664.03	0	0	0	0	0	0	0	0	0	0	0	0
SPAC664.04c	0	0	0	1	0	1	0	0	0	0	0	0
SPAC664.05	0	0	1	1	1	0	0	0	0	1	0	1
SPAC664.07c	0	0	0	0	0	0	0	0	1	0	0	0
SPAC664.08c	0	0	0	0	0	0	0	0	1	0	0	0
SPAC664.09	0	0	1	0	0	0	0	0	1	0	0	1
SPAC664.10	0	0	0	0	0	0	0	0	0	1	0	0
SPAC664.11	0	0	0	0	0	0	0	0	1	0	0	0
SPAC664.12c	0	0	0	0	0	0	0	0	1	0	0	0
SPAC664.15	0	0	0	0	0	0	0	0	1	0	0	0
SPAC683.02c	0	0	1	0	0	0	0	0	0	0	0	1
SPAC688.04c	0	0	0	0	0	0	0	0	1	1	0	0
SPAC688.06c	0	0	0	0	0	0	0	1	0	0	0	0
SPAC688.07c	0	0	0	0	0	0	0	0	1	0	0	0
SPAC688.08	0	0	0	0	0	0	0	0	0	0	0	0
SPAC688.09	0	0	0	0	0	0	0	0	1	1	0	0
SPAC688.10	0	0	0	0	0	0	0	0	1	0	0	0
SPAC688.11	0	0	1	0	0	0	0	0	1	0	0	1
SPAC688.12c	0	0	0	0	0	0	0	0	0	0	0	0
SPAC688.13	0	0	0	0	0	0	0	0	1	0	0	0
SPAC688.14	0	0	1	0	0	0	1	0	0	0	0	1
SPAC688.16	0	0	0	0	0	0	0	0	0	0	0	0
SPAC694.02	0	0	0	0	0	0	0	0	1	0	0	0
SPAC694.03	0	0	1	0	0	0	0	1	1	1	0	1
SPAC694.04c	0	0	0	0	0	0	0	0	0	0	0	0
SPAC694.05c	0	0	0	0	0	0	0	0	0	0	0	0
SPAC694.06c	0	0	0	0	0	0	0	0	0	1	0	0
SPAC6B12.02c	0	0	0	0	0	0	0	0	1	0	0	0
SPAC6B12.04c	0	0	0	0	0	0	0	0	1	0	0	0
SPAC6B12.05c	0	0	0	0	0	0	0	0	0	1	0	0
SPAC6B12.06c	0	0	0	0	0	0	0	0	1	0	0	0
SPAC6B12.07c	0	0	0	1	1	0	1	0	1	0	0	0
SPAC6B12.10c	0	0	0	0	0	0	0	0	1	0	0	0
SPAC6B12.11	0	1	1	0	0	0	0	0	1	0	0	1
SPAC6B12.12	0	0	0	0	0	0	0	0	1	1	0	0
SPAC6B12.13	0	0	0	0	0	0	0	0	0	1	0	0
SPAC6B12.14c	0	0	0	0	0	0	0	1	1	0	0	0
SPAC6B12.18	0	0	0	0	0	0	0	0	0	0	0	0
SPAC6B12.19	0	0	1	0	0	0	0	0	0	0	0	1
SPAC6C3.02c	0	0	0	0	0	0	0	1	1	0	0	0
SPAC6C3.04	0	0	0	0	0	0	0	0	0	0	0	0
SPAC6C3.06c	0	0	0	0	0	0	0	0	1	1	0	0
SPAC6C3.08	0	0	1	0	0	0	0	0	0	1	0	1
SPAC6C3.09	0	0	0	0	0	0	0	0	1	0	0	0
SPAC6F12.02	0	0	0	0	0	0	0	0	1	1	0	0
SPAC6F12.03c	0	0	0	0	0	0	0	0	1	0	0	0
SPAC6F12.05c	0	0	0	0	0	0	0	0	1	0	0	0
SPAC6F12.06	0	0	0	0	0	0	0	0	1	1	0	0
SPAC6F12.07	0	0	0	0	0	0	0	1	0	0	0	0
SPAC6F12.08c	0	0	0	0	0	0	0	0	0	1	0	0
SPAC6F12.09	0	0	0	0	0	0	0	0	0	0	0	0
SPAC6F12.12	0	0	1	0	0	0	0	0	1	1	0	1
SPAC6F12.13c	0	0	0	0	0	0	0	0	0	0	0	0
SPAC6F12.15c	0	0	0	0	0	0	0	0	1	1	0	0
SPAC6F12.16c	0	0	0	0	1	0	1	0	1	0	0	0
SPAC6F12.17	0	0	0	0	0	0	0	1	0	1	0	0
SPAC6F6.02c	0	0	0	0	0	0	0	0	0	1	0	0
SPAC6F6.05	0	0	0	0	0	0	0	0	0	0	0	0
SPAC6F6.06c	0	0	0	0	0	0	0	0	0	0	0	0
SPAC6F6.09	0	0	0	0	0	0	0	0	1	0	0	0
SPAC6F6.10c	0	0	1	0	0	1	0	0	0	0	0	1
SPAC6F6.11c	0	0	0	0	0	0	0	0	1	0	0	0
SPAC6F6.12	0	0	0	0	0	0	0	0	1	1	0	0
SPAC6F6.13c	0	0	0	0	0	0	0	0	1	0	0	0
SPAC6F6.15	0	0	0	0	0	0	0	0	1	1	0	0
SPAC6F6.16c	0	0	0	0	0	0	0	0	0	0	0	0
SPAC6F6.17	0	1	0	0	0	0	0	0	0	1	0	0
SPAC6F6.19	0	0	0	0	0	0	0	0	0	0	0	0
SPAC6G10.02c	0	0	0	0	0	0	0	0	1	0	0	0
SPAC6G10.03c	0	0	0	0	0	0	0	0	1	0	0	0
SPAC6G10.04c	0	0	0	0	0	0	0	0	0	1	0	0
SPAC6G10.05c	0	0	0	0	0	0	0	0	0	1	0	0
SPAC6G10.09	0	0	0	0	0	0	0	0	0	0	0	0
SPAC6G10.10c	0	0	0	0	0	0	0	0	0	0	0	0
SPAC6G10.11c	0	0	1	0	0	0	0	0	0	0	1	1
SPAC6G9.02c	0	0	0	0	0	0	0	0	1	0	0	0
SPAC6G9.03c	0	0	0	0	0	0	0	0	1	0	0	0
SPAC6G9.05	0	0	0	0	0	0	0	0	1	0	0	0
SPAC6G9.08	0	1	0	0	0	0	0	0	1	1	0	0
SPAC6G9.09c	0	0	0	0	0	0	0	0	0	0	0	0
SPAC6G9.10c	0	0	0	0	1	0	0	0	0	0	0	0
SPAC6G9.11	0	0	0	0	1	0	0	0	0	1	0	0
SPAC6G9.12	0	0	0	0	0	0	0	0	0	0	0	0
SPAC6G9.14	0	0	0	0	0	0	0	0	1	0	0	0
SPAC6G9.15c	0	0	0	0	0	0	0	1	0	1	0	0
SPAC6G9.16c	0	0	0	0	0	0	0	0	0	0	0	0
SPAC732.01	1	0	0	0	0	0	0	1	1	1	0	0
SPAC732.02c	0	0	0	0	0	0	0	0	1	0	0	0
SPAC7D4.02c	0	0	0	0	0	0	0	0	1	0	0	0
SPAC7D4.03c	0	0	0	0	0	0	0	0	1	0	0	0
SPAC7D4.04	0	0	0	0	0	0	0	0	1	1	0	0
SPAC7D4.05	0	0	0	0	0	0	0	0	0	0	0	0
SPAC7D4.06c	0	0	0	0	0	0	0	1	0	0	0	0
SPAC7D4.07c	0	0	0	0	0	0	0	0	1	0	0	0
SPAC7D4.12c	0	0	0	0	0	0	0	0	1	0	0	0
SPAC7D4.13c	0	0	0	0	0	0	0	0	0	1	0	0
SPAC7D4.14c	0	0	0	0	0	0	0	0	1	0	0	0
SPAC7D4.15c	0	0	0	0	0	0	0	0	0	0	0	0
SPAC806.02c	0	0	0	0	0	0	0	1	0	0	0	0
SPAC806.03c	0	1	1	0	0	0	0	0	0	0	0	1
SPAC806.04c	0	0	0	0	0	0	0	0	0	0	0	0
SPAC806.05	0	0	0	0	0	0	0	1	1	0	0	0
SPAC806.06c	0	0	0	0	0	1	0	0	1	1	0	0
SPAC806.07	0	1	0	0	0	0	0	1	0	1	0	0
SPAC806.08c	0	0	1	0	0	0	0	0	1	0	0	1
SPAC821.03c	0	0	0	0	0	0	0	0	1	1	0	0
SPAC821.04c	0	0	0	0	0	0	0	1	1	1	0	0
SPAC821.05	0	0	0	0	1	1	0	0	0	0	0	0
SPAC821.06	0	0	0	0	1	0	1	0	1	0	0	0
SPAC821.07c	0	0	0	0	0	0	0	0	0	0	0	0
SPAC821.08c	0	0	0	0	0	0	0	1	1	1	0	0
SPAC821.09	0	0	0	0	0	0	0	0	1	0	0	0
SPAC821.10c	0	0	0	0	0	0	0	0	1	0	0	0
SPAC821.11	0	0	0	0	0	1	0	0	1	0	0	0
SPAC821.12	0	0	0	0	0	0	0	1	0	0	0	0
SPAC821.13c	0	1	0	0	0	0	0	0	0	0	0	0
SPAC823.03	0	0	0	0	0	0	0	0	1	0	0	0
SPAC823.04	0	0	1	0	0	0	0	0	0	0	0	1
SPAC823.05c	0	0	0	0	0	0	0	0	1	0	0	0
SPAC823.08c	0	0	0	0	0	0	0	0	1	0	0	0
SPAC823.09c	0	0	0	0	0	0	0	0	0	0	0	0
SPAC823.10c	0	0	0	0	0	0	0	0	1	0	0	0
SPAC823.11	0	0	0	0	0	0	0	0	1	1	0	0
SPAC823.12	0	0	0	0	0	0	0	0	1	0	0	0
SPAC823.13c	0	0	0	0	0	0	0	0	1	1	0	0
SPAC823.14	0	0	0	0	0	0	0	0	0	0	0	0
SPAC823.15	0	0	0	0	0	0	0	0	0	0	0	0
SPAC823.16c	0	0	0	0	0	0	0	1	1	1	0	0
SPAC824.02	0	1	0	0	0	0	0	0	1	0	0	0
SPAC824.03c	0	0	0	0	0	0	0	0	0	0	0	0
SPAC824.04	0	0	0	0	0	0	0	1	1	0	0	0
SPAC824.05	0	0	0	0	0	0	0	0	1	1	0	0
SPAC824.06	0	0	0	0	0	0	0	1	1	0	0	0
SPAC824.07	0	0	1	0	0	0	0	0	1	0	0	1
SPAC824.08	0	0	1	0	0	1	0	0	1	0	0	1
SPAC824.09c	0	0	0	0	0	0	0	0	1	0	0	0
SPAC869.02c	0	0	0	0	0	0	0	0	1	0	0	0
SPAC869.10c	0	0	0	0	0	0	0	0	1	0	0	0
SPAC869.11	0	0	0	0	0	0	0	0	1	0	0	0
SPAC890.02c	0	0	0	0	0	0	0	0	1	0	0	0
SPAC890.03	0	0	0	0	0	0	0	0	0	0	0	0
SPAC890.04c	0	0	0	0	1	0	1	0	1	0	0	0
SPAC890.05	0	0	0	0	0	0	0	0	1	0	0	0
SPAC890.06	0	0	0	0	0	0	0	0	1	0	0	0
SPAC890.07c	0	0	0	0	0	0	0	0	1	0	0	0
SPAC8C9.03	0	0	0	0	0	0	0	1	0	1	0	0
SPAC8C9.04	0	1	1	0	0	0	0	0	1	1	0	1
SPAC8C9.05	0	0	0	0	0	0	0	0	1	0	0	0
SPAC8C9.06c	0	0	0	0	0	0	0	1	1	0	0	0
SPAC8C9.07	0	0	0	0	0	0	0	0	1	0	0	0
SPAC8C9.08	0	0	1	1	0	0	0	0	0	1	0	1
SPAC8C9.09c	0	0	0	0	0	0	0	0	1	0	0	0
SPAC8C9.10c	0	0	0	0	0	0	0	0	1	0	0	0
SPAC8C9.12c	0	0	0	0	0	0	0	0	0	1	0	0
SPAC8C9.14	0	0	0	0	1	1	1	0	0	1	0	0
SPAC8C9.15c	0	0	0	0	0	0	0	0	0	0	0	0
SPAC8C9.16c	0	0	1	0	0	0	0	1	1	1	0	1
SPAC8C9.17c	0	0	0	0	0	0	0	0	1	0	0	0
SPAC8C9.19	0	0	0	0	0	0	0	0	0	0	0	0
SPAC8E11.01c	0	0	0	0	0	0	0	0	1	0	0	0
SPAC8E11.02c	0	0	0	1	0	1	0	0	1	0	0	0
SPAC8E11.04c	0	0	0	0	0	0	0	0	0	0	0	0
SPAC8E11.05c	0	1	0	0	0	0	0	1	1	1	0	0
SPAC8E11.07c	0	0	0	0	0	0	0	0	1	0	0	0
SPAC8E11.10	0	0	0	0	0	0	1	0	1	1	0	0
SPAC8F11.02c	0	0	0	0	0	0	0	0	1	0	0	0
SPAC8F11.03	0	0	0	0	0	0	0	0	0	0	0	0
SPAC8F11.04	0	0	0	1	0	0	0	1	1	0	0	0
SPAC8F11.06	0	0	0	0	0	0	0	0	1	0	0	1
SPAC8F11.07c	0	0	0	0	0	0	0	1	0	0	0	0
SPAC8F11.08c	0	0	0	0	0	0	0	0	0	0	0	0
SPAC8F11.09c	0	0	0	0	0	0	0	0	0	1	0	0
SPAC8F11.10c	0	0	0	0	0	0	0	0	1	0	0	0
SPAC9.02c	0	0	0	0	0	0	0	0	1	0	0	0
SPAC9.03c	0	0	0	0	0	0	0	0	1	1	0	0
SPAC9.05	0	0	0	0	0	0	0	0	0	0	0	0
SPAC9.06c	0	0	0	0	0	0	0	0	1	0	0	0
SPAC9.07c	0	0	0	0	0	0	0	0	1	0	0	0
SPAC9.08c	0	0	1	0	0	0	0	0	1	1	0	1
SPAC9.09	0	0	0	0	0	0	0	0	1	1	0	0
SPAC9.10	0	0	0	0	0	0	0	0	1	0	0	0
SPAC9.11	0	0	0	0	0	0	0	1	1	0	0	0
SPAC9.12c	0	0	0	0	1	0	0	0	1	0	0	0
SPAC9.13c	0	0	0	0	0	0	0	0	1	1	0	0
SPAC922.03	0	1	0	0	0	0	0	0	1	0	0	0
SPAC922.04	0	0	0	0	0	0	0	0	0	0	0	0
SPAC922.05c	0	0	0	0	0	0	0	0	1	0	0	0
SPAC922.06	0	0	1	0	0	0	0	0	0	0	0	1
SPAC922.07c	0	0	0	0	0	0	0	0	1	0	0	0
SPAC926.02	0	0	1	0	0	0	0	0	0	0	0	1
SPAC926.03	0	0	0	0	0	0	0	0	1	1	0	0
SPAC926.04c	0	0	0	0	0	0	0	0	1	0	0	0
SPAC926.05c	0	0	0	0	0	0	0	1	1	0	0	0
SPAC926.06c	0	0	0	0	0	0	0	0	0	0	0	0
SPAC926.07c	0	0	0	0	0	0	0	0	1	0	0	0
SPAC926.08c	0	0	0	0	0	0	0	0	0	0	0	0
SPAC926.09c	0	0	0	0	0	0	1	0	1	1	0	0
SPAC959.02	0	0	0	0	0	0	0	0	1	0	0	0
SPAC959.03c	0	0	0	0	0	0	0	0	1	0	0	0
SPAC959.04c	0	0	0	0	0	0	0	0	0	0	0	0
SPAC959.07	0	0	1	0	0	0	0	1	0	0	0	1
SPAC959.08	0	0	1	0	0	0	0	0	0	0	0	1
SPAC959.09c	0	1	0	0	0	0	0	0	0	0	0	0
SPAC959.10	0	0	0	0	0	0	0	0	1	1	0	0
SPAC977.09c	0	0	0	0	0	0	0	0	0	0	0	0
SPAC977.10	0	0	0	0	0	0	0	0	1	1	0	1
SPAC977.11	0	0	0	0	0	0	0	0	0	0	0	0
SPAC977.12	0	0	1	0	0	0	0	0	1	0	0	1
SPAC977.14c	0	0	0	0	0	0	0	0	1	1	0	0
SPAC977.15	0	0	0	0	0	0	0	0	0	0	0	0
SPAC977.17	0	0	0	0	1	0	1	0	1	1	0	0
SPAC9E9.03	0	0	0	0	0	0	0	0	1	0	0	0
SPAC9E9.04	0	0	0	0	0	0	0	0	1	0	0	0
SPAC9E9.05	0	0	0	0	0	0	0	0	0	0	0	0
SPAC9E9.06c	0	0	0	0	0	0	0	0	1	0	0	0
SPAC9E9.07c	0	0	0	0	0	0	0	0	1	1	0	0
SPAC9E9.08	0	0	0	0	0	0	0	0	1	1	0	0
SPAC9E9.09c	0	0	0	0	1	0	1	0	0	0	0	0
SPAC9E9.10c	0	0	0	0	0	0	0	0	0	1	0	0
SPAC9E9.11	0	0	0	0	0	0	0	0	1	1	0	0
SPAC9E9.13	0	0	0	1	0	0	0	0	0	0	0	0
SPAC9G1.02	0	0	0	0	0	0	1	0	0	1	0	0
SPAC9G1.03c	0	0	1	0	0	0	0	0	0	0	0	1
SPAC9G1.04	0	0	0	0	0	0	0	0	0	0	0	0
SPAC9G1.05	0	0	0	0	0	0	0	0	0	0	0	0
SPAC9G1.06c	0	0	0	0	0	0	0	0	0	1	0	0
SPAC9G1.07	0	0	0	0	0	0	0	1	0	1	0	0
SPAC9G1.10c	0	0	0	0	0	0	0	0	0	0	0	0
SPAC9G1.11c	0	0	0	0	0	0	0	0	0	0	0	0
SPAC9G1.12	0	0	0	0	0	0	0	0	1	1	0	0
SPACUNK12.02c	0	0	0	0	0	0	0	0	1	0	0	0
SPACUNK4.06c	0	0	0	0	0	0	0	0	0	0	0	0
SPACUNK4.07c	0	0	0	0	0	0	1	0	1	0	0	0
SPACUNK4.14	0	0	0	0	0	0	0	0	1	1	0	0
SPACUNK4.15	0	0	0	0	0	0	0	0	0	1	0	0
SPACUNK4.16c	0	0	0	1	1	1	0	0	1	0	0	0
SPACUNK4.17	0	0	0	0	0	0	0	0	0	0	0	0
SPAP11E10.01	0	0	0	0	0	0	0	0	0	0	0	0
SPAP14E8.02	0	0	0	0	0	0	0	0	0	0	0	0
SPAP14E8.03	0	0	0	0	0	0	0	1	0	0	0	0
SPAP14E8.05c	0	0	0	0	0	0	0	0	0	0	0	0
SPAP19A11.05c	0	0	0	0	0	0	0	1	1	0	0	0
SPAP27G11.02	0	0	0	0	0	0	0	0	1	0	0	0
SPAP27G11.03	0	0	0	0	0	0	0	0	0	1	0	0
SPAP27G11.05c	0	0	0	0	0	0	0	0	0	0	0	0
SPAP27G11.09c	0	0	0	0	0	0	0	0	0	1	0	0
SPAP27G11.10c	0	0	0	0	0	0	0	0	1	0	0	0
SPAP27G11.13c	0	0	1	0	0	0	0	0	1	0	0	0
SPAP27G11.14c	0	0	0	0	0	0	0	0	0	0	0	0
SPAP27G11.15	0	0	0	0	0	0	0	0	1	1	0	0
SPAP32A8.02	0	0	0	0	0	0	0	1	1	1	0	0
SPAP32A8.03c	0	0	0	0	0	0	0	0	1	0	0	0
SPAP4C9.02	0	0	0	0	0	0	0	0	1	0	0	0
SPAP7G5.02c	0	0	0	0	0	0	0	0	0	0	0	0
SPAP7G5.04c	0	0	0	0	1	0	1	0	1	0	0	0
SPAP7G5.05	0	0	0	0	0	0	0	0	0	0	0	0
SPAP7G5.06	0	0	0	0	0	0	0	0	1	0	0	0
SPAP8A3.02c	0	0	0	0	0	0	0	1	0	1	0	0
SPAP8A3.03	0	0	0	0	0	0	0	1	1	0	0	0
SPAP8A3.04c	0	0	0	0	0	0	0	0	0	1	0	0
SPAP8A3.05	0	0	0	0	0	0	0	0	1	0	0	0
SPAP8A3.06	0	0	0	0	0	0	0	1	1	0	0	0
SPAP8A3.07c	0	0	0	0	1	0	0	0	1	0	0	0
SPAP8A3.08	0	0	0	0	0	0	0	0	1	0	0	0
SPAP8A3.09c	0	0	1	0	0	0	0	0	1	0	0	1
SPAP8A3.10	0	0	0	0	0	0	0	0	0	0	0	0
SPAP8A3.11c	0	0	0	0	0	0	0	0	1	0	0	0
SPAP8A3.13c	0	1	0	0	0	0	0	0	0	1	0	0
SPAP8A3.14c	0	0	0	0	0	0	0	0	1	0	0	0
SPAPB17E12.02	0	0	0	0	0	0	0	0	0	0	0	0
SPAPB17E12.03	0	0	0	0	0	0	0	1	0	1	0	0
SPAPB17E12.04c	0	0	0	0	0	0	0	0	0	1	0	0
SPAPB17E12.05	0	0	1	0	0	0	0	0	1	0	0	1
SPAPB17E12.06	0	0	0	0	0	0	0	1	0	0	0	0
SPAPB17E12.07c	0	0	0	0	0	0	0	0	1	0	0	0
SPAPB17E12.08	0	0	0	0	0	0	0	0	0	0	0	0
SPAPB17E12.10c	0	1	0	0	0	0	0	0	1	1	0	0
SPAPB17E12.11	0	0	0	0	0	0	0	0	0	1	0	0
SPAPB17E12.12c	0	1	0	0	0	0	0	0	0	1	0	0
SPAPB17E12.13	1	0	1	0	0	0	0	0	0	0	1	1
SPAPB17E12.14c	0	0	0	0	0	0	0	1	1	1	0	0
SPAPB18E9.02c	0	0	0	0	0	0	0	0	0	0	0	0
SPAPB1A10.02	0	0	0	0	0	0	0	1	1	1	0	0
SPAPB1A10.04c	0	0	0	0	0	0	0	1	0	0	0	0
SPAPB1A10.05	0	1	0	0	1	0	1	0	1	0	0	0
SPAPB1A10.06c	0	0	0	0	0	0	0	0	1	0	0	0
SPAPB1A10.07c	0	0	0	0	0	0	0	1	0	1	0	0
SPAPB1A10.08	0	0	0	1	0	1	0	0	1	0	0	0
SPAPB1A10.09	0	0	0	1	0	1	0	0	1	0	0	1
SPAPB1A10.10c	0	0	0	0	0	0	0	0	0	0	0	0
SPAPB1A10.11c	0	0	0	0	0	0	0	0	0	0	0	0
SPAPB1A10.12c	0	0	0	0	0	0	0	1	1	1	0	0
SPAPB1A10.13	0	0	0	0	0	0	0	0	1	1	0	0
SPAPB1A10.15	0	1	0	0	0	0	0	0	1	0	0	0
SPAPB1A11.01	0	0	0	0	0	0	0	0	0	0	0	0
SPAPB1A11.04c	0	0	0	0	0	0	0	0	0	1	0	0
SPAPB1E7.01c	0	0	1	0	0	0	0	0	1	0	0	1
SPAPB1E7.03	0	0	0	0	0	0	0	0	0	0	0	0
SPAPB1E7.04c	0	1	0	0	0	0	0	0	1	1	0	0
SPAPB1E7.05	0	0	0	0	0	0	0	0	0	1	0	0
SPAPB1E7.07	0	0	1	0	1	0	1	0	1	1	0	1
SPAPB1E7.08c	0	0	0	0	0	0	0	0	1	0	0	0
SPAPB1E7.09	0	0	0	0	0	0	0	0	1	0	0	0
SPAPB1E7.10	0	0	0	0	0	0	0	0	1	0	0	0
SPAPB1E7.11c	0	0	0	0	0	0	0	0	0	1	0	0
SPAPB1E7.12	0	0	0	0	0	0	0	0	0	0	0	0
SPAPB1E7.14	0	0	0	0	0	0	0	1	1	1	0	0
SPAPB21F2.02	0	0	1	0	1	0	1	0	1	1	0	1
SPAPB21F2.03	0	0	0	0	0	0	0	0	0	0	0	0
SPAPB24D3.01	0	0	0	0	0	0	0	1	1	0	0	0
SPAPB24D3.02c	0	0	0	0	0	0	0	0	0	0	0	0
SPAPB24D3.03	0	0	0	0	0	0	0	0	1	0	0	0
SPAPB24D3.06c	0	0	0	0	0	0	0	1	0	1	0	0
SPAPB24D3.07c	0	0	0	0	0	0	0	0	1	1	0	0
SPAPB24D3.08c	0	0	0	0	0	0	0	0	1	0	0	0
SPAPB24D3.09c	0	0	0	0	0	0	0	0	1	0	0	0
SPAPB24D3.10c	0	0	0	0	0	0	0	1	0	0	0	0
SPAPB2B4.01c	0	1	0	0	0	0	0	0	0	0	0	0
SPAPB2B4.02	0	0	0	0	0	0	0	0	1	1	0	0
SPAPB2B4.03	0	0	0	0	0	0	0	0	1	1	0	0
SPAPB2B4.04c	0	0	0	0	0	0	0	0	0	1	0	0
SPAPB2B4.05	0	0	0	0	0	0	0	0	0	0	0	0
SPAPB2B4.06	0	0	0	0	0	0	0	1	0	1	0	0
SPAPB2B4.07	0	0	0	0	0	0	0	0	1	0	0	0
SPAPB2C8.01	0	0	0	0	0	0	0	0	1	1	0	0
SPAPB8E5.03	0	0	0	0	0	0	0	1	1	0	0	0
SPAPB8E5.04c	0	0	0	0	0	0	0	0	0	0	0	0
SPAPB8E5.06c	0	0	1	1	0	0	0	0	0	0	0	1
SPAPB8E5.07c	0	0	0	0	0	0	0	0	0	0	0	0
SPAPB8E5.09	0	0	0	0	1	1	0	0	1	0	0	0
SPAPB8E5.10	0	0	0	0	0	0	0	0	0	1	0	0
SPAPJ691.02	0	0	0	0	0	0	0	0	1	0	0	0
SPAPJ691.03	0	0	0	0	0	0	0	0	1	0	0	0
SPAPJ696.01c	0	0	0	0	0	0	0	0	1	1	0	0
SPAPJ696.02	0	0	0	0	0	0	0	0	0	0	0	0
SPAPJ698.02c	0	0	1	0	0	0	0	0	0	0	0	1
SPAPJ698.03c	0	0	0	0	0	0	0	0	0	0	0	0
SPAPJ760.02c	0	1	0	0	0	0	0	1	1	0	0	0
SPAPJ760.03c	0	0	0	0	0	0	0	0	0	0	0	0
SPAPYUG7.02c	0	0	0	0	0	0	0	0	1	0	0	0
SPAPYUG7.05	0	0	0	0	0	0	0	1	0	0	0	0
SPAPYUK71.03c	0	0	0	0	0	0	0	0	1	0	0	0
SPBC106.01	0	0	0	0	0	0	0	0	0	1	0	0
SPBC106.02c	0	0	0	0	0	0	0	0	1	1	0	0
SPBC106.03	0	1	0	0	0	0	0	0	0	1	0	0
SPBC106.04	0	0	0	0	0	0	0	0	1	1	0	0
SPBC106.05c	0	0	0	0	0	0	0	0	0	0	0	0
SPBC106.06	0	0	0	0	0	0	0	0	0	1	0	0
SPBC106.07c	0	0	0	0	0	0	0	1	1	0	0	0
SPBC106.09	0	0	0	0	0	0	0	0	0	1	0	0
SPBC106.10	0	0	0	0	0	0	0	0	1	0	0	0
SPBC106.13	0	0	0	0	0	0	0	0	1	1	0	0
SPBC106.14c	0	1	0	0	0	0	0	0	1	0	0	0
SPBC106.15	0	0	0	0	0	0	0	0	0	0	0	0
SPBC106.16	0	0	0	0	0	0	0	0	1	1	0	0
SPBC106.17c	0	0	0	0	0	0	0	0	0	1	0	0
SPBC106.18	0	0	0	0	1	1	0	0	0	0	0	0
SPBC106.19	0	1	1	0	0	0	0	0	1	1	0	1
SPBC106.20	0	0	0	0	0	0	0	1	0	0	0	0
SPBC1105.01	0	0	0	0	0	0	0	0	0	0	0	0
SPBC1105.02c	0	0	0	0	0	0	0	0	1	0	0	0
SPBC1105.03c	0	0	0	0	0	0	0	0	1	1	0	0
SPBC1105.04c	0	0	0	0	0	0	0	0	0	1	0	0
SPBC1105.05	0	0	0	0	0	0	0	1	1	0	0	0
SPBC1105.06	0	0	0	0	0	0	0	0	0	0	0	0
SPBC1105.07c	0	0	0	0	0	0	0	0	0	0	0	0
SPBC1105.08	0	0	0	0	0	0	0	0	1	0	0	0
SPBC1105.09	0	0	0	0	0	0	0	0	1	1	0	0
SPBC1105.10	0	0	0	0	0	0	0	0	0	1	0	0
SPBC1105.11c	0	0	0	0	0	0	0	0	1	0	0	0
SPBC1105.12	0	0	0	0	0	0	0	0	1	0	0	0
SPBC1105.13c	0	0	0	0	0	0	0	0	1	0	0	0
SPBC1105.14	0	0	0	0	0	0	0	0	1	0	0	0
SPBC1105.15c	0	0	0	0	0	0	0	1	0	0	0	0
SPBC1105.16c	0	0	0	0	0	0	0	0	0	0	0	0
SPBC1105.17	0	0	0	0	0	0	0	0	1	1	0	0
SPBC1105.18c	0	0	0	0	0	1	0	0	1	1	0	0
SPBC1105.19	0	0	0	0	0	0	0	0	0	0	0	0
SPBC115.01c	0	0	0	0	0	0	0	1	1	1	0	0
SPBC115.02c	0	0	0	0	0	0	0	0	0	1	0	0
SPBC115.03	0	0	0	0	0	0	0	0	1	1	0	0
SPBC119.02	0	0	0	0	0	0	0	0	0	0	0	0
SPBC119.03	0	0	0	0	1	0	0	0	0	0	0	0
SPBC119.05c	0	0	0	0	0	0	0	0	1	0	0	0
SPBC119.06	0	0	0	0	0	0	0	1	1	0	0	0
SPBC119.07	0	0	0	0	0	0	0	0	1	0	0	0
SPBC119.08	0	0	0	0	0	0	0	0	0	0	0	0
SPBC119.09c	0	0	0	0	0	0	0	1	1	1	0	0
SPBC119.10	0	0	0	0	0	0	1	0	1	1	0	0
SPBC119.11c	0	0	0	0	0	0	1	0	1	0	0	0
SPBC119.12	0	0	0	0	0	0	0	0	0	0	0	0
SPBC119.13c	0	0	0	0	0	0	0	0	0	1	0	0
SPBC119.15	0	0	0	0	0	0	0	0	0	1	0	0
SPBC119.16c	0	0	0	0	0	0	0	0	1	1	0	0
SPBC119.17	0	0	0	0	0	0	0	0	1	1	0	0
SPBC119.18	0	0	0	1	0	1	0	0	0	0	0	0
SPBC1198.02	0	0	0	0	0	0	0	0	0	0	0	0
SPBC1198.03c	0	0	0	0	0	0	0	1	0	1	0	0
SPBC1198.04c	0	0	0	0	0	0	0	0	1	1	0	0
SPBC1198.05	0	0	1	0	0	0	0	0	0	0	0	1
SPBC1198.06c	0	0	0	0	0	0	0	0	0	0	0	0
SPBC1198.08	0	0	0	0	0	0	0	0	0	0	0	0
SPBC1198.09	0	0	0	0	0	0	0	0	1	1	0	0
SPBC1198.13c	0	0	0	0	0	0	0	0	1	1	0	0
SPBC11B10.01	0	0	0	1	0	0	0	0	0	0	0	0
SPBC11B10.02c	0	0	0	0	0	0	0	0	0	0	0	0
SPBC11B10.03	0	0	0	0	0	0	0	0	0	0	0	0
SPBC11B10.04c	0	0	0	0	1	0	0	0	1	0	0	0
SPBC11B10.06	0	0	0	0	0	0	0	0	1	0	0	0
SPBC11B10.07c	0	0	0	0	0	0	0	0	1	0	0	0
SPBC11B10.08	0	0	0	0	0	0	0	0	1	0	0	0
SPBC11B10.09	0	0	0	0	0	0	0	0	1	0	0	0
SPBC11B10.10c	0	0	0	0	0	0	0	0	1	1	0	0
SPBC11C11.01	0	0	0	0	0	0	0	0	1	1	0	0
SPBC11C11.02	0	0	0	0	0	0	0	0	0	0	0	0
SPBC11C11.03	0	0	0	0	0	0	0	0	0	1	0	0
SPBC11C11.04c	0	0	0	0	0	0	0	0	0	0	0	0
SPBC11C11.05	0	0	0	0	0	0	0	0	1	0	0	0
SPBC11C11.06c	0	0	0	0	0	0	0	0	1	1	0	0
SPBC11C11.07	0	0	0	0	0	0	0	0	0	0	0	0
SPBC11C11.08	0	0	0	0	0	0	0	0	1	1	0	0
SPBC11C11.09c	0	0	0	0	0	0	0	0	0	0	0	0
SPBC11G11.01	0	0	0	0	0	0	0	1	1	1	0	0
SPBC11G11.02c	0	0	0	0	0	0	0	0	1	1	0	0
SPBC11G11.03	0	0	0	0	0	0	1	0	0	0	0	0
SPBC11G11.04	0	0	0	0	0	0	0	0	1	0	0	0
SPBC11G11.05	0	0	0	0	0	0	0	0	0	0	0	0
SPBC11G11.06c	0	0	0	0	0	1	0	0	0	0	0	0
SPBC11G11.07	0	0	0	0	0	0	0	0	0	1	0	0
SPBC1215.01	0	0	0	0	0	0	0	0	0	0	0	0
SPBC1215.02c	0	0	0	0	1	0	0	0	1	0	0	0
SPBC1271.01c	0	0	0	0	0	1	0	0	0	1	1	0
SPBC1271.02	0	0	0	0	0	0	0	0	0	0	0	0
SPBC1271.03c	0	0	0	0	0	0	0	1	0	1	0	0
SPBC1271.04c	0	0	0	0	0	0	0	0	0	0	0	0
SPBC1271.05c	0	1	0	0	0	0	0	0	0	1	0	0
SPBC1271.07c	0	0	1	0	0	0	0	0	1	0	0	1
SPBC1271.08c	0	0	0	0	0	0	0	1	1	1	0	0
SPBC1271.09	0	0	1	0	0	0	0	0	0	0	0	1
SPBC1271.10c	0	1	0	0	0	0	0	0	0	0	0	0
SPBC1271.11	0	0	0	0	0	0	0	0	1	1	0	0
SPBC1271.12	0	0	0	0	0	0	0	0	0	1	0	0
SPBC1271.13	0	1	0	0	0	0	0	0	1	0	0	0
SPBC1271.14	0	0	0	0	0	0	0	0	0	0	0	0
SPBC1271.15c	0	0	0	0	0	0	0	0	1	1	0	0
SPBC1289.01c	0	0	0	0	0	0	0	0	1	0	0	0
SPBC1289.02c	0	0	1	0	0	0	0	0	1	0	0	1
SPBC1289.03c	0	0	0	0	0	0	0	0	1	0	0	0
SPBC1289.04c	0	0	0	0	0	0	0	1	1	1	0	0
SPBC1289.05c	0	0	0	0	0	0	0	0	0	0	0	0
SPBC1289.06c	0	0	0	0	0	0	0	0	1	0	0	0
SPBC1289.07c	0	0	0	0	0	0	0	0	0	0	0	0
SPBC1289.08	0	0	0	0	0	0	0	1	1	0	0	0
SPBC1289.09	0	1	0	0	0	0	0	1	0	1	0	0
SPBC1289.10c	0	0	0	0	0	0	0	0	0	0	0	0
SPBC1289.11	0	0	0	0	0	0	0	0	0	0	0	0
SPBC1289.12	0	0	0	0	0	0	0	1	1	0	0	0
SPBC1289.13c	0	0	0	0	0	0	0	0	1	1	0	0
SPBC12C2.01c	0	0	0	0	0	0	0	0	1	0	0	0
SPBC12C2.02c	0	0	0	0	0	0	0	0	1	1	0	0
SPBC12C2.03c	0	0	0	0	0	0	0	0	1	0	0	0
SPBC12C2.04	0	0	0	0	0	0	0	0	0	0	0	0
SPBC12C2.05c	0	0	0	0	0	0	0	0	1	0	0	0
SPBC12C2.07c	0	0	0	0	0	0	0	0	0	0	0	0
SPBC12C2.08	0	0	0	0	0	0	0	0	1	0	0	0
SPBC12C2.09c	0	0	0	0	0	0	0	0	1	0	0	0
SPBC12C2.10c	0	1	0	0	0	0	0	0	1	0	0	0
SPBC12C2.12c	0	0	0	0	0	0	0	0	0	0	0	0
SPBC12C2.13c	0	0	0	0	0	0	0	0	1	0	0	0
SPBC12D12.01	0	0	0	0	0	0	0	1	1	0	0	0
SPBC12D12.02c	0	1	0	0	0	0	0	0	0	0	0	0
SPBC12D12.03	0	0	0	0	0	0	0	0	0	0	0	0
SPBC12D12.04c	0	0	0	0	0	0	0	0	0	0	0	0
SPBC12D12.05c	0	0	0	0	0	0	0	0	1	1	0	0
SPBC12D12.06	0	0	0	0	0	0	0	0	0	1	0	0
SPBC12D12.07c	0	0	0	0	0	0	0	0	1	0	0	0
SPBC12D12.08c	0	0	0	0	0	0	0	1	1	0	0	0
SPBC12D12.09	0	0	0	0	0	0	0	0	0	0	0	0
SPBC1306.01c	0	0	0	0	0	0	0	0	1	0	0	0
SPBC1306.02	0	0	0	0	0	0	0	0	1	0	0	0
SPBC1347.02	0	0	0	0	0	0	0	0	0	0	0	0
SPBC1347.04	0	0	0	0	0	0	0	0	0	0	0	0
SPBC1347.05c	0	0	0	0	0	0	0	0	1	0	0	0
SPBC1347.06c	0	0	0	0	0	0	1	0	1	0	0	0
SPBC1347.08c	0	0	0	0	0	0	0	0	0	1	0	0
SPBC1347.09	0	0	0	0	0	0	0	0	0	0	0	0
SPBC1347.10	0	0	0	0	0	0	0	1	1	0	0	0
SPBC1347.11	0	0	0	0	0	0	0	0	0	1	0	0
SPBC1347.13c	0	0	0	1	0	0	0	0	0	0	0	0
SPBC13A2.01c	0	0	0	1	0	1	0	1	1	1	0	0
SPBC13A2.03	0	0	0	0	0	0	0	1	0	0	0	0
SPBC13A2.04c	0	0	0	0	0	0	0	0	1	1	0	0
SPBC13E7.01	0	0	0	0	0	0	0	0	0	1	0	0
SPBC13E7.03c	0	0	0	0	0	0	0	1	0	1	0	0
SPBC13E7.04	0	0	0	0	0	0	0	0	1	0	0	0
SPBC13E7.07	0	0	0	0	0	0	0	0	0	1	0	0
SPBC13E7.08c	0	0	0	0	0	0	0	0	0	0	0	0
SPBC13E7.10c	0	0	0	0	0	0	0	0	1	1	0	0
SPBC13E7.11	0	0	0	0	0	0	0	0	0	0	0	0
SPBC13G1.01c	0	0	0	0	0	0	0	0	0	0	0	0
SPBC13G1.02	0	0	0	0	0	0	0	0	1	0	0	0
SPBC13G1.03c	0	0	0	0	0	0	0	1	0	0	0	0
SPBC13G1.04c	0	0	0	0	0	0	0	0	1	0	0	0
SPBC13G1.05	0	0	0	0	1	0	0	0	0	0	0	0
SPBC13G1.06c	0	0	0	0	0	0	0	0	1	1	0	0
SPBC13G1.07	0	0	0	0	0	0	0	0	1	0	0	0
SPBC13G1.08c	0	0	0	0	0	0	0	0	0	0	0	0
SPBC13G1.09	0	0	0	0	0	0	0	0	0	0	0	0
SPBC13G1.10c	0	0	0	0	0	0	0	0	1	0	0	0
SPBC13G1.11	0	1	0	0	0	0	0	0	1	0	0	0
SPBC13G1.12	0	0	0	0	0	0	0	0	1	0	0	0
SPBC13G1.13	0	0	0	0	0	0	0	0	1	1	0	0
SPBC146.01	0	0	0	0	0	0	0	0	0	0	0	0
SPBC146.03c	0	0	0	0	0	0	0	1	1	1	0	0
SPBC146.04	0	0	0	0	0	0	0	0	0	0	0	0
SPBC146.05c	0	0	0	0	0	0	0	0	0	1	0	1
SPBC146.06c	0	0	0	0	0	0	0	0	0	1	0	0
SPBC146.07	0	0	0	0	0	0	0	0	0	1	0	0
SPBC146.08c	0	0	0	1	0	0	0	0	0	0	0	0
SPBC146.09c	0	1	0	0	0	0	0	0	1	0	0	0
SPBC146.10	0	1	0	0	0	0	0	0	1	0	0	0
SPBC146.12	0	0	0	0	0	0	0	1	1	1	0	0
SPBC146.13c	0	0	0	0	0	0	0	0	0	1	0	0
SPBC146.14c	0	0	0	0	0	0	0	0	1	0	0	0
SPBC14C8.02	0	0	0	0	0	0	0	0	1	1	0	0
SPBC14C8.03	0	0	0	0	0	0	0	0	1	0	0	0
SPBC14C8.04	0	0	0	1	0	0	0	0	1	0	0	0
SPBC14C8.06	0	0	0	0	0	0	0	0	0	0	0	0
SPBC14C8.07c	0	0	0	0	0	0	0	1	1	0	0	0
SPBC14C8.10	0	0	0	0	0	0	0	0	1	1	0	0
SPBC14C8.11c	0	0	0	0	0	0	0	0	0	0	0	0
SPBC14C8.12	0	0	0	0	0	0	0	0	0	1	0	0
SPBC14C8.13	0	0	0	0	1	0	0	0	1	1	0	0
SPBC14C8.14c	0	0	0	0	0	0	0	0	0	0	0	0
SPBC14C8.15	0	0	0	0	0	0	0	0	1	0	0	0
SPBC14C8.16c	0	0	0	0	0	0	0	0	1	0	0	0
SPBC14C8.17c	0	0	0	0	0	0	0	0	1	1	0	0
SPBC14F5.02	0	0	0	0	0	0	0	0	1	0	0	0
SPBC14F5.03c	0	1	0	0	0	0	0	0	0	0	0	0
SPBC14F5.04c	0	0	0	0	0	0	0	0	0	0	0	0
SPBC14F5.05c	0	0	1	0	0	0	0	0	1	1	0	1
SPBC14F5.06	0	0	1	0	0	0	0	0	1	1	0	1
SPBC14F5.07	0	0	0	0	0	0	0	0	1	0	0	0
SPBC14F5.08	0	0	0	0	0	0	0	0	1	0	0	0
SPBC14F5.11c	0	0	0	0	0	0	0	0	1	1	0	0
SPBC1539.01c	0	0	0	0	0	0	0	0	1	0	0	0
SPBC1539.03c	0	1	0	0	0	0	0	0	0	0	0	0
SPBC1539.04	0	0	0	0	0	0	0	0	1	0	0	0
SPBC1539.05	0	0	0	0	0	0	0	0	1	0	0	0
SPBC1539.06	0	0	0	0	0	1	0	0	1	0	0	0
SPBC1539.07c	0	0	0	0	0	0	0	0	0	0	0	0
SPBC1539.08	0	0	0	0	0	0	0	0	0	0	0	0
SPBC1539.09c	0	0	0	0	0	0	0	0	0	0	0	0
SPBC1539.10	0	0	0	0	0	1	0	0	1	0	0	0
SPBC15C4.01c	0	0	0	0	0	0	0	0	0	0	0	0
SPBC15C4.02	0	0	0	0	0	0	0	0	1	0	0	0
SPBC15C4.03	0	0	0	0	0	0	0	0	0	0	0	0
SPBC15C4.04c	0	0	0	0	0	0	0	0	1	0	0	0
SPBC15C4.05	0	0	0	1	0	0	0	0	1	1	0	0
SPBC15C4.06c	0	0	0	0	0	0	0	0	1	1	0	0
SPBC15D4.01c	0	0	0	0	0	0	0	0	1	1	0	0
SPBC15D4.03	0	0	0	0	0	0	0	1	0	0	0	0
SPBC15D4.04	0	0	0	0	0	0	0	1	0	0	0	0
SPBC15D4.05	0	0	0	0	0	0	0	0	0	0	0	0
SPBC15D4.06	0	0	0	0	0	0	0	0	1	0	0	0
SPBC15D4.09c	0	0	0	0	0	0	0	0	0	0	0	0
SPBC15D4.12c	0	0	0	0	0	0	0	0	0	0	0	0
SPBC15D4.13c	0	0	0	0	0	0	0	0	0	0	0	0
SPBC15D4.14	0	0	0	0	0	0	0	0	0	0	0	0
SPBC15D4.15	0	0	0	0	1	0	0	0	0	0	0	0
SPBC1604.01	0	0	0	0	0	0	0	0	0	0	0	0
SPBC1604.02c	0	0	0	0	1	1	0	0	1	1	0	0
SPBC1604.03c	0	0	0	0	0	0	0	0	0	1	0	0
SPBC1604.04	0	0	0	0	0	0	0	0	1	0	0	0
SPBC1604.05	0	0	0	0	0	0	0	0	1	1	0	0
SPBC1604.06c	0	0	0	0	0	0	0	0	0	0	0	0
SPBC1604.07	0	1	0	0	0	0	0	0	0	0	0	0
SPBC1604.08c	0	0	0	1	0	1	0	0	1	0	0	0
SPBC1604.09c	0	0	0	0	0	0	0	0	1	1	0	0
SPBC1604.10	0	0	0	0	0	0	0	0	1	0	0	0
SPBC1604.11	0	0	0	0	0	0	0	0	1	0	0	0
SPBC1604.12	0	0	0	0	0	0	0	0	1	0	0	0
SPBC1604.13c	0	0	0	0	0	0	0	0	0	1	0	0
SPBC1604.14c	0	0	0	0	0	0	0	0	1	0	0	0
SPBC1604.15	0	0	0	0	0	0	0	0	1	1	0	0
SPBC1604.21c	0	0	0	0	0	0	1	0	1	1	0	0
SPBC1604.25	0	0	0	0	0	0	0	0	1	1	0	0
SPBC1652.01	0	0	0	0	1	1	0	1	1	1	0	0
SPBC1652.02	0	0	0	0	0	1	0	0	1	1	0	0
SPBC1677.02	0	0	0	0	0	0	0	0	0	0	0	0
SPBC1677.03c	0	0	0	0	0	0	0	0	1	0	0	0
SPBC1683.01	0	0	0	0	0	0	0	0	1	0	0	0
SPBC1683.02	0	0	0	0	0	0	0	1	0	0	0	0
SPBC1683.03c	0	0	0	0	0	0	0	0	0	0	0	0
SPBC1683.04	0	0	0	0	0	0	0	0	0	0	0	0
SPBC1683.05	0	0	0	0	1	0	0	0	1	0	0	0
SPBC1683.06c	0	0	0	0	0	0	0	0	0	0	0	0
SPBC1683.07	0	0	0	0	0	0	0	0	0	1	0	0
SPBC1683.09c	0	0	0	0	0	0	0	0	1	1	0	0
SPBC1683.10c	0	0	0	0	0	0	0	1	1	1	0	0
SPBC1683.11c	0	0	0	0	0	0	0	1	1	0	0	0
SPBC1683.12	0	0	0	0	0	0	0	0	1	0	0	0
[truncated: 1,815 more rows]
